# Supplementary material for: 2-Amino-4-ferrocenyl­thia­zole
Source: Acta Crystallogr E Crystallogr Commun. 2022 Jul 19;78(Pt 8):818–20. doi: 10.1107/S2056989022007228 (PMC9361361; doi:10.1107/S2056989022007228)
Supplement: Supplementary file 1 [file e-78-00818-sup1.cif]

##############################################################################
#                                                                            #
# This CIF contains the data in a paper accepted for publication in          #
# Acta Crystallographica Section E. It conforms to the requirements of       #
# Notes for Authors for Acta Crystallographica Section E, and has been       #
# peer reviewed under the auspices of the IUCr Commission on Journals.       #
#                                                                            #
# Full details of the Crystallographic Information File format               #
# are given in the paper "The Crystallographic Information File (CIF):       #
# a New Standard Archive File for Crystallography" by S. R. Hall, F. H.      #
# Allen and I. D. Brown [Acta Cryst. (1991), A47, 655-685].                  #
#                                                                            #
# The current version of the core CIF dictionary is obtainable from          #
# ftp://ftp.iucr.org/pub/cif_core.dic.                                       #
#                                                                            #
# Software is freely available for graphical display of the structure(s)     #
# in this CIF. For information consult the CIF software page                 #
# http://www.iucr.org/resources/cif/software.                                #
#                                                                            #
# This file may be used for bona fide research purposes within the           #
# scientific community so long as proper attribution is given to the journal # 
# article from which it was obtained.                                        #
#                                                                            #
##############################################################################
data_I
_audit_creation_method     'SHELXL-2018/1'
_journal_date_recd_electronic     2022-03-08
_journal_date_accepted     2022-07-13
_journal_name_full     'Acta Crystallographica, Section E'
_journal_year     2022
_journal_volume     78
_journal_issue      8
_journal_page_first     0
_journal_page_last     0
_journal_paper_category     GM
_journal_paper_doi     10.1107/S2056989022007228
_journal_coeditor_code     DJ2046
_publ_contact_author_name     'Pankaj Sharma'
_publ_contact_author_address
;
Instituto de Qu\'imica, Circuito Exterior Cd. Universitaria, PO Box 04510,
Ciudad de M\'exico, M\'exico
;
_publ_contact_author_email     'pankajsh@unam.mx'
_publ_contact_author_fax     '52(55)56-16-22-17'
_publ_contact_author_phone     '52(55)56-22-44-39'
_publ_section_title
;
2-Amino-4-ferrocenylthiazole
;
loop_
    _publ_author_name
    _publ_author_footnote
    _publ_author_address
    'Anzaldo, Bertin' .
;
Instituto de Qu\'imica, Circuito Exterior Cd. Universitaria, PO Box 04510,
Ciudad de M\'exico, Mexico
;
    'Sharma, Pankaj' .
;
Instituto de Qu\'imica, Circuito Exterior Cd. Universitaria, PO Box 04510,
Ciudad de M\'exico, Mexico
;
    'Villamizar, Claudia. P.' .
;
Instituto de Qu\'imica, Circuito Exterior Cd. Universitaria, PO Box 04510,
Ciudad de M\'exico, Mexico
;
    'Gutierrez Perez, Rene' .
;
Lab. S\'intesis de Complejos, Fac. Cs. Qu\'im.-BUAP, Ciudad Universitaria,
PO Box 156, Puebla, Mexico
;
    'Toscano, Rub\'en A.' .
;
Instituto de Qu\'imica, Circuito Exterior Cd. Universitaria, PO Box 04510,
Ciudad de M\'exico, Mexico
;
_publ_section_synopsis
;
The crystal and molecular structure of 2-amino-4-ferrocenylthiazole has been
determined. The crystal packing features intermolecular N---H...N and
C---H...\p interactions.
;
_chemical_name_systematic
;
2-Amino-4-ferrocenylthiazole
;
_chemical_name_common     ?
_chemical_formula_moiety     'C13 H12 Fe N2 S'
_chemical_formula_sum     'C13 H12 Fe N2 S'
_chemical_formula_iupac     '[Fe (C5 H5) (C8 H7 N2 S)]'
_chemical_formula_weight     284.16
_chemical_melting_point     ?
_space_group_crystal_system     monoclinic
_space_group_name_H-M_alt     'P 21/c'
_space_group_name_Hall     '-P 2ybc'
loop_
    _space_group_symop_operation_xyz
    'x, y, z'
    '-x, y+1/2, -z+1/2'
    '-x, -y, -z'
    'x, -y-1/2, z-1/2'
_cell_length_a     14.4024(4)
_cell_length_b     7.9621(2)
_cell_length_c     10.3584(3)
_cell_angle_alpha     90
_cell_angle_beta     104.3453(13)
_cell_angle_gamma     90
_cell_volume     1150.80(5)
_cell_formula_units_Z     4
_cell_measurement_reflns_used     5893
_cell_measurement_theta_min     2.92
_cell_measurement_theta_max     30.04
_cell_measurement_temperature     298(2)
_exptl_crystal_description     'prism'
_exptl_crystal_colour     'orange'
_exptl_crystal_size_max     0.270
_exptl_crystal_size_mid     0.155
_exptl_crystal_size_min     0.139
_exptl_crystal_density_diffrn     1.640
_exptl_crystal_density_meas     ?
_exptl_crystal_density_method     ?
_exptl_crystal_F_000     584
_exptl_absorpt_coefficient_mu     1.466
_exptl_absorpt_correction_type     multi-scan
_exptl_absorpt_process_details
;
(SADABS; Krause <i>et al.</i>,  2015)
;
_exptl_absorpt_correction_T_min     0.6559
_exptl_absorpt_correction_T_max     0.7460
_diffrn_ambient_temperature     298(2)
_diffrn_source     'micro-focus X-ray source'
_diffrn_radiation_type     MoK\a
_diffrn_radiation_wavelength     0.71073
_diffrn_radiation_monochromator     'Helios multilayer mirror'
_diffrn_measurement_device_type
                        'Bruker D8 Venture \k-geometry diffractometer 208039-01'
_diffrn_measurement_method     '\f and \w-scans'
_diffrn_detector_area_resol_mean     52.0833
_diffrn_reflns_number     17487
_diffrn_reflns_av_R_equivalents     0.1016
_diffrn_reflns_av_unetI/netI     0.0956
_diffrn_reflns_theta_min     2.920
_diffrn_reflns_theta_max     29.575
_diffrn_reflns_theta_full     25.242
_diffrn_measured_fraction_theta_max     0.998
_diffrn_measured_fraction_theta_full     0.999
_diffrn_reflns_limit_h_min     -19
_diffrn_reflns_limit_h_max     19
_diffrn_reflns_limit_k_min     -11
_diffrn_reflns_limit_k_max     11
_diffrn_reflns_limit_l_min     -14
_diffrn_reflns_limit_l_max     14
_refine_special_details     ?
_reflns_number_total     3214
_reflns_number_gt     1805
_reflns_threshold_expression     'I > 2\s(I)'
_refine_ls_structure_factor_coef     Fsqd
_refine_ls_matrix_type     full
_refine_ls_R_factor_all     0.1311
_refine_ls_R_factor_gt     0.0503
_refine_ls_wR_factor_gt     0.0727
_refine_ls_wR_factor_ref     0.0909
_refine_ls_goodness_of_fit_ref     1.018
_refine_ls_restrained_S_all     1.018
_refine_ls_number_reflns     3214
_refine_ls_number_parameters     160
_refine_ls_number_restraints     1
_refine_ls_hydrogen_treatment     mixed
_refine_ls_weighting_scheme     calc
_refine_ls_weighting_details
              'w=1/[\s^2^(Fo^2^)+(0.0240P)^2^+0.7338P] where P=(Fo^2^+2Fc^2^)/3'
_atom_sites_solution_hydrogens     mixed
_atom_sites_solution_primary     direct
_atom_sites_solution_secondary     difmap
_refine_ls_shift/su_max     0.000
_refine_ls_shift/su_mean     0.000
_refine_diff_density_max     0.437
_refine_diff_density_min     -0.428
_refine_ls_extinction_method     none
_refine_ls_extinction_coef     .
loop_
    _atom_type_symbol
    _atom_type_description
    _atom_type_scat_dispersion_real
    _atom_type_scat_dispersion_imag
    _atom_type_scat_source
    'C' 'C' 0.0033 0.0016
                         'International Tables Vol C Tables 4.2.6.8 and 6.1.1.4'
    'H' 'H' 0.0000 0.0000
                         'International Tables Vol C Tables 4.2.6.8 and 6.1.1.4'
    'N' 'N' 0.0061 0.0033
                         'International Tables Vol C Tables 4.2.6.8 and 6.1.1.4'
    'S' 'S' 0.1246 0.1234
                         'International Tables Vol C Tables 4.2.6.8 and 6.1.1.4'
    'Fe' 'Fe' 0.3463 0.8444
                         'International Tables Vol C Tables 4.2.6.8 and 6.1.1.4'
_computing_data_collection
;
APEX2 (Bruker, 2014)
;
_computing_cell_refinement
;
APEX2 (Bruker, 2014)
;
_computing_data_reduction
;
SAINT (Bruker, 2014)
;
_computing_structure_solution
;
SHELXT (Sheldrick, 2015a)
;
_computing_structure_refinement
;
SHELXL (Sheldrick, 2015b)
;
_computing_molecular_graphics
;
XP  (Siemens, 1998)
;
_computing_publication_material
;
<i>CIFTAB</i>  (Sheldrick, 2013)
;
loop_
    _atom_site_type_symbol
    _atom_site_label
    _atom_site_fract_x
    _atom_site_fract_y
    _atom_site_fract_z
    _atom_site_U_iso_or_equiv
    _atom_site_adp_type
    _atom_site_calc_flag
    _atom_site_occupancy
    _atom_site_disorder_assembly
    _atom_site_disorder_group
    Fe Fe1 0.17036(3) 0.50999(5) 0.21675(4) 0.02688(13) Uani d 1 . .
    C C1 0.2361(2) 0.7055(3) 0.3316(3) 0.0293(7) Uani d 1 . .
    C C2 0.2072(2) 0.5816(4) 0.4119(3) 0.0347(7) Uani d 1 . .
    H H2 0.249851 0.519784 0.484765 0.042 Uiso calc 1 . .
    C C3 0.1066(2) 0.5605(4) 0.3683(3) 0.0378(8) Uani d 1 . .
    H H3 0.067801 0.482058 0.405807 0.045 Uiso calc 1 . .
    C C5 0.1513(2) 0.7608(4) 0.2371(3) 0.0354(8) Uani d 1 . .
    H H5 0.148594 0.845906 0.167931 0.043 Uiso calc 1 . .
    C C4 0.0721(2) 0.6712(4) 0.2603(3) 0.0390(8) Uani d 1 . .
    H H4 0.005144 0.683301 0.210031 0.047 Uiso calc 1 . .
    C C6 0.2513(2) 0.4562(4) 0.0875(3) 0.0390(8) Uani d 1 . .
    H H6 0.301224 0.528302 0.067788 0.047 Uiso calc 1 . .
    C C7 0.2651(2) 0.3335(4) 0.1884(3) 0.0401(8) Uani d 1 . .
    H H7 0.326028 0.304522 0.250824 0.048 Uiso calc 1 . .
    C C8 0.1747(2) 0.2590(4) 0.1828(3) 0.0436(9) Uani d 1 . .
    H H8 0.162060 0.169787 0.241401 0.052 Uiso calc 1 . .
    C C9 0.1063(2) 0.3352(4) 0.0782(3) 0.0417(8) Uani d 1 . .
    H H9 0.037655 0.309044 0.051734 0.050 Uiso calc 1 . .
    C C10 0.1538(2) 0.4568(4) 0.0194(3) 0.0388(8) Uani d 1 . .
    H H10 0.123912 0.530116 -0.055375 0.047 Uiso calc 1 . .
    S S11 0.48146(6) 0.92268(11) 0.31997(10) 0.0468(3) Uani d 1 . .
    C C12 0.4914(2) 0.7406(4) 0.4136(3) 0.0340(7) Uani d 1 . .
    N N13 0.41026(17) 0.6692(3) 0.4162(3) 0.0313(6) Uani d 1 . .
    C C14 0.3340(2) 0.7625(4) 0.3407(3) 0.0301(7) Uani d 1 . .
    C C15 0.3588(2) 0.9019(4) 0.2849(3) 0.0407(8) Uani d 1 . .
    H H15 0.315506 0.977392 0.234051 0.049 Uiso calc 1 . .
    N N16 0.5779(2) 0.6798(4) 0.4780(4) 0.0506(9) Uani d 1 . .
    H H16A 0.580(2) 0.585(3) 0.514(3) 0.061 Uiso d 1 . .
    H H16B 0.627(2) 0.732(4) 0.469(4) 0.061 Uiso d 1 . .
loop_
    _atom_site_aniso_label
    _atom_site_aniso_U_11
    _atom_site_aniso_U_22
    _atom_site_aniso_U_33
    _atom_site_aniso_U_12
    _atom_site_aniso_U_13
    _atom_site_aniso_U_23
    Fe1 0.0253(2) 0.0294(2) 0.0264(2) 0.00356(18) 0.00735(17) -0.0012(2)
    C1 0.0303(17) 0.0283(16) 0.0294(18) 0.0051(12) 0.0075(14) -0.0029(13)
    C2 0.0349(18) 0.0426(18) 0.0263(18) 0.0062(14) 0.0071(14) -0.0018(15)
    C3 0.0341(18) 0.050(2) 0.035(2) 0.0000(15) 0.0180(15) -0.0075(16)
    C5 0.0387(19) 0.0287(16) 0.036(2) 0.0100(14) 0.0042(16) -0.0040(14)
    C4 0.0283(18) 0.048(2) 0.039(2) 0.0094(15) 0.0060(15) -0.0144(17)
    C6 0.042(2) 0.040(2) 0.042(2) 0.0015(14) 0.0252(17) -0.0056(15)
    C7 0.0376(19) 0.0400(19) 0.044(2) 0.0147(15) 0.0119(16) -0.0086(16)
    C8 0.056(2) 0.0291(17) 0.050(2) 0.0014(16) 0.0215(19) 0.0012(16)
    C9 0.0375(19) 0.0440(19) 0.042(2) -0.0034(16) 0.0062(17) -0.0154(17)
    C10 0.045(2) 0.044(2) 0.0284(18) 0.0079(15) 0.0102(16) -0.0009(15)
    S11 0.0426(5) 0.0386(5) 0.0569(6) -0.0050(4) 0.0081(4) 0.0175(4)
    C12 0.0351(18) 0.0308(16) 0.035(2) -0.0025(14) 0.0062(15) 0.0041(14)
    N13 0.0284(14) 0.0299(13) 0.0348(16) 0.0007(11) 0.0064(12) 0.0043(12)
    C14 0.0329(17) 0.0277(16) 0.0289(18) 0.0020(13) 0.0060(14) -0.0040(13)
    C15 0.0385(19) 0.0346(18) 0.045(2) 0.0035(14) 0.0029(16) 0.0112(16)
    N16 0.0283(16) 0.0447(18) 0.074(2) -0.0057(13) 0.0045(16) 0.0265(17)
_geom_special_details
;
 All esds (except the esd in the dihedral angle between two l.s. planes)
 are estimated using the full covariance matrix.  The cell esds are taken
 into account individually in the estimation of esds in distances, angles
 and torsion angles; correlations between esds in cell parameters are only
 used when they are defined by crystal symmetry.  An approximate (isotropic)
 treatment of cell esds is used for estimating esds involving l.s. planes.
;
loop_
    _geom_bond_atom_site_label_1
    _geom_bond_atom_site_label_2
    _geom_bond_site_symmetry_2
    _geom_bond_distance
    _geom_bond_publ_flag
    Fe1 C6 . 2.027(3) ?
    Fe1 C7 . 2.030(3) ?
    Fe1 C8 . 2.033(3) ?
    Fe1 C5 . 2.034(3) ?
    Fe1 C2 . 2.040(3) ?
    Fe1 C4 . 2.043(3) ?
    Fe1 C1 . 2.043(3) ?
    Fe1 C10 . 2.043(3) ?
    Fe1 C3 . 2.045(3) ?
    Fe1 C9 . 2.047(3) ?
    C1 C2 . 1.417(4) ?
    C1 C5 . 1.432(4) ?
    C1 C14 . 1.462(4) ?
    C2 C3 . 1.417(4) ?
    C2 H2 . 0.9800 ?
    C3 C4 . 1.414(4) ?
    C3 H3 . 0.9800 ?
    C5 C4 . 1.416(4) ?
    C5 H5 . 0.9800 ?
    C4 H4 . 0.9800 ?
    C6 C10 . 1.408(4) ?
    C6 C7 . 1.408(4) ?
    C6 H6 . 0.9800 ?
    C7 C8 . 1.419(4) ?
    C7 H7 . 0.9800 ?
    C8 C9 . 1.408(4) ?
    C8 H8 . 0.9800 ?
    C9 C10 . 1.409(4) ?
    C9 H9 . 0.9800 ?
    C10 H10 . 0.9800 ?
    S11 C15 . 1.721(3) ?
    S11 C12 . 1.730(3) ?
    C12 N13 . 1.306(4) ?
    C12 N16 . 1.349(4) ?
    N13 C14 . 1.394(3) ?
    C14 C15 . 1.340(4) ?
    C15 H15 . 0.9300 ?
    N16 H16A . 0.84(2) ?
    N16 H16B . 0.84(2) ?
loop_
    _geom_angle_atom_site_label_1
    _geom_angle_atom_site_label_2
    _geom_angle_atom_site_label_3
    _geom_angle_site_symmetry_1
    _geom_angle_site_symmetry_3
    _geom_angle
    _geom_angle_publ_flag
    C6 Fe1 C7 . . 40.61(12) ?
    C6 Fe1 C8 . . 68.33(13) ?
    C7 Fe1 C8 . . 40.88(12) ?
    C6 Fe1 C5 . . 112.99(13) ?
    C7 Fe1 C5 . . 143.86(14) ?
    C8 Fe1 C5 . . 173.68(13) ?
    C6 Fe1 C2 . . 131.49(13) ?
    C7 Fe1 C2 . . 108.54(13) ?
    C8 Fe1 C2 . . 115.77(13) ?
    C5 Fe1 C2 . . 68.37(13) ?
    C6 Fe1 C4 . . 145.32(14) ?
    C7 Fe1 C4 . . 173.96(14) ?
    C8 Fe1 C4 . . 135.13(14) ?
    C5 Fe1 C4 . . 40.64(12) ?
    C2 Fe1 C4 . . 68.26(12) ?
    C6 Fe1 C1 . . 106.63(13) ?
    C7 Fe1 C1 . . 112.38(13) ?
    C8 Fe1 C1 . . 145.08(13) ?
    C5 Fe1 C1 . . 41.12(11) ?
    C2 Fe1 C1 . . 40.62(12) ?
    C4 Fe1 C1 . . 68.84(12) ?
    C6 Fe1 C10 . . 40.46(12) ?
    C7 Fe1 C10 . . 68.14(13) ?
    C8 Fe1 C10 . . 67.91(13) ?
    C5 Fe1 C10 . . 108.79(13) ?
    C2 Fe1 C10 . . 170.67(13) ?
    C4 Fe1 C10 . . 115.84(13) ?
    C1 Fe1 C10 . . 131.53(13) ?
    C6 Fe1 C3 . . 171.70(13) ?
    C7 Fe1 C3 . . 133.85(14) ?
    C8 Fe1 C3 . . 111.39(13) ?
    C5 Fe1 C3 . . 68.26(13) ?
    C2 Fe1 C3 . . 40.58(12) ?
    C4 Fe1 C3 . . 40.48(13) ?
    C1 Fe1 C3 . . 68.58(13) ?
    C10 Fe1 C3 . . 147.70(13) ?
    C6 Fe1 C9 . . 68.10(13) ?
    C7 Fe1 C9 . . 68.31(13) ?
    C8 Fe1 C9 . . 40.38(12) ?
    C5 Fe1 C9 . . 133.72(13) ?
    C2 Fe1 C9 . . 147.76(14) ?
    C4 Fe1 C9 . . 111.42(13) ?
    C1 Fe1 C9 . . 171.57(13) ?
    C10 Fe1 C9 . . 40.29(13) ?
    C3 Fe1 C9 . . 117.46(14) ?
    C2 C1 C5 . . 106.9(3) ?
    C2 C1 C14 . . 126.6(3) ?
    C5 C1 C14 . . 126.4(3) ?
    C2 C1 Fe1 . . 69.56(17) ?
    C5 C1 Fe1 . . 69.09(16) ?
    C14 C1 Fe1 . . 125.0(2) ?
    C3 C2 C1 . . 108.7(3) ?
    C3 C2 Fe1 . . 69.93(17) ?
    C1 C2 Fe1 . . 69.82(17) ?
    C3 C2 H2 . . 125.6 ?
    C1 C2 H2 . . 125.6 ?
    Fe1 C2 H2 . . 125.6 ?
    C4 C3 C2 . . 108.0(3) ?
    C4 C3 Fe1 . . 69.67(18) ?
    C2 C3 Fe1 . . 69.49(17) ?
    C4 C3 H3 . . 126.0 ?
    C2 C3 H3 . . 126.0 ?
    Fe1 C3 H3 . . 126.0 ?
    C4 C5 C1 . . 108.4(3) ?
    C4 C5 Fe1 . . 70.02(17) ?
    C1 C5 Fe1 . . 69.79(16) ?
    C4 C5 H5 . . 125.8 ?
    C1 C5 H5 . . 125.8 ?
    Fe1 C5 H5 . . 125.8 ?
    C3 C4 C5 . . 107.9(3) ?
    C3 C4 Fe1 . . 69.85(17) ?
    C5 C4 Fe1 . . 69.34(17) ?
    C3 C4 H4 . . 126.0 ?
    C5 C4 H4 . . 126.0 ?
    Fe1 C4 H4 . . 126.0 ?
    C10 C6 C7 . . 108.3(3) ?
    C10 C6 Fe1 . . 70.40(18) ?
    C7 C6 Fe1 . . 69.82(18) ?
    C10 C6 H6 . . 125.9 ?
    C7 C6 H6 . . 125.9 ?
    Fe1 C6 H6 . . 125.9 ?
    C6 C7 C8 . . 107.5(3) ?
    C6 C7 Fe1 . . 69.56(17) ?
    C8 C7 Fe1 . . 69.66(18) ?
    C6 C7 H7 . . 126.2 ?
    C8 C7 H7 . . 126.2 ?
    Fe1 C7 H7 . . 126.2 ?
    C9 C8 C7 . . 108.1(3) ?
    C9 C8 Fe1 . . 70.36(18) ?
    C7 C8 Fe1 . . 69.46(18) ?
    C9 C8 H8 . . 125.9 ?
    C7 C8 H8 . . 125.9 ?
    Fe1 C8 H8 . . 125.9 ?
    C8 C9 C10 . . 107.9(3) ?
    C8 C9 Fe1 . . 69.26(18) ?
    C10 C9 Fe1 . . 69.70(18) ?
    C8 C9 H9 . . 126.1 ?
    C10 C9 H9 . . 126.1 ?
    Fe1 C9 H9 . . 126.1 ?
    C6 C10 C9 . . 108.2(3) ?
    C6 C10 Fe1 . . 69.14(18) ?
    C9 C10 Fe1 . . 70.01(18) ?
    C6 C10 H10 . . 125.9 ?
    C9 C10 H10 . . 125.9 ?
    Fe1 C10 H10 . . 125.9 ?
    C15 S11 C12 . . 88.62(15) ?
    N13 C12 N16 . . 123.7(3) ?
    N13 C12 S11 . . 115.2(2) ?
    N16 C12 S11 . . 121.1(2) ?
    C12 N13 C14 . . 110.0(3) ?
    C15 C14 N13 . . 115.2(3) ?
    C15 C14 C1 . . 125.8(3) ?
    N13 C14 C1 . . 119.0(3) ?
    C14 C15 S11 . . 111.0(2) ?
    C14 C15 H15 . . 124.5 ?
    S11 C15 H15 . . 124.5 ?
    C12 N16 H16A . . 118(2) ?
    C12 N16 H16B . . 118(2) ?
    H16A N16 H16B . . 123(3) ?
loop_
    _geom_torsion_atom_site_label_1
    _geom_torsion_atom_site_label_2
    _geom_torsion_atom_site_label_3
    _geom_torsion_atom_site_label_4
    _geom_torsion_site_symmetry_1
    _geom_torsion_site_symmetry_2
    _geom_torsion_site_symmetry_3
    _geom_torsion_site_symmetry_4
    _geom_torsion
    _geom_torsion_publ_flag
    C5 C1 C2 C3 . . . . 0.0(3) ?
    C14 C1 C2 C3 . . . . -178.4(3) ?
    Fe1 C1 C2 C3 . . . . -59.3(2) ?
    C5 C1 C2 Fe1 . . . . 59.2(2) ?
    C14 C1 C2 Fe1 . . . . -119.1(3) ?
    C1 C2 C3 C4 . . . . 0.0(3) ?
    Fe1 C2 C3 C4 . . . . -59.2(2) ?
    C1 C2 C3 Fe1 . . . . 59.2(2) ?
    C2 C1 C5 C4 . . . . 0.0(3) ?
    C14 C1 C5 C4 . . . . 178.4(3) ?
    Fe1 C1 C5 C4 . . . . 59.6(2) ?
    C2 C1 C5 Fe1 . . . . -59.5(2) ?
    C14 C1 C5 Fe1 . . . . 118.8(3) ?
    C2 C3 C4 C5 . . . . 0.0(3) ?
    Fe1 C3 C4 C5 . . . . -59.1(2) ?
    C2 C3 C4 Fe1 . . . . 59.1(2) ?
    C1 C5 C4 C3 . . . . 0.0(3) ?
    Fe1 C5 C4 C3 . . . . 59.4(2) ?
    C1 C5 C4 Fe1 . . . . -59.4(2) ?
    C10 C6 C7 C8 . . . . -0.6(3) ?
    Fe1 C6 C7 C8 . . . . 59.6(2) ?
    C10 C6 C7 Fe1 . . . . -60.1(2) ?
    C6 C7 C8 C9 . . . . 0.5(4) ?
    Fe1 C7 C8 C9 . . . . 60.0(2) ?
    C6 C7 C8 Fe1 . . . . -59.5(2) ?
    C7 C8 C9 C10 . . . . -0.2(4) ?
    Fe1 C8 C9 C10 . . . . 59.2(2) ?
    C7 C8 C9 Fe1 . . . . -59.4(2) ?
    C7 C6 C10 C9 . . . . 0.5(3) ?
    Fe1 C6 C10 C9 . . . . -59.3(2) ?
    C7 C6 C10 Fe1 . . . . 59.8(2) ?
    C8 C9 C10 C6 . . . . -0.2(4) ?
    Fe1 C9 C10 C6 . . . . 58.8(2) ?
    C8 C9 C10 Fe1 . . . . -58.9(2) ?
    C15 S11 C12 N13 . . . . 1.1(3) ?
    C15 S11 C12 N16 . . . . -179.0(3) ?
    N16 C12 N13 C14 . . . . 179.7(3) ?
    S11 C12 N13 C14 . . . . -0.4(3) ?
    C12 N13 C14 C15 . . . . -0.9(4) ?
    C12 N13 C14 C1 . . . . -179.3(3) ?
    C2 C1 C14 C15 . . . . -165.0(3) ?
    C5 C1 C14 C15 . . . . 17.0(5) ?
    Fe1 C1 C14 C15 . . . . 105.6(3) ?
    C2 C1 C14 N13 . . . . 13.2(4) ?
    C5 C1 C14 N13 . . . . -164.9(3) ?
    Fe1 C1 C14 N13 . . . . -76.2(3) ?
    N13 C14 C15 S11 . . . . 1.7(4) ?
    C1 C14 C15 S11 . . . . 180.0(2) ?
    C12 S11 C15 C14 . . . . -1.6(3) ?
loop_
    _geom_hbond_atom_site_label_D
    _geom_hbond_atom_site_label_H
    _geom_hbond_atom_site_label_A
    _geom_hbond_site_symmetry_A
    _geom_hbond_distance_DH
    _geom_hbond_distance_HA
    _geom_hbond_distance_DA
    _geom_hbond_angle_DHA
    _geom_hbond_publ_flag
    N16 H16A N13 3_666 0.84(2) 2.14(2) 2.976(4) 173(4) yes
    C10 H10 Cg1 4_575 0.98 2.89 3.703(3) 141 yes
_shelx_space_group_comment
;
The symmetry employed for this shelxl refinement is uniquely defined
by the following loop, which should always be used as a source of
symmetry information in preference to the above space-group names.
They are only intended as comments.
;
_shelx_estimated_absorpt_T_min     0.693
_shelx_estimated_absorpt_T_max     0.822
_shelx_hkl_file
;
   0   0   2 4328.27   98.79
   0   0   2 4457.95   99.59
   0   0  -2 4324.17   99.09
   0   0  -2 4320.17   98.89
   0   0   3    1.60    2.70
   0   0  -3    0.20    2.90
   0   0  -3   -0.30    3.10
   0   0   3    1.60    3.00
   0   0   4  455.15   20.40
   0   0   4  494.15   22.20
   0   0  -4  462.35   21.00
   0   0  -4  485.75   21.20
   0   0   5   -5.80    4.00
   0   0  -5   -4.00    4.30
   0   0   5    3.70    5.60
   0   0  -5    4.80    5.80
   0   0   6   81.29   12.10
   0   0  -6   64.79   15.90
   0   0  -6   48.70   10.60
   0   0   7   -6.00   10.10
   0   0  -7   -0.80    9.80
   0   0   7    1.10    6.60
   0   0  -7  -13.00    7.00
   0   0  -8  131.59   22.60
   0   0   8  153.18   19.00
   0   0   8  177.98   26.70
   0   0  -9   -9.80   14.70
   0   0   9   17.00   11.90
   0   0   9   38.90   19.50
   0   0 -10  172.38   35.00
   0   0  10  141.29   42.20
   0   0  10  129.99   14.30
   0   0  10  104.09   23.80
   0   0  11   -1.10   20.10
   0   0  11   -3.60    8.20
   0   0  12   24.60   19.00
   0   0  12    8.70    9.90
   0   1   0   -0.30    0.20
   0   1   0    0.60    1.40
   0   1   0   -0.60    0.80
   0   1   0   -0.20    0.30
   0   1   0    0.30    0.80
   0  -1   0   -0.60    0.70
   0  -1   0   -1.00    0.80
   0  -1   0    1.00    1.30
   0   1  -1  377.76   12.10
   0   1   1  398.46   11.70
   0   1   1  395.66   12.10
   0   1  -1  369.56   14.50
   0  -1  -1  384.96   11.60
   0  -1  -1  393.36   12.00
   0  -1   1  374.76   12.10
   0  -1   1  394.76   15.00
   0   1   2 5694.73  122.79
   0   1  -2 5418.86  128.59
   0   1  -2 5617.64  125.09
   0  -1   2 5464.45  127.29
   0  -1   2 5011.00  128.29
   0  -1  -2 5543.15  122.39
   0  -1   2 5687.53  121.39
   0   1   3 1484.95   40.00
   0   1   3 1344.37   40.00
   0   1  -3 1430.06   43.20
   0   1  -3 1469.35   42.10
   0  -1  -3 1451.95   39.70
   0  -1   3 1410.06   36.60
   0  -1   3 1406.96   43.50
   0  -1   3 1371.86   41.00
   0   1   4   14.40    4.40
   0   1  -4   15.80    5.90
   0   1  -4   13.20    5.50
   0   1   4   31.60    7.90
   0  -1  -4   21.80    5.50
   0  -1   4   13.60    6.40
   0  -1   4   25.20    7.00
   0   1   5 2199.88   62.39
   0   1  -5 2126.49   65.89
   0   1   5 2221.58   63.69
   0   1  -5 2294.07   66.19
   0  -1   5 2240.18   68.39
   0  -1   5 2155.88   64.29
   0  -1  -5 2224.58   63.09
   0   1  -6   45.60   13.40
   0   1   6   68.89   11.70
   0   1   6   61.19   13.00
   0   1  -6   62.29   12.70
   0  -1   6   69.69   16.10
   0  -1  -6   46.90   10.40
   0  -1   6   65.79   11.40
   0   1   7  735.73   34.00
   0   1   7  706.63   36.30
   0   1  -7  779.92   38.30
   0   1  -7  678.23   35.50
   0  -1  -7  763.22   35.60
   0  -1   7  768.42   40.40
   0  -1   7  762.02   35.80
   0  -1   7  768.62   26.80
   0   1   8    1.30   12.90
   0   1  -8    8.40   10.60
   0   1  -8    7.50   13.10
   0   1   8    8.50    8.90
   0  -1   8   -4.10    9.00
   0  -1   8    7.70    5.20
   0  -1   8   -2.80   15.10
   0  -1  -8    3.20   12.00
   0   1  -9  103.69   28.90
   0   1   9  127.69   21.40
   0   1  -9  137.79   24.00
   0   1   9  145.09   32.30
   0  -1   9  116.69   21.40
   0  -1  -9  190.48   26.60
   0  -1   9  130.79   31.90
   0  -1   9  132.99   14.30
   0   1  10  125.19   27.30
   0   1  10   81.09   27.10
   0   1 -10   75.19   19.50
   0  -1  10   80.69   14.90
   0  -1 -10  144.09   29.70
   0  -1  10   69.19   34.00
   0  -1  10   88.09   23.70
   0   1  11   12.80   16.80
   0  -1  11   13.30    9.80
   0   1  12   13.60    9.40
   0   1  12    3.90   20.20
   0  -1  12    2.10   11.30
   0   1  13   25.50   24.00
   0  -1  13  -21.60   16.10
   0   2   0  381.06    9.80
   0   2   0  351.16   16.10
   0   2   0  364.06    9.50
   0   2   0  340.77   13.70
   0   2   0  374.46   13.00
   0  -2   0  374.06   16.30
   0   2   1  132.29    7.90
   0   2  -1  161.38    8.80
   0   2  -1  164.68   11.70
   0  -2   1  152.98   11.40
   0  -2   1  156.38    8.30
   0  -2  -1  149.99   10.30
   0  -2   1  158.68    8.90
   0  -2   1  150.48    6.30
   0   2   2  362.36   13.90
   0   2  -2  379.36   19.40
   0   2   2  373.76   14.90
   0   2  -2  407.06   15.70
   0   2  -2  381.56   17.30
   0  -2   2  381.06   19.70
   0  -2   2  384.36   15.50
   0   2   3  127.29    8.10
   0   2  -3  126.69   11.70
   0   2  -3  103.79   11.90
   0  -2   3  119.39    8.80
   0  -2  -3  123.29    9.00
   0  -2   3  126.09   13.60
   0   2   4  262.47   14.80
   0   2  -4  261.37   18.30
   0   2   4  278.67   12.60
   0   2  -4  279.97   18.10
   0  -2   4  274.17   13.80
   0  -2   4  297.57   20.70
   0  -2  -4  261.17   14.90
   0   2   5   61.89   10.00
   0   2  -5   53.69   12.90
   0   2  -5   81.49   12.50
   0   2   5   77.39   12.60
   0  -2   5   70.39    8.80
   0  -2  -5   51.49    9.30
   0  -2   5   62.99   15.40
   0   2   6   18.60    8.80
   0   2  -6   18.60    9.30
   0   2  -6   26.10   10.70
   0   2   6   11.20    6.50
   0  -2  -6   17.30    7.10
   0  -2   6   12.90    5.20
   0  -2   6   15.10   11.80
   0   2   7  177.28   22.60
   0   2  -7  146.59   19.60
   0   2   7  167.58   16.90
   0   2  -7  198.78   23.80
   0  -2   7  166.68   25.60
   0  -2   7  170.58   14.00
   0  -2  -7  178.28   19.30
   0   2  -8    2.70   12.80
   0   2  -8    2.30   10.80
   0   2   8    1.90    8.30
   0   2   8   14.30   14.60
   0  -2   8   -7.80   17.10
   0  -2  -8    8.80   11.20
   0  -2   8   -0.30    6.00
   0   2  -9   18.20   15.70
   0   2   9   37.40   13.60
   0   2  -9   -2.40   19.00
   0   2   9   90.99   28.30
   0  -2  -9   20.70   14.30
   0  -2   9   20.80    8.30
   0  -2   9   31.90   22.50
   0   2 -10   92.79   26.20
   0   2  10   88.59   24.60
   0   2  10  116.79   23.20
   0  -2  10   94.79   16.70
   0  -2 -10  163.58   30.00
   0   2  11  -44.60   31.00
   0   2 -11   16.40   19.20
   0   2  11  -13.70   15.00
   0  -2 -11   10.30   27.60
   0  -2  11  -14.80    9.50
   0   2  12   85.09   25.60
   0  -2  12  106.79   26.20
   0  -2  12   98.19   23.70
   0   2  13    0.90   25.00
   0  -2  13   18.20   16.20
   0   3   0   -0.10    2.10
   0   3   0    2.60    4.50
   0   3   0    1.00    2.60
   0  -3   0   -2.80    2.80
   0  -3   0   -2.30    3.60
   0   3   1  562.64   24.40
   0   3  -1  570.74   21.90
   0   3  -1  560.04   26.30
   0   3   1  608.04   22.10
   0  -3   1  561.44   16.00
   0  -3   1  584.24   20.70
   0  -3   1  576.94   22.30
   0  -3   1  579.74   26.70
   0  -3  -1  600.74   22.10
   0  -3   1  594.34   16.40
   0   3  -2  107.59   10.00
   0   3   2  103.29    8.70
   0   3  -2   97.59   12.50
   0   3   2  111.19    9.50
   0  -3   2  115.29   13.80
   0  -3   2  103.99    6.90
   0  -3   2  107.59    9.50
   0  -3  -2   98.59    8.70
   0   3  -3  111.49   13.40
   0   3  -3  111.09   12.30
   0   3   3   92.79    8.90
   0   3  -3   99.09    9.90
   0   3   3   99.29    9.90
   0  -3   3   90.89    9.70
   0  -3   3  101.29   14.50
   0   3   4   -1.20    4.90
   0   3  -4   -8.40    7.00
   0   3  -4   -0.50    6.30
   0   3   4    2.10    3.50
   0  -3   4    1.90    8.50
   0  -3   4    1.90    4.10
   0  -3  -4    1.40    4.50
   0   3   5  509.05   24.50
   0   3   5  502.05   20.60
   0   3  -5  452.85   29.50
   0   3  -5  491.15   27.60
   0  -3   5  478.95   32.50
   0  -3   5  476.25   22.30
   0  -3  -5  481.65   23.30
   0   3   6   23.30   12.00
   0   3  -6   18.40   10.50
   0   3  -6   -3.50    9.70
   0   3   6    7.30    5.50
   0   3   6    6.30    7.00
   0  -3   6    7.20    5.50
   0  -3   6   17.60   14.10
   0  -3  -6   15.70    7.20
   0   3  -7  324.77   27.90
   0   3  -7  317.47   28.80
   0   3   7  324.47   27.70
   0   3   7  327.47   17.80
   0   3   7  327.77   23.20
   0  -3   7  354.86   35.70
   0  -3  -7  341.77   24.70
   0  -3   7  313.97   20.20
   0   3  -8    8.60   13.50
   0   3   8    4.40    6.50
   0   3   8   -2.40    8.50
   0   3  -8  -20.80   10.80
   0   3   8    1.60   14.70
   0  -3  -8   -4.70   10.30
   0  -3   8   15.30   19.30
   0  -3   8    4.40    7.40
   0   3   9  173.88   17.00
   0   3   9  188.18   31.40
   0   3   9  224.48   24.30
   0   3  -9  195.28   29.30
   0  -3   9  217.98   20.50
   0  -3   9  270.07   44.00
   0  -3  -9  183.38   25.10
   0   3  10   22.20   15.20
   0   3 -10   -8.90   17.10
   0   3  10   -6.60    8.60
   0   3  10  -33.60   23.10
   0  -3  10    6.50   10.70
   0  -3 -10   -5.00   16.50
   0   3  11   11.70   48.40
   0   3  11   38.10   11.60
   0   3  11   21.00   19.50
   0   3 -11   41.00   22.20
   0  -3  11   45.40   13.40
   0  -3 -11   57.19   26.70
   0  -3  11   28.40   13.50
   0   3  12    8.60   21.50
   0   3 -12   44.20   28.10
   0  -3  12   21.80   15.70
   0  -3  12   24.60   15.60
   0   3 -13  -31.60   33.30
   0   3  13  -23.90   26.40
   0  -3  13   53.39   22.30
   0   4   0 1362.16   40.60
   0   4   0 1320.97   49.00
   0   4   0 1423.56   43.70
   0  -4   0 1413.16   44.40
   0  -4   0 1457.05   49.30
   0   4  -1   98.69   11.00
   0   4  -1   67.89   13.20
   0   4   1   80.59    3.20
   0   4   1   84.49    3.30
   0   4   1   93.99    9.70
   0   4   1   75.79   12.90
   0   4   1   77.19   10.00
   0  -4  -1   92.39   10.50
   0  -4   1   91.59   14.40
   0  -4   1   76.99    4.40
   0  -4   1   79.79    8.70
   0  -4   1   91.89   10.70
   0  -4   1   88.19    4.50
   0   4   2  543.65   26.90
   0   4  -2  561.04   29.70
   0   4   2  580.14   24.30
   0   4   2  588.44   24.40
   0   4  -2  592.64   31.90
   0  -4   2  599.14   26.00
   0  -4   2  571.34   23.60
   0  -4  -2  569.24   24.30
   0  -4   2  583.84   18.60
   0  -4   2  578.14   33.20
   0   4   3    2.40    4.50
   0   4   3    8.50    5.50
   0   4  -3    9.90    7.90
   0   4  -3    9.10    9.10
   0   4  -3    5.50    5.50
   0  -4   3    4.60    3.00
   0  -4   3   18.90   11.20
   0  -4   3    0.50    5.10
   0   4   4  191.78   15.10
   0   4   4  199.18   14.50
   0   4  -4  174.68   19.60
   0   4  -4  183.68   20.60
   0  -4   4  215.78   24.60
   0  -4   4  184.38   15.30
   0  -4   4  194.38   12.80
   0   4  -5   -4.90   10.50
   0   4   5    0.50    6.10
   0   4  -5   -8.70    9.10
   0   4   5    1.80    7.00
   0  -4   5   -0.30    4.40
   0  -4   5  -16.20   11.70
   0  -4   5   -6.40    4.90
   0   4  -6   16.30   12.00
   0   4   6   18.90    8.80
   0   4   6    5.30    6.70
   0   4  -6    2.20   13.70
   0  -4   6   10.80    7.40
   0  -4   6   11.60    6.10
   0  -4  -6    5.80    8.00
   0  -4   6   16.00   16.80
   0   4   7   72.79   17.00
   0   4  -7   79.19   21.80
   0   4   7  104.19   23.70
   0  -4   7   80.59   23.80
   0  -4   7   73.19   12.50
   0  -4   7   48.90   13.60
   0  -4  -7   93.69   16.60
   0   4   8    2.20    9.50
   0   4  -8   11.60   14.10
   0   4   8    0.50   16.80
   0   4   8  -15.30   10.10
   0  -4  -8   18.60   12.20
   0  -4   8    2.50    7.10
   0  -4   8    6.00   26.10
   0  -4   8    4.60    9.40
   0   4  -9   -9.20   16.30
   0   4   9   23.80   20.40
   0   4   9    6.40    9.40
   0   4   9  -19.90   11.20
   0  -4   9    0.10    9.30
   0  -4   9   -0.20    9.40
   0  -4  -9  -12.40   15.00
   0   4  10    3.60   23.50
   0   4  10   88.99   26.50
   0   4 -10   11.40   18.70
   0   4  10   -3.10   10.70
   0  -4  10    3.90   12.30
   0  -4  10   11.50   11.40
   0  -4 -10  -12.40   19.00
   0   4  11   26.00   19.00
   0   4 -11  -16.70   21.40
   0  -4  11    7.00   12.70
   0  -4  11    7.40   14.30
   0  -4 -11   27.00   26.00
   0   4  12   47.70   46.30
   0   4 -12   47.60   29.50
   0  -4  12   22.70   17.40
   0  -4  12    5.10   17.40
   0   5   0    0.80    5.80
   0   5   0    3.20    8.00
   0   5   0   -1.90    6.40
   0  -5   0    1.60    4.90
   0   5   1    6.60    6.30
   0   5   1   14.70    9.30
   0   5   1    6.80    6.50
   0   5  -1    8.70    8.60
   0   5  -1    4.70    6.50
   0  -5   1    8.20   10.00
   0  -5   1   -6.60    5.20
   0  -5  -1   -4.80    4.40
   0   5  -2  145.69   15.70
   0   5  -2  135.19   20.00
   0   5   2  107.59   15.90
   0   5   2  143.19   14.50
   0  -5   2  129.89   14.20
   0  -5   2  113.39   11.90
   0  -5   2  165.58   22.40
   0  -5   2  135.99    8.20
   0  -5  -2  136.19   13.80
   0  -5   2  128.39    7.60
   0   5  -3   28.60    9.60
   0   5   3   26.00    9.60
   0   5   3   27.60    8.50
   0   5   3   47.20   11.80
   0   5  -3   26.70   10.90
   0   5  -3   25.10   11.90
   0  -5  -3   11.50    6.20
   0  -5   3   26.40    7.90
   0  -5   3   27.90   14.00
   0  -5   3   31.70    7.30
   0  -5   3   45.70   11.50
   0   5  -4    4.10    8.30
   0   5  -4   12.90   11.10
   0   5  -4    1.70   10.20
   0   5   4   14.80    7.70
   0   5   4    9.00    7.80
   0  -5   4   20.20   16.20
   0  -5   4   14.50    6.70
   0  -5   4   13.00    7.40
   0  -5   4    2.90    4.60
   0   5  -5   36.60   12.90
   0   5  -5   22.50   14.00
   0   5   5   28.20   10.00
   0   5   5   29.50    9.90
   0  -5   5   39.90    9.00
   0  -5   5   22.60   18.10
   0  -5   5   42.50   12.90
   0   5  -6   56.29   17.60
   0   5   6   54.19   14.40
   0   5   6   77.39   15.80
   0   5  -6   78.59   20.90
   0  -5   6   69.19   16.20
   0  -5   6   67.49   12.70
   0   5   7  155.08   19.00
   0   5   7  158.68   22.10
   0   5  -7  119.09   28.40
   0  -5   7  133.39   20.50
   0  -5   7  156.88   17.60
   0   5  -8  135.49   29.50
   0   5   8  118.29   23.00
   0   5   8   69.49   19.80
   0   5   8  173.18   29.90
   0  -5   8  106.39   22.40
   0  -5   8   93.79   18.00
   0   5   9  110.29   28.50
   0   5  -9  189.68   36.70
   0   5   9  132.69   22.70
   0   5   9  102.29   26.30
   0  -5   9  119.99   23.90
   0  -5   9   89.29   19.20
   0   5  10   18.80   13.70
   0   5  10   42.80   18.20
   0   5  10   -7.50   56.59
   0   5 -10   35.80   24.90
   0  -5  10   27.40   14.80
   0  -5  10   48.10   16.30
   0  -5 -10   -0.20   21.60
   0   5 -11   56.09   29.70
   0   5  11   67.89   23.40
   0  -5  11   52.29   18.70
   0  -5  11   48.50   17.10
   0   5 -12   -1.20   31.10
   0  -5  12  -12.00   21.00
   0  -5  12   14.70   18.80
   0   6   0   59.49   18.30
   0   6   0   31.20   10.80
   0   6   0   48.30   11.90
   0  -6   0   30.40    9.40
   0   6   1   54.39   13.60
   0   6   1   52.09   15.60
   0   6   1   42.80   11.90
   0   6  -1   37.30   14.60
   0   6  -1   52.89   15.50
   0  -6   1   34.90    9.80
   0  -6  -1   42.60   12.70
   0  -6   1   46.20   16.60
   0   6   2   29.80   10.10
   0   6  -2   27.00   13.60
   0   6   2   14.40   12.00
   0   6  -2   24.20   10.30
   0   6   2   27.70    3.90
   0   6   2   22.50    9.20
   0  -6  -2   46.30   12.70
   0  -6   2   28.70    3.40
   0  -6   2   30.90    9.50
   0  -6   2   30.40    4.40
   0  -6   2   17.20    9.40
   0  -6   2   33.40   16.20
   0   6  -3   43.20   13.00
   0   6   3   50.19   15.60
   0   6  -3   35.20   14.50
   0   6   3   47.50   11.40
   0   6  -3   47.50   14.60
   0   6   3   56.99   15.00
   0  -6   3   50.19   13.10
   0  -6   3   83.59   25.80
   0  -6  -3   34.80   11.10
   0  -6   3   67.99    7.90
   0  -6   3   45.00   11.20
   0  -6   3   54.59    8.40
   0   6  -4  297.57   28.10
   0   6   4  262.27   23.80
   0   6  -4  273.07   24.70
   0   6  -4  240.28   30.00
   0   6   4  270.47   22.20
   0   6   4  263.57   27.40
   0  -6   4  255.67   34.20
   0  -6   4  247.58   15.20
   0  -6   4  233.58   19.60
   0  -6   4  254.77   23.40
   0   6  -5    2.50   14.30
   0   6   5   25.30   11.10
   0   6   5   -1.90   13.80
   0   6  -5   41.70   17.70
   0   6   5    1.00    9.90
   0  -6   5    7.80    6.90
   0  -6   5   10.60   22.50
   0  -6   5   20.80   10.90
   0  -6   5   22.40   10.00
   0   6  -6  100.89   25.00
   0   6  -6  150.98   30.20
   0   6   6  149.88   21.60
   0   6   6  142.29   22.70
   0  -6   6  117.09   15.10
   0  -6   6  159.98   20.70
   0  -6   6  124.79   18.10
   0   6   7  -10.00   11.60
   0   6  -7   -6.40   17.10
   0   6   7    4.20   12.60
   0  -6   7   -2.10    9.00
   0  -6   7    2.00   10.90
   0   6  -8  -12.30   15.90
   0   6   8    4.80   13.50
   0   6   8   12.80   14.20
   0  -6   8   10.30   17.60
   0   6   9    3.20   17.30
   0   6  -9   13.10   21.90
   0   6   9   23.70   28.30
   0   6   9   34.00   16.20
   0  -6   9   -6.20   11.40
   0  -6   9  -10.00   14.00
   0   6  10  -24.40   24.70
   0   6 -10    4.40   26.70
   0  -6  10    2.50   14.10
   0  -6  10  -28.40   16.20
   0   6  11   -1.00   14.40
   0   6  11   31.80   23.80
   0   6 -11  -26.50   32.90
   0  -6  11  -36.00   16.00
   0  -6  11  -35.70   20.00
   0   7   0    5.60   11.20
   0   7   0   -4.40   13.00
   0  -7   0  -11.30    8.00
   0   7   1    0.10   10.70
   0   7  -1   18.00   12.60
   0   7  -1   -5.20   14.20
   0   7   1  -14.20   12.00
   0   7   1    4.10   10.90
   0  -7   1   16.30   10.90
   0  -7   1   19.10   19.30
   0  -7  -1   -2.80    9.70
   0   7   2   11.30   12.80
   0   7   2   -5.90   11.00
   0   7  -2  -11.80   13.20
   0   7   2   -4.10   14.30
   0  -7  -2    0.60    8.90
   0  -7   2   -1.40    8.50
   0  -7   2  -12.90   19.60
   0   7   3    0.50   15.30
   0   7  -3   -4.40   15.30
   0   7   3    0.40    2.40
   0   7   3   11.90    9.80
   0   7   3   15.70   13.30
   0   7  -3    6.20   16.30
   0   7   3   -3.00   11.80
   0  -7   3  -11.10   20.70
   0  -7  -3  -15.00    9.20
   0  -7   3   13.10   11.00
   0  -7   3   -0.80    3.10
   0  -7   3    6.10    9.00
   0   7   4  148.19   22.40
   0   7   4  149.19    5.40
   0   7  -4  124.49   28.60
   0   7   4  166.58   26.60
   0   7  -4  132.99   29.80
   0   7   4  154.58   24.00
   0  -7   4  150.98   20.30
   0  -7   4  141.09   13.40
   0  -7   4  150.48   12.50
   0  -7   4  194.68   24.30
   0   7   5   21.80   12.90
   0   7   5   16.50    4.60
   0   7   5   36.60   13.70
   0   7   5   19.40   17.60
   0   7  -5   -3.40   24.80
   0  -7   5    0.90   10.10
   0  -7   5   25.20   14.70
   0  -7   5   16.90    8.60
   0  -7   5    4.40    6.70
   0   7   6  110.79   28.20
   0   7   6   37.80   19.60
   0   7   6   36.90   14.50
   0   7  -6   57.29   25.90
   0  -7   6    6.50   12.50
   0  -7   6   30.40    9.80
   0  -7   6   15.60   12.40
   0   7   7   63.89   17.10
   0   7  -7   77.39   26.80
   0   7   7  119.19   29.70
   0   7   7  100.19   30.80
   0  -7   7  113.49   19.20
   0  -7   7  101.49   23.90
   0  -7   7   63.39   17.90
   0   7   8   33.50   18.70
   0   7  -8   10.10   24.80
   0   7   8   28.50   18.50
   0  -7   8   38.00   18.10
   0  -7   8   10.40   12.50
   0  -7   8  -12.50   16.60
   0   7   9   67.99   12.00
   0   7  -9   70.59   31.90
   0   7   9   71.29   22.60
   0  -7   9   51.79   17.20
   0  -7   9   81.99   23.20
   0   7  10  -43.90   27.90
   0   7 -10   22.10   34.90
   0  -7  10   -3.50   22.90
   0  -7  10   -1.80   18.10
   0   8   0   -5.40   17.50
   0   8   1  114.09   25.40
   0   8  -1  126.89   31.20
   0   8   1  153.18   34.60
   0  -8   1   93.29   23.30
   0  -8  -1  136.09   27.10
   0   8  -2  144.29   32.00
   0   8   2  113.59   31.00
   0   8   2  135.29   26.10
   0   8  -2  127.69   34.90
   0   8   2  156.48   25.80
   0  -8   2  148.09   25.00
   0  -8  -2  174.88   24.20
   0   8  -3  134.09   41.40
   0   8   3  133.49   30.40
   0   8   3  124.49   25.60
   0   8   3  232.28   36.40
   0   8  -3   89.79   28.30
   0  -8   3  125.39   24.60
   0  -8  -3  132.09   24.20
   0   8  -4  134.39   34.90
   0   8   4   67.59   17.80
   0   8   4  132.89   32.30
   0   8   4   85.29    6.30
   0   8   4   79.09   26.30
   0  -8   4   80.39    8.20
   0  -8   4   54.69   17.50
   0  -8   4   75.19   21.30
   0   8   5   20.80   15.40
   0   8  -5   -1.70   21.90
   0   8   5   10.30    3.30
   0   8   5   60.79   24.40
   0  -8   5    5.40    8.50
   0  -8   5   13.60   14.60
   0  -8   5  -11.80   13.80
   0  -8   5    9.90    6.90
   0   8   6   49.40    7.70
   0   8  -6   30.90   27.20
   0   8   6   13.40   22.90
   0   8   6   19.40   18.00
   0  -8   6   28.00    9.70
   0  -8   6   82.29   21.10
   0  -8   6   15.10   13.90
   0  -8   6   34.50   17.80
   0   8  -7    2.10   29.30
   0   8   7    7.50   18.90
   0   8   7   -4.30   24.10
   0   8   7   10.80    7.70
   0  -8   7    2.50   17.90
   0  -8   7    1.40   10.30
   0  -8   7   15.30   17.90
   0   8  -8    7.90   31.50
   0   8   8   -7.90   21.00
   0   8   8   32.20   56.09
   0  -8   8    3.30   21.90
   0  -8   8   27.20   20.80
   0   8  -9  -61.09   34.30
   0   8   9  -49.00   33.90
   0  -8   9   29.90   26.90
   0  -8   9  -19.30   15.10
   0   9   0  -43.90   23.50
   0  -9   0   37.90   16.20
   0   9  -1  -17.00   23.90
   0   9   1  -20.70   26.10
   0  -9   1    5.90   15.50
   0  -9  -1   10.50   15.30
   0   9  -2    6.30   24.20
   0   9   2   -9.40   27.30
   0   9   2   37.70   19.60
   0  -9  -2  -21.80   15.40
   0  -9   2   -0.90   15.50
   0   9   3    2.60   17.20
   0   9   3  -16.40   26.10
   0   9  -3   57.49   26.60
   0  -9   3   25.50   17.10
   0   9  -4   68.19   30.30
   0   9   4   81.29   23.30
   0  -9   4   50.59   20.20
   0   9   5   50.29   29.30
   0   9  -5   64.89   32.00
   0   9   5    2.70   21.70
   0  -9   5   57.19   20.00
   0   9   6   33.70   30.80
   0   9   6  -12.40   21.30
   0   9  -6   41.90   34.20
   0  -9   6   46.60   22.80
   0  -9   6   20.50   18.20
   0   9  -7   52.49   37.60
   0   9   7  207.58   56.99
   0  -9   7   63.59   25.10
   0  -9   7   19.50   23.00
   0   9   8   16.40   37.70
   0   9  -8   29.60   40.00
   0  -9   8  -44.70   23.00
   0  -9   8   11.30   23.10
   0  10   0   -3.50   31.40
   0 -10   0  -19.30   19.40
   0  10   1   11.40   32.80
   0  10  -1   55.59   36.30
   0 -10  -1   18.10   21.50
   0 -10   1   14.90   18.90
   0  10   2   63.89   33.90
   0  10  -2  171.48   51.99
   0 -10  -2   21.50   23.10
   0 -10   2   48.00   22.50
   0  10  -3   -2.90   34.50
   0  10   3  -23.90   25.20
   0  10   3   25.60   33.20
   0 -10   3   17.00   22.00
   0  10   4   55.49   35.10
   0  10   4   49.50   26.60
   0  10  -4   70.89   40.80
   0 -10   4    8.30   22.20
   0  10   5  -48.70   33.60
   0  10   5  -46.70   34.20
   0  10  -5  -41.30   37.70
   0 -10   5   -3.50   22.70
   0  11   0  112.99   47.50
   0 -11   0  -26.50   25.50
   0  11   1  -62.09   41.30
   0  11  -1   26.10   42.80
   0  11   1  -12.80   32.30
   0 -11  -1  -23.10   29.10
   0 -11   1  -39.30   23.60
  -1   0  13    8.90   24.70
  -1   0  13   -6.80   13.70
  -1   0  12   58.79   25.50
  -1   0  12   89.89   20.60
  -1   0  11   46.70   33.00
  -1   0  10  177.08   26.40
   1   0 -10  133.49   32.20
  -1   0  10  159.08   31.00
  -1   0   9   12.90   18.90
  -1   0   9  -10.60   10.20
   1   0  -9   -3.30   14.50
   1   0  -8   38.20   12.20
  -1   0   8  110.09   24.50
  -1   0   8   62.29   15.50
   1   0  -8   79.79   20.10
  -1   0   7    3.10    7.10
   1   0  -7    1.30    9.30
   1   0  -7    0.00    6.40
  -1   0   7    0.70   10.70
  -1   0   6  299.37   20.30
   1   0  -6  295.57   19.20
  -1   0   6  294.87   20.70
  -1   0   5    0.90    5.90
   1   0  -5    0.90    5.60
   1   0  -5    1.50    3.80
  -1   0   5    1.10    4.40
   1   0  -4   11.40    4.90
  -1   0   4    3.00    3.80
   1   0  -4    5.50    3.70
  -1   0   4    8.00    4.20
  -1   0   3    0.80    2.80
  -1   0   3    4.30    3.10
   1   0  -3    2.70    2.60
   1   0  -3    1.90    2.70
  -1   0   2  266.87   11.60
   1   0  -2  267.47   10.60
   1   0  -2  271.17   11.70
  -1   0   2  261.07   10.90
  -1   0   1   -0.10    1.30
   1   0   1    0.10    0.80
   1   0   1    1.50    1.50
  -1   0  -1   -0.50    0.90
   1   0   2  871.61   26.70
  -1   0  -2  836.12   26.00
   1   0   2  865.81   24.50
  -1   0  -2  898.21   25.00
  -1   0  -3   -4.10    2.40
   1   0   3    0.60    2.50
  -1   0  -3    3.00    2.60
   1   0   3    1.70    2.80
   1   0   4 1241.08   38.10
  -1   0  -4 1164.08   39.30
   1   0   4 1250.97   41.30
  -1   0  -4 1267.87   39.00
   1   0   5    2.10    6.10
  -1   0  -5    3.60    5.60
   1   0   5   -1.20    4.30
  -1   0  -5    5.50    5.30
  -1   0  -6 2219.78   69.39
   1   0   6 2357.06   72.09
   1   0   6 2159.08   65.79
   1   0   7   -2.10    7.00
   1   0   7   -1.00    9.70
  -1   0  -7    6.30    9.10
   1   0   8  816.22   39.40
  -1   0  -8  810.92   42.10
   1   0   8  803.22   26.30
   1   0   8  815.52   45.60
  -1   0  -9   -3.90   14.10
   1   0   9    4.60   10.90
   1   0   9   19.10   20.30
   1   0   9   -5.90    4.70
  -1   0 -10  204.88   34.70
   1   0  10  226.08   28.90
   1   0  10  176.78   14.20
   1   0  10  141.89   41.30
   1   0  11    8.30    7.40
   1   0  12    8.60   12.20
   1   0  12   15.30    8.00
   1   0  13    3.70   16.00
  -1   1  14   -3.40   31.90
  -1   1  13    3.60   25.20
  -1  -1  13    3.60   14.40
  -1   1  12  -15.60   18.10
  -1  -1  12   38.00   20.90
  -1  -1  12   13.00   11.40
  -1   1  11   31.90   51.29
  -1   1  11   -9.90   17.30
  -1  -1  11   32.50   18.70
  -1   1  10    8.60   13.90
   1   1 -10   -8.70   12.80
  -1   1  10   41.00   23.00
  -1  -1  10    2.10    7.40
  -1  -1  10   -0.80   12.40
  -1  -1  10  -46.00   24.00
   1  -1 -10  -16.00   18.10
  -1   1   9   36.60   17.20
   1   1  -9   25.80   12.80
  -1   1   9    6.50   10.90
   1   1  -9   30.90   16.90
  -1  -1   9   13.00   10.50
   1  -1  -9    4.20   14.80
  -1  -1   9   32.60   18.80
  -1   1   8   22.50   14.20
  -1   1   8   28.00   10.50
   1   1  -8   48.60   14.40
   1   1  -8   16.20   10.50
   1  -1  -8   29.20   11.90
  -1  -1   8   18.90   10.10
  -1  -1   8   25.60   16.40
   1   1  -7  274.67   22.10
  -1   1   7  275.27   21.10
   1   1  -7  313.17   25.70
  -1   1   7  274.47   23.40
  -1  -1   7  267.87   25.70
   1  -1  -7  334.47   24.90
  -1  -1   7  277.77   22.40
   1   1  -6  108.79   14.00
  -1   1   6   97.39   12.90
  -1   1   6  107.89   14.10
   1   1  -6   95.49   15.30
  -1  -1   6  112.59   17.50
   1  -1  -6  100.69   15.40
  -1  -1   6  102.09   14.40
  -1   1   5  437.36   22.20
  -1   1   5  461.95   21.70
   1   1  -5  426.16   23.20
   1   1  -5  454.45   24.80
  -1  -1   5  447.96   25.20
  -1  -1   5  435.26   23.40
   1  -1  -5  447.26   22.60
  -1   1   4    5.20    3.80
   1   1  -4    4.90    4.90
   1   1  -4    3.60    4.00
  -1   1   4    3.20    4.40
  -1  -1   4    2.00    4.00
   1  -1  -4    7.80    4.50
  -1  -1   4   -3.60    5.20
  -1   1   3  547.55   18.30
  -1   1   3  530.45   20.60
   1   1  -3  528.95   21.50
   1   1  -3  497.25   21.80
  -1  -1   3  536.95   22.60
   1  -1  -3  531.85   20.40
  -1  -1   3  519.45   21.10
  -1   1   2 1700.03   44.20
   1   1  -2 1710.73   44.90
   1   1  -2 1683.03   46.50
  -1  -1   2 1742.73   47.00
   1  -1  -2 1716.73   44.10
  -1  -1   2 1682.03   44.90
  -1   1   1 4141.29   93.29
   1   1  -1 3993.60   92.39
   1   1  -1 4101.49   95.49
  -1  -1   1 4181.98   95.49
   1  -1  -1 4244.88   93.19
  -1  -1   1 4041.90   92.39
  -1   1   0  319.97   10.70
   1   1   0  333.27   10.20
  -1   1   0  334.27    8.70
   1   1   0  309.87    8.50
  -1   1   0  328.27   10.70
  -1   1   0  315.47   11.00
   1  -1   0  322.07   11.20
   1  -1   0  327.67   10.80
   1  -1   0  330.67   10.80
  -1  -1   0  293.27    8.20
  -1  -1   0  320.67   10.20
  -1   1  -1 2779.22   66.99
   1   1   1 2767.02   60.79
   1   1   1 2768.32   61.69
  -1   1  -1 2768.42   63.29
  -1   1  -1 2794.72   62.69
   1  -1   1 2843.62   63.49
  -1  -1  -1 2878.41   62.49
   1  -1   1 2816.02   67.19
   1  -1   1 2703.93   62.49
  -1  -1  -1 2738.13   61.79
   1   1   2    0.30    0.80
   1   1   2    1.90    1.50
  -1   1  -2    1.30    1.40
  -1   1  -2    0.60    3.00
  -1   1  -2    2.10    2.70
   1  -1   2    1.20    1.60
  -1  -1  -2    2.30    1.70
   1  -1   2   -0.20    2.50
   1  -1   2   -1.70    1.40
  -1   1  -3  674.23   26.40
   1   1   3  639.64   21.60
  -1   1  -3  668.03   24.80
  -1  -1  -3  695.63   22.40
   1  -1   3  670.43   26.80
   1  -1   3  670.23   19.90
  -1   1  -4   59.29    9.60
  -1   1  -4   39.50    9.10
   1  -1   4   77.39   11.20
   1   1   5  171.68   15.90
  -1   1  -5  163.88   15.10
   1   1   5  159.98   13.10
  -1   1  -5  154.88   15.40
  -1  -1  -5  174.68   14.60
   1  -1   5  155.38    9.40
   1  -1   5  171.08   21.10
   1  -1   5  151.78   13.90
   1   1   6    6.20    5.50
   1   1   6    7.60    8.30
  -1   1  -6   -0.80    6.80
  -1   1  -6   10.30    7.80
   1  -1   6   -0.80    4.90
   1  -1   6    0.80    3.60
   1  -1   6  -11.30    7.60
  -1  -1  -6    3.20    7.10
  -1   1  -7   27.10   10.50
   1   1   7   42.00   13.70
   1   1   7   24.90    8.80
  -1   1  -7   27.80   11.10
   1  -1   7   26.60   14.00
   1  -1   7   33.50    8.10
  -1  -1  -7   30.30   10.50
   1  -1   7   26.90    8.90
   1   1   8   30.40   15.40
  -1   1  -8  -20.00   12.20
   1   1   8   -2.40    8.40
  -1   1  -8   -8.20    9.70
   1  -1   8    5.70   15.10
  -1  -1  -8   -0.50   11.90
   1  -1   8    1.60    4.90
  -1   1  -9  286.67   33.60
   1   1   9  294.77   34.90
   1   1   9  229.78   26.20
  -1   1  -9  236.58   27.50
  -1  -1  -9  280.67   31.80
   1  -1   9  248.68   16.40
   1  -1   9  223.28   36.60
   1   1  10  109.09   52.59
   1   1  10   34.00   16.30
   1   1  10   35.90    9.80
   1  -1  10   30.20    8.40
  -1  -1 -10   54.69   20.80
   1   1  11  162.18   32.80
   1   1  11  114.59   12.70
   1  -1  11  146.19   17.80
  -1  -1 -11   81.19   34.80
   1  -1  11  115.29   20.40
   1   1  12   13.60   13.30
   1  -1  12   -3.00    9.90
   1   1  13   48.90   18.80
   1  -1  13    7.10   17.20
  -1   2  13  -16.30   22.80
  -1  -2  13    3.80   16.10
  -1   2  12   60.09   22.70
   1   2 -12   65.19   25.70
  -1  -2  12   83.79   24.70
  -1   2  11   22.80   29.40
  -1   2  11   27.10   18.90
   1   2 -11   34.40   19.80
  -1  -2  11   73.79   19.00
   1   2 -10  186.68   29.70
  -1   2  10  154.58   28.60
  -1   2  10  189.08   34.70
  -1  -2  10   94.49   33.20
   1  -2 -10  145.19   35.40
  -1  -2  10  195.98   19.60
  -1   2   9   12.00   11.90
  -1   2   9   11.00   15.80
   1   2  -9   -2.20   11.60
   1   2  -9   35.40   18.80
  -1  -2   9   11.40   12.00
  -1  -2   9    7.70    7.60
  -1  -2   9   -9.60   19.00
   1  -2  -9   31.60   13.90
  -1   2   8   78.79   16.30
  -1   2   8   86.99   19.70
   1   2  -8   86.79   23.70
   1   2  -8   98.49   19.40
  -1  -2   8   59.89   15.10
   1  -2  -8   80.89   20.30
  -1  -2   8   65.09   12.70
  -1  -2   8   62.89   20.10
   1   2  -7   26.00   10.20
  -1   2   7    3.00    7.30
  -1   2   7   11.40    9.20
   1   2  -7   12.50   12.20
  -1  -2   7    1.80   13.00
  -1  -2   7   13.70    8.90
  -1  -2   7    5.50    4.90
   1  -2  -7   21.60   10.60
   1   2  -6   98.19   15.60
   1   2  -6   93.49   17.10
  -1   2   6   91.89   13.80
  -1   2   6  113.09   14.50
   1  -2  -6   87.39   13.70
  -1  -2   6  111.39   10.40
  -1  -2   6  100.49   19.50
  -1  -2   6   88.29   14.30
   1   2  -5  454.65   26.80
  -1   2   5  463.55   22.90
   1   2  -5  478.85   25.50
  -1   2   5  490.65   22.50
  -1  -2   5  453.15   19.90
  -1  -2   5  433.76   24.30
   1  -2  -5  455.55   23.10
  -1   2   4  149.09   12.20
   1   2  -4  151.88   14.10
   1   2  -4  156.78   14.70
   1  -2  -4  147.99   12.00
  -1  -2   4  167.18   16.50
  -1  -2   4  163.68   14.00
  -1  -2   4  162.08   10.90
   1   2  -3 1124.79   40.20
   1   2  -3 1102.79   36.80
  -1   2   3 1105.99   35.00
   1  -2  -3 1058.29   34.30
  -1  -2   3 1166.98   41.00
  -1  -2   3 1134.69   36.90
  -1  -2   3 1157.68   33.80
   1   2  -2  894.71   33.30
   1   2  -2  937.91   30.10
  -1   2   2  944.51   27.50
  -1  -2   2  913.41   28.10
  -1  -2   2  940.61   33.80
   1   2  -1 2779.82   65.29
   1   2  -1 2662.13   70.49
  -1   2   1 2645.14   64.29
  -1   2   1 2600.64   64.99
   1   2  -1 2568.24   64.09
   1  -2  -1 2646.24   64.59
  -1  -2   1 2795.42   60.79
  -1  -2   1 2768.82   61.99
  -1  -2   1 2651.93   64.69
  -1  -2   1 2599.64   69.39
   1   2   0  396.56   25.60
   1   2   0  454.05   14.20
  -1   2   0  478.75   16.40
  -1   2   0  469.25   18.40
  -1   2   0  482.75   12.50
   1   2   0  482.45   12.60
  -1   2   0  455.35   16.70
   1   2   0  508.65   16.70
   1  -2   0  487.75   17.20
   1  -2   0  482.75   18.90
   1  -2   0  468.55   11.10
  -1   2  -1   59.79    4.50
  -1   2  -1   55.19    5.60
  -1   2  -1   65.29    8.10
   1   2   1   70.39    5.70
   1  -2   1   56.19    5.80
  -1  -2  -1   63.29    5.70
   1  -2   1   65.09    5.90
   1  -2   1   53.39    8.10
   1  -2   1   55.59    4.10
   1   2   2    6.20    2.40
  -1   2  -2    7.00    4.60
  -1   2  -2   -2.20    2.30
   1   2   2    1.10    1.90
   1  -2   2    3.80    2.40
   1  -2   2    2.40    2.00
   1  -2   2    1.60    3.50
  -1  -2  -2    3.00    2.00
  -1   2  -3  431.16   17.10
   1   2   3  423.86   14.80
  -1   2  -3  435.26   22.60
   1   2   3  444.56   16.60
  -1   2  -3  425.56   20.30
   1  -2   3  414.26   16.80
  -1  -2  -3  412.76   16.10
   1  -2   3  425.16   16.50
   1  -2   3  481.85   24.20
  -1   2  -4  374.86   23.00
   1   2   4  392.06   14.30
   1   2   4  390.16   17.40
  -1   2  -4  381.76   21.80
   1  -2   4  389.56   24.30
   1  -2   4  394.16   16.70
  -1  -2  -4  375.76   17.40
  -1   2  -5   -0.70    6.80
  -1   2  -5    7.00    8.00
   1   2   5    0.80    2.70
   1   2   5   -8.20    3.90
   1   2   5    4.50    6.00
   1  -2   5    6.10    9.00
  -1  -2  -5    0.10    5.10
   1  -2   5    2.00    3.60
   1   2   6  626.54   32.00
   1   2   6  591.04   20.40
  -1   2  -6  628.04   33.20
   1   2   6  578.24   26.70
  -1   2  -6  618.34   34.30
  -1  -2  -6  651.03   28.30
   1  -2   6  652.43   38.00
   1  -2   6  606.04   23.90
   1   2   7   38.10   11.50
   1   2   7   27.90   12.40
  -1   2  -7   25.10   11.90
  -1   2  -7   84.49   19.80
   1   2   7   23.80    7.20
   1  -2   7   11.10   15.90
   1  -2   7   32.20    9.70
   1   2   8  200.08   12.70
   1   2   8  216.78   27.80
  -1   2  -8  231.88   28.30
  -1   2  -8  190.58   24.60
   1   2   8  219.08   21.10
  -1  -2  -8  230.38   24.70
   1  -2   8  211.28   16.00
   1  -2   8  194.18   33.50
  -1   2  -9   10.90   14.20
   1   2   9   -6.10   20.10
   1   2   9    7.60   10.70
  -1   2  -9   15.60   19.90
   1   2   9    0.70    5.30
   1  -2   9   12.10    7.70
  -1  -2  -9    3.30   14.60
   1   2  10   17.60    6.60
  -1   2 -10   30.40   17.80
   1   2  10   20.60   15.50
   1   2  10  -12.80   30.50
   1  -2  10    3.70   10.30
   1  -2  10   -0.70    8.50
  -1  -2 -10   38.30   19.70
  -1   2 -11  -16.00   20.90
   1   2  11    7.00   15.30
   1   2  11   17.60    7.70
   1   2  11    6.20    6.80
  -1  -2 -11   -1.70   21.50
   1  -2  11   11.00   10.80
   1  -2  11   26.60   13.10
   1   2  12   -7.60   21.00
   1   2  12   -0.30   11.70
   1  -2  12  -22.20   14.20
   1  -2  12   -5.50   11.60
   1   2  13  -10.60   16.90
   1  -2  13   -5.60   18.00
  -1   3  13   60.69   31.90
   1   3 -13   -1.60   31.90
  -1  -3  13    4.50   19.20
  -1  -3  13   39.50   18.90
  -1   3  12   35.20   23.60
   1   3 -12    4.00   25.40
  -1  -3  12   32.80   16.90
  -1   3  11    9.00   18.00
   1   3 -11   -6.30   20.20
  -1   3  11   11.60   11.70
  -1   3  11   12.70   28.10
  -1  -3  11    5.60   12.40
  -1   3  10   47.70   25.80
  -1   3  10   92.69   19.30
  -1   3  10   80.89   23.30
   1   3 -10   55.79   21.40
  -1  -3  10   64.99   18.60
   1  -3 -10   49.10   20.20
  -1   3   9  129.19   30.70
  -1   3   9   68.39   15.90
  -1   3   9   79.49   19.90
   1   3  -9   91.99   24.30
   1  -3  -9   81.09   19.40
  -1  -3   9  126.09   51.49
  -1  -3   9   85.39   17.80
  -1   3   8   16.70   14.20
  -1   3   8    6.40   10.30
   1   3  -8   -8.20   15.70
   1   3  -8   12.50   14.10
  -1   3   8   16.10    9.10
  -1  -3   8   46.30   21.00
  -1  -3   8   10.20    7.60
   1  -3  -8   -2.70   11.80
  -1   3   7  133.19   17.20
  -1   3   7  141.29   19.40
   1   3  -7  124.09   21.10
   1   3  -7  134.69   23.70
  -1   3   7  164.88   15.00
   1  -3  -7  154.48   19.90
  -1  -3   7  207.78   28.80
  -1  -3   7  148.39   15.50
  -1   3   6  142.89   16.50
  -1   3   6  178.18   17.40
  -1   3   6  130.19   13.30
   1   3  -6  142.29   19.90
   1   3  -6  166.28   21.30
  -1  -3   6  141.49   23.90
  -1  -3   6  134.69   13.20
   1  -3  -6  159.08   17.40
   1   3  -5 1142.69   48.70
  -1   3   5 1179.58   41.60
   1   3  -5 1143.19   45.50
  -1   3   5 1210.08   37.20
  -1  -3   5 1137.79   50.09
  -1  -3   5 1165.28   39.30
   1  -3  -5 1191.18   41.30
   1   3  -4  475.25   31.60
   1   3  -4  609.64   32.50
  -1   3   4  599.14   26.10
  -1   3   4  593.44   23.10
  -1  -3   4  589.14   24.50
   1  -3  -4  593.44   25.30
  -1  -3   4  573.34   34.00
   1   3  -3  891.51   38.60
  -1   3   3  925.41   32.90
   1   3  -3  982.80   35.60
  -1   3   3  952.90   31.00
  -1  -3   3  958.80   39.80
  -1  -3   3  930.91   32.00
  -1   3   2  129.79   11.00
  -1   3   2  119.59   10.00
   1   3  -2  130.59   13.20
   1   3  -2  139.89   12.00
   1   3  -2  133.49   10.00
  -1   3   2  121.39   10.80
  -1  -3   2  138.59   14.40
   1  -3  -2  112.29    9.90
  -1  -3   2  123.19   10.10
   1   3  -1   39.00    6.70
  -1   3   1   42.30    7.80
   1   3  -1   31.60    9.00
  -1   3   1   39.30    6.00
  -1  -3   1   34.00    6.30
  -1  -3   1   37.40    5.20
  -1  -3   1   32.80    3.50
  -1  -3   1   32.40    3.30
   1  -3  -1   33.30    6.40
  -1  -3   1   30.90    7.80
  -1   3   0   58.99    7.50
   1   3   0   49.40    9.40
   1   3   0   46.80    3.60
  -1   3   0   52.89    7.00
  -1   3   0   55.89    8.80
  -1   3   0   53.69    3.80
   1   3   0   64.79    7.50
   1   3   0   54.19    5.40
   1  -3   0   60.99    9.30
  -1  -3   0   57.39    7.20
   1  -3   0   57.59    7.20
  -1   3  -1 1317.07   39.60
   1   3   1 1408.56   29.70
   1   3   1 1316.87   43.60
  -1   3  -1 1334.37   44.60
   1   3   1 1398.36   39.00
   1  -3   1 1316.67   32.90
  -1  -3  -1 1376.96   39.20
   1  -3   1 1322.27   39.20
   1  -3   1 1360.26   40.30
   1  -3   1 1354.26   45.50
  -1   3  -2   14.40    6.60
   1   3   2   14.90    4.50
  -1   3  -2   25.40    6.80
   1   3   2    9.10    3.90
   1  -3   2   10.50    7.20
  -1  -3  -2    6.20    3.10
   1  -3   2    8.80    2.70
   1  -3   2    7.40    3.90
  -1   3  -3   59.39   11.90
  -1   3  -3   48.50    8.80
  -1   3  -3   57.29    8.40
   1   3   3   49.80    6.90
   1  -3   3   69.79   13.90
  -1  -3  -3   52.99    7.10
   1  -3   3   59.89    6.90
   1  -3   3   55.59    7.90
   1   3   4  494.05   20.60
   1   3   4  470.55   18.70
  -1   3  -4  488.35   25.60
  -1   3  -4  419.66   26.90
   1  -3   4  492.35   30.30
  -1  -3  -4  474.55   19.70
   1  -3   4  453.45   19.40
   1  -3   4  468.25   21.20
  -1   3  -5   11.70    9.40
   1   3   5   15.50    5.00
  -1   3  -5   18.20    8.40
   1   3   5    8.50    5.90
   1  -3   5   14.10    5.30
  -1  -3  -5   19.00    6.70
   1  -3   5   11.40   11.80
   1  -3   5   15.90    5.60
  -1   3  -6   41.30   12.70
   1   3   6   59.39   11.70
  -1   3  -6   41.40   14.10
   1   3   6   40.70    8.40
  -1  -3  -6   58.99   12.00
   1  -3   6   54.89    9.50
   1  -3   6   43.70    9.90
   1  -3   6   75.19   22.10
  -1   3  -7   27.20   13.90
  -1   3  -7   22.70   13.50
   1   3   7   14.50    5.80
   1   3   7   39.10   15.30
   1   3   7    6.70    8.80
   1  -3   7   34.00   13.50
  -1  -3  -7   26.10   10.30
   1  -3   7   13.50    7.10
   1  -3   7   16.50    7.10
   1   3   8    1.40    5.60
   1   3   8    0.70    9.00
  -1   3  -8   38.20   18.00
  -1   3  -8  -12.50   12.20
   1   3   8   14.70   16.70
  -1  -3  -8    3.60   11.50
   1  -3   8   -0.10   19.10
   1  -3   8   -3.50    6.60
   1  -3   8   -5.40    7.20
   1   3   9   52.09   15.30
  -1   3  -9   45.30   19.60
   1   3   9   60.89   24.00
   1   3   9   73.39   12.40
  -1  -3  -9  111.09   24.10
   1  -3   9   96.49   16.30
   1   3  10    5.70   13.10
  -1   3 -10    5.80   18.10
   1   3  10   -5.90    7.10
  -1  -3 -10  -13.30   18.50
   1  -3  10    7.70   10.30
   1  -3  10  -11.60    9.90
  -1   3 -11  114.59   29.20
   1   3  11  193.48   32.60
   1   3  11  210.18   25.10
   1  -3  11  216.78   25.40
   1  -3  11  190.08   24.90
  -1  -3 -11  190.88   40.30
   1   3  12    4.80   12.90
   1   3  12   17.60   27.00
  -1   3 -12  -41.20   24.80
   1  -3  12   18.40   14.10
   1  -3  12   13.70   15.70
   1   3  13   56.49   27.00
   1   3  13   44.70   20.70
   1  -3  13   29.80   20.80
   1   4 -13  -29.00   33.60
  -1   4  13   61.29   31.10
  -1  -4  13   10.30   19.00
  -1  -4  13  -50.59   21.00
   1   4 -12   62.39   30.00
  -1   4  12   75.39   27.40
  -1  -4  12   54.49   23.80
  -1  -4  12   27.10   16.20
   1   4 -11   -9.50   22.40
  -1   4  11   51.59   62.09
  -1   4  11    3.00   15.00
  -1   4  11    4.50   19.70
   1  -4 -11  -50.09   45.20
  -1  -4  11  -10.50   11.40
  -1  -4  11  -10.10   15.00
  -1   4  10  216.18   23.70
   1   4 -10  250.87   37.30
  -1   4  10  214.38   31.50
  -1   4  10  181.68   41.60
  -1  -4  10  295.17   27.50
   1  -4 -10  184.78   38.00
  -1   4   9   31.50   16.10
  -1   4   9   29.20   11.80
   1   4  -9   39.30   23.10
  -1   4   9   46.90   20.30
  -1  -4   9   53.69   14.10
   1  -4  -9   35.70   17.20
   1   4  -8  450.45   38.70
  -1   4   8  469.45   30.90
  -1   4   8  463.55   35.70
  -1   4   8  502.85   26.70
  -1  -4   8  484.15   29.80
  -1  -4   8  497.15   48.90
   1  -4  -8  520.75   34.20
   1   4  -7  198.08   27.20
   1   4  -7  194.48   28.50
  -1   4   7  247.98   24.10
  -1   4   7  212.08   18.40
  -1   4   7  208.78   22.10
   1  -4  -7  205.78   20.80
  -1  -4   7  179.08   34.20
  -1  -4   7  202.38   18.90
  -1   4   6  419.26   26.40
  -1   4   6  459.25   23.60
   1   4  -6  432.36   33.40
   1   4  -6  380.56   31.50
   1  -4  -6  445.26   26.30
  -1  -4   6  442.86   37.20
  -1  -4   6  444.26   25.00
   1   4  -5  274.47   24.60
   1   4  -5  220.38   25.10
  -1   4   5  262.17   19.70
  -1  -4   5  255.87   28.40
  -1  -4   5  228.48   17.60
   1   4  -4    0.70    7.60
   1   4  -4    1.20    9.70
  -1   4   4    3.80    5.80
  -1   4   4    3.00    6.00
  -1  -4   4    5.10   11.10
  -1  -4   4   -1.10    5.20
   1   4  -3  581.24   33.20
  -1   4   3  612.84   27.60
   1   4  -3  624.74   29.70
  -1   4   3  602.34   25.30
  -1   4   3  597.64   27.10
  -1  -4   3  576.34   33.80
  -1  -4   3  632.64   27.60
  -1   4   2   74.59   12.20
   1   4  -2   85.99   11.10
   1   4  -2   84.19   15.40
   1   4  -2   80.49   12.10
  -1   4   2   90.19   10.30
   1  -4  -2   88.29   10.30
  -1  -4   2   87.39   10.90
  -1  -4   2   84.89    6.60
  -1  -4   2   88.79    7.10
  -1  -4   2   78.79    8.10
  -1   4   1  609.14   24.30
  -1   4   1  585.64   25.10
  -1   4   1  613.54   28.90
   1   4  -1  630.74   25.80
   1   4  -1  608.34   32.10
  -1   4   1  601.64   15.00
  -1  -4   1  643.94   31.80
   1  -4  -1  627.94   26.20
  -1  -4   1  625.44   16.20
  -1  -4   1  611.24   22.80
  -1  -4   1  643.14   26.40
  -1  -4   1  593.74   15.80
  -1   4   0  470.85   21.80
  -1   4   0  457.15   20.50
  -1   4   0  454.45   25.00
   1   4   0  455.05   26.30
   1   4   0  509.85   22.10
   1   4   0  462.55   18.90
   1   4   0  476.75   14.90
  -1   4   0  460.05   14.40
   1  -4   0  454.25   24.70
  -1  -4   0  463.55   21.80
   1  -4   0  466.25   22.40
   1   4   1  356.06   18.40
   1   4   1  367.86   10.30
   1   4   1  368.76   22.90
  -1   4  -1  329.07   22.70
  -1   4  -1  368.46   20.00
   1  -4   1  337.67   17.90
   1  -4   1  357.16   11.30
   1  -4   1  386.16   24.60
   1  -4   1  354.16   19.30
   1  -4   1  345.87   11.10
  -1  -4  -1  361.36   18.60
   1   4   2 1059.19   34.50
   1   4   2 1022.90   33.00
  -1   4  -2 1002.10   42.30
  -1   4  -2 1029.10   40.10
   1  -4   2 1062.69   37.10
   1  -4   2  972.80   28.30
   1  -4   2 1023.50   35.30
   1  -4   2 1006.60   45.10
  -1  -4  -2  976.50   34.20
  -1   4  -3   56.69   10.70
   1   4   3   59.59    9.20
   1   4   3   54.19   10.40
  -1   4  -3   61.49   13.90
   1  -4   3   46.60    8.60
   1  -4   3   45.30   13.40
   1  -4   3   40.70    6.50
   1  -4   3   40.20    9.50
  -1  -4  -3   58.39    8.60
   1   4   4  759.72   29.10
   1   4   4  751.42   28.30
  -1   4  -4  818.82   37.20
  -1   4  -4  778.62   31.40
  -1   4  -4  735.93   39.40
   1  -4   4  764.92   41.80
   1  -4   4  724.13   26.60
   1  -4   4  759.62   31.10
  -1   4  -5   41.10   13.80
   1   4   5   38.00   11.30
  -1   4  -5   23.20   12.40
   1   4   5   40.50   10.40
   1  -4   5   57.29    9.30
   1  -4   5   52.29   10.90
   1  -4   5   43.00   16.70
   1   4   6  369.06   19.30
  -1   4  -6  369.26   30.80
  -1   4  -6  363.26   29.70
   1   4   6  345.27   21.50
   1  -4   6  389.86   37.70
   1  -4   6  341.97   21.90
   1  -4   6  372.26   20.80
  -1  -4  -6  364.96   21.30
  -1   4  -7   -2.50   12.70
   1   4   7    0.20    8.30
   1   4   7   -2.10    7.00
  -1   4  -7   10.90   13.20
   1  -4   7   -6.50   22.40
  -1  -4  -7   -4.10    9.20
   1  -4   7    5.60    6.90
   1  -4   7    4.50    7.00
  -1   4  -8  235.88   32.40
   1   4   8  226.28   22.40
   1   4   8  340.37   38.10
   1   4   8  264.77   18.40
  -1  -4  -8  226.18   23.40
   1  -4   8  251.07   45.40
   1  -4   8  237.88   22.50
   1  -4   8  269.87   21.90
  -1   4  -9   10.30   19.10
   1   4   9   54.49   15.20
   1   4   9   39.40   14.40
   1   4   9   40.10   24.80
   1  -4   9   41.50   12.20
  -1  -4  -9   18.50   15.60
   1  -4   9   34.60   11.20
   1   4  10  143.89   44.50
   1   4  10   35.30   16.20
  -1   4 -10    7.00   19.00
   1   4  10   37.20    9.80
   1  -4  10   27.30   13.10
  -1  -4 -10   47.60   21.20
   1  -4  10   28.40   13.10
   1   4  11    7.90   19.10
  -1   4 -11    6.50   24.40
   1  -4  11    6.20   15.10
   1  -4  11   -7.10   12.30
   1   4  12   22.90   15.40
   1   4  12  -20.50   21.50
  -1   4 -12  -10.20   28.10
   1  -4  12   -7.70   16.20
   1  -4  12  -22.10   17.20
   1   5 -12   -9.30   32.50
  -1   5  12    6.60   28.30
  -1  -5  12   12.40   18.50
  -1  -5  12  -35.50   19.40
  -1   5  11    9.30   20.90
   1   5 -11   32.70   29.20
  -1   5  11   31.00   59.59
  -1  -5  11   27.00   18.50
  -1  -5  11   26.40   16.70
  -1   5  10  -13.40   26.10
  -1   5  10  -11.30   14.90
   1   5 -10   14.70   24.00
  -1   5  10  -18.40   16.20
  -1  -5  10   18.90   13.20
   1  -5 -10  -16.40   21.10
  -1   5   9    8.90   20.60
   1   5  -9  -11.70   19.50
  -1   5   9    0.50   14.20
  -1   5   9   19.00   13.60
  -1  -5   9   10.50   11.50
  -1  -5   9    3.50   10.00
  -1   5   8    1.60   10.90
  -1   5   8   33.30   17.30
  -1   5   8  -16.50   12.30
   1   5  -8   10.20   23.10
  -1  -5   8    1.60    8.40
  -1  -5   8  -12.20   10.20
  -1   5   7  107.19   18.80
   1   5  -7   59.29   20.30
  -1   5   7   64.19   19.50
   1   5  -7   91.09   41.40
  -1  -5   7   82.89   13.60
  -1  -5   7   97.59   17.10
  -1   5   6   15.10   10.40
   1   5  -6    7.40   15.10
  -1   5   6   -2.40    9.00
   1   5  -6  -21.90   15.20
  -1  -5   6   18.70    6.80
  -1  -5   6    6.60    8.20
  -1  -5   6   24.30   20.30
   1   5  -5  442.26   32.50
  -1   5   5  403.96   24.40
  -1   5   5  416.26   27.20
   1   5  -5  402.26   34.10
  -1  -5   5  415.26   25.80
  -1  -5   5  430.56   38.90
  -1  -5   5  459.65   21.80
  -1   5   4  134.29   16.50
   1   5  -4  159.68   18.40
   1   5  -4  105.89   21.00
  -1   5   4  107.39   16.20
  -1   5   4  139.69   15.40
  -1  -5   4  109.19   14.90
  -1  -5   4  135.29   13.50
  -1  -5   4  123.79   11.20
  -1  -5   4  161.18   26.10
   1   5  -3  987.40   49.10
  -1   5   3 1017.80   37.80
   1   5  -3  992.90   39.20
   1   5  -3 1016.50   41.90
  -1   5   3 1025.10   41.70
  -1   5   3  997.20   39.70
  -1  -5   3  997.00   40.10
  -1  -5   3 1069.89   51.19
  -1  -5   3 1013.00   31.00
  -1  -5   3 1005.90   30.40
  -1  -5   3  994.30   35.90
  -1   5   2  374.46   22.30
  -1   5   2  396.16   24.80
   1   5  -2  397.16   22.60
   1   5  -2  327.67   27.90
  -1   5   2  378.46   22.30
   1   5  -2  374.46   23.70
  -1  -5   2  379.16   13.80
  -1  -5   2  338.77   18.50
  -1  -5   2  398.06   23.30
  -1  -5   2  403.76   28.90
  -1  -5   2  381.66   13.50
   1  -5  -2  368.16   22.00
  -1   5   1 1904.21   43.80
  -1   5   1 1941.41   58.49
  -1   5   1 1879.91   55.99
  -1   5   1 1923.31   64.69
   1   5  -1 1894.71   58.39
   1   5  -1 1849.42   67.99
  -1  -5   1 1892.41   66.49
   1  -5  -1 1880.91   58.99
  -1  -5   1 1876.21   58.89
  -1   5   0  155.28   19.00
   1   5   0  152.68   15.40
   1   5   0  161.68   13.20
  -1   5   0  164.28   15.20
   1   5   0  178.38   20.10
  -1   5   0  155.68   15.80
   1  -5   0  170.98   15.90
  -1  -5   0  181.28   16.00
   1   5   1  182.98    8.00
  -1   5  -1  193.38   17.00
   1   5   1  165.08   19.40
   1   5   1  184.88   15.90
   1   5   1  176.48   14.40
  -1   5  -1  157.78   19.00
   1  -5   1  186.88   15.90
  -1  -5  -1  185.58   15.10
   1  -5   1  196.28   15.10
   1  -5   1  188.78   21.80
  -1   5  -2   21.70    8.60
   1   5   2   31.90    3.00
  -1   5  -2   26.10   10.60
   1   5   2   28.20    8.10
   1   5   2   27.40    9.80
   1  -5   2   32.00   13.30
   1  -5   2   28.80    5.10
   1  -5   2   25.10    8.00
  -1  -5  -2   40.30    9.70
   1  -5   2   12.70    6.90
   1   5   3   42.40   11.00
   1   5   3   33.40   10.70
  -1   5  -3   36.80   14.20
  -1   5  -3   49.50   13.70
   1   5   3   24.80    8.00
   1  -5   3   34.10   15.60
  -1  -5  -3   38.80   10.00
   1  -5   3   29.40    8.80
   1  -5   3   29.80    7.00
   1  -5   3   39.20   11.40
  -1   5  -4   46.40   13.40
  -1   5  -4   75.59   19.40
  -1   5  -4   35.80   13.10
   1   5   4   44.00   13.40
   1   5   4   52.29   12.60
   1  -5   4   74.59   11.70
   1  -5   4   79.39   22.80
   1  -5   4   34.10    9.60
   1  -5   4   34.60    8.90
   1   5   5   46.90   13.50
  -1   5  -5   35.00   14.80
  -1   5  -5   28.00   14.20
   1   5   5   26.40    8.70
   1  -5   5   44.90   12.80
   1  -5   5   37.10   10.50
   1  -5   5   18.90   20.00
  -1   5  -6   10.20   12.80
   1   5   6   12.80    9.40
   1   5   6   14.70    8.40
   1  -5   6   21.30    7.70
   1  -5   6   15.90   10.10
   1   5   7  152.48   19.60
  -1   5  -7  142.29   28.50
   1   5   7  128.09   17.80
   1  -5   7  139.59   16.00
   1  -5   7  115.79   18.80
   1   5   8    5.30    9.70
   1   5   8   12.50   11.50
   1   5   8   52.39   22.70
  -1   5  -8   10.40   18.90
   1  -5   8   20.80   10.30
   1  -5   8    2.90   11.40
   1   5   9   54.09   27.90
   1   5   9   64.99   17.00
   1   5   9  121.79   20.00
  -1   5  -9   88.59   27.40
   1  -5   9   61.89   16.40
  -1   5 -10   18.80   23.50
   1   5  10   14.00   11.10
   1   5  10   19.20   17.00
   1  -5  10    0.10   15.50
   1  -5  10   37.30   13.90
   1   5  11   13.20   20.90
  -1   5 -11  -18.70   26.50
   1  -5  11   20.10   15.90
   1  -5  11   16.80   19.70
  -1   5 -12   28.50   32.60
   1   5  12   -1.50   17.40
   1  -5  12  -32.60   21.70
   1  -5  12   17.80   20.20
  -1   6  11  -39.90   22.40
   1   6 -11   -0.50   32.80
  -1  -6  11   18.30   18.10
  -1  -6  11    8.10   20.10
  -1   6  10   46.70   22.90
   1   6 -10   74.49   29.60
  -1   6  10   32.60   36.60
  -1  -6  10   54.99   20.70
  -1   6   9   26.10   25.80
  -1   6   9   -9.20   15.80
  -1   6   9   30.50   18.00
   1   6  -9   -5.90   22.90
  -1  -6   9   71.29   19.30
  -1  -6   9   -5.50   14.40
  -1   6   8  207.78   29.80
   1   6  -8  230.68   39.30
  -1   6   8  243.88   28.50
  -1  -6   8  272.77   23.40
  -1  -6   8  171.48   44.40
  -1   6   7    0.40   12.10
  -1   6   7    4.60   12.50
   1   6  -7    8.80   19.50
  -1  -6   7   25.80    9.20
  -1  -6   7   -4.90   11.00
  -1   6   6  181.78   24.50
   1   6  -6  201.98   35.60
  -1   6   6  187.98   24.70
   1   6  -6  237.58   33.50
  -1   6   6  200.58   26.50
  -1  -6   6  176.98   19.30
  -1  -6   6  241.38   23.50
  -1  -6   6  191.28   17.30
  -1   6   5   81.19   18.70
   1   6  -5   54.69   19.90
  -1   6   5   50.49   16.20
  -1   6   5   75.09   19.60
   1   6  -5   90.39   24.90
  -1  -6   5   70.39   15.60
  -1  -6   5   76.49   17.00
  -1  -6   5   68.99   11.70
  -1   6   4   48.90   13.50
  -1   6   4   70.39   17.50
  -1   6   4   64.69   19.70
   1   6  -4   76.19   22.50
   1   6  -4   52.59   16.00
  -1  -6   4   65.29   16.50
  -1  -6   4   40.50   21.00
  -1  -6   4   65.19    9.50
  -1  -6   4   67.99   11.30
  -1  -6   4   57.09   13.30
   1   6  -3   -3.50    9.90
  -1   6   3    7.70    9.20
   1   6  -3    6.10   10.20
  -1   6   3    2.20    9.20
  -1   6   3   16.50   11.70
   1   6  -3   -2.90   13.80
  -1  -6   3    3.30    7.40
  -1  -6   3   -4.80    3.40
  -1  -6   3    3.10    7.40
  -1  -6   3  -13.70   13.70
  -1  -6   3    1.60    4.00
   1   6  -2   20.10   14.70
  -1   6   2   20.00   12.00
   1   6  -2   28.70   11.10
  -1   6   2   16.00    3.50
   1   6  -2    3.10    9.40
  -1   6   2   25.20   10.00
  -1   6   2   14.20    9.90
   1  -6  -2   21.60    9.00
  -1  -6   2   18.20    2.40
  -1  -6   2   11.20    8.10
  -1  -6   2   25.20   16.70
   1   6  -1   85.09   16.90
  -1   6   1   80.29   15.50
  -1   6   1   83.89   18.40
  -1   6   1   82.99   16.00
   1   6  -1   95.09   22.00
   1  -6  -1   72.29   14.90
  -1  -6   1   88.39   15.20
  -1  -6   1   45.60   17.50
   1   6   0  398.16   25.20
   1   6   0  386.86   30.50
  -1   6   0  380.46   23.70
  -1   6   0  403.66   26.20
  -1   6   0  386.56   29.70
   1   6   0  391.86   22.20
   1  -6   0  363.86   24.70
   1  -6   0  391.16   32.00
  -1  -6   0  407.76   25.50
   1   6   1   10.00    8.00
  -1   6  -1    3.50    9.00
   1   6   1   10.70   12.30
  -1   6  -1   10.70   11.20
   1   6   1   12.70    7.90
  -1  -6  -1    1.80    5.90
   1  -6   1   -7.20   12.00
   1  -6   1    0.00    7.50
   1   6   2  841.72   22.70
   1   6   2  882.21   44.90
  -1   6  -2  910.81   39.50
   1   6   2  865.81   35.00
  -1   6  -2  796.42   44.80
   1   6   2  890.71   37.30
   1  -6   2  873.21   39.40
  -1  -6  -2  858.81   37.40
   1  -6   2  835.92   21.90
   1  -6   2  807.82   35.70
   1  -6   2  911.41   49.40
   1  -6   2  856.61   22.10
   1   6   3   10.40   11.00
  -1   6  -3   16.60   11.20
   1   6   3   17.70    3.60
   1   6   3   11.50    9.80
  -1   6  -3    8.20   13.60
   1   6   3   -0.80    8.60
   1  -6   3    9.80    8.60
  -1  -6  -3   13.80    8.50
   1  -6   3   14.80    8.90
   1  -6   3   13.50    4.40
   1  -6   3   12.90   16.60
   1  -6   3   16.20    5.10
   1   6   4  256.97   20.30
   1   6   4  242.58   21.60
   1   6   4  242.78   26.60
  -1   6  -4  231.08   30.20
  -1   6  -4  243.18   29.90
  -1   6  -4  258.47   24.00
   1   6   4  241.58    9.00
   1  -6   4  236.18   14.80
   1  -6   4  234.48   21.50
   1  -6   4  275.97   24.20
   1  -6   4  255.17   36.60
   1   6   5   -3.10    8.80
  -1   6  -5   -0.80   15.60
   1   6   5   16.70   10.30
   1   6   5   -1.50    3.10
  -1   6  -5    3.00   16.60
   1  -6   5   -2.00    9.70
   1  -6   5    4.40    9.50
   1  -6   5   24.20   20.50
   1  -6   5   -5.30    6.10
  -1   6  -6   88.89   22.30
   1   6   6  142.09   20.30
   1   6   6  103.99   17.80
   1  -6   6  122.19   20.50
   1  -6   6   99.89   19.60
   1  -6   6  103.49   15.60
   1   6   7   22.10   12.00
  -1   6  -7  -25.70   15.80
   1   6   7   -0.20   11.80
   1  -6   7   -0.90    8.50
   1  -6   7  -17.10   11.00
   1   6   8    2.60    7.40
   1   6   8   19.50   12.50
  -1   6  -8    7.10   22.20
   1   6   8   12.70   13.60
   1  -6   8    1.00   10.80
   1  -6   8  -14.00   14.10
   1   6   9  -19.40   13.90
   1   6   9   12.30    9.10
  -1   6  -9   23.50   24.50
   1   6   9  -10.50   15.20
   1   6   9   42.00   38.20
   1  -6   9   -3.00   12.50
   1  -6   9   88.59   25.40
   1   6  10    9.70   18.50
  -1   6 -10  -13.30   27.80
   1   6  10  -14.30   11.50
   1  -6  10    1.50   17.90
   1  -6  10  -28.60   13.60
   1   6  11   29.40   24.40
  -1   6 -11  177.88   55.29
   1  -6  11   33.50   24.60
   1   7 -10   -7.60   35.60
  -1   7  10   -0.50   23.60
  -1  -7  10  -13.70   19.90
  -1  -7  10    2.90   15.70
  -1   7   9  -36.10   19.90
   1   7  -9   17.70   27.90
  -1  -7   9    1.80   18.40
  -1  -7   9  -13.60   12.80
  -1   7   8  -65.79   34.50
  -1   7   8   13.90   20.50
   1   7  -8   -7.90   23.90
  -1   7   8    1.90   18.10
  -1  -7   8    4.70   13.20
  -1  -7   8   22.70   14.70
  -1  -7   8   -7.10   16.00
  -1   7   7   30.00   16.70
  -1   7   7   28.00   20.00
   1   7  -7   18.10   23.00
  -1   7   7   31.50   19.10
  -1  -7   7   31.90   10.60
  -1  -7   7   39.40   15.40
  -1  -7   7   43.80   15.40
   1   7  -6  -17.30   19.10
  -1   7   6    0.40   13.20
  -1   7   6   -3.20   15.00
  -1   7   6   -2.20   16.80
  -1  -7   6   11.10   12.20
  -1  -7   6    0.40   10.30
  -1  -7   6   -4.90    7.80
   1   7  -5  131.89   34.20
  -1   7   5  172.38   30.00
  -1   7   5  236.18   26.50
  -1   7   5  168.68   26.20
  -1  -7   5  217.68   16.40
  -1  -7   5  236.08   18.90
  -1  -7   5  210.48   20.90
  -1   7   4  -14.60    9.70
   1   7  -4   -4.20   16.60
   1   7  -4  -21.80   16.60
  -1   7   4   11.00   13.20
  -1   7   4    2.90   13.60
  -1  -7   4   -6.80   10.40
  -1  -7   4   -6.70    5.60
  -1  -7   4   -6.30    4.60
  -1  -7   4   14.30   10.10
  -1   7   3  701.63   37.40
  -1   7   3  697.73   44.40
   1   7  -3  705.13   42.30
  -1   7   3  687.63   36.50
  -1   7   3  648.64   16.90
  -1   7   3  634.84   37.30
   1   7  -3  712.83   48.60
  -1  -7   3  649.14   32.80
  -1  -7   3  659.33   37.70
  -1  -7   3  696.63   51.99
  -1  -7   3  698.33   19.30
  -1   7   2   11.30   13.60
  -1   7   2   33.10   12.90
   1   7  -2   12.20   13.90
  -1   7   2   15.50   12.20
   1   7  -2   14.10   14.50
  -1  -7   2   20.20   21.50
   1  -7  -2    8.40   10.10
  -1  -7   2   22.20   11.10
   1   7  -1  405.56   36.90
  -1   7   1  405.36   35.70
  -1   7   1  355.26   26.30
   1   7  -1  383.46   30.30
  -1   7   1  357.16   29.30
  -1  -7   1  392.26   28.60
   1  -7  -1  391.96   28.40
   1   7   0  -12.10   12.90
   1   7   0    8.00   12.20
  -1   7   0  -20.40   12.30
   1  -7   0    1.00    9.50
  -1  -7   0    1.20    8.30
   1   7   1   40.30   16.80
   1   7   1   40.60   13.70
  -1   7  -1   38.60   16.00
   1   7   1   36.50   12.80
   1  -7   1   64.89   20.70
  -1  -7  -1   37.10   11.40
   1  -7   1   74.49   17.70
   1   7   2   47.40   14.20
  -1   7  -2   78.29   22.70
   1   7   2   73.39   19.30
   1   7   2   41.10   16.30
   1  -7   2   52.19   22.00
   1  -7   2   60.49   17.00
  -1  -7  -2   84.99   17.10
  -1   7  -3   -5.30   15.30
   1   7   3   19.50   12.10
   1   7   3    6.40   12.80
   1   7   3    3.50    3.20
   1   7   3   -1.50   13.60
  -1   7  -3    4.00   15.00
   1   7   3   -5.30   10.50
  -1  -7  -3    0.80   10.50
   1  -7   3   -3.70    3.40
   1  -7   3    1.20    3.50
   1  -7   3    7.50   10.80
   1  -7   3    6.50   10.40
   1  -7   3  -13.10   21.30
   1   7   4    2.40    3.00
  -1   7  -4   -2.30   15.90
  -1   7  -4   20.10   19.20
   1   7   4    3.80   15.00
   1   7   4   25.80   13.60
   1   7   4    5.10   10.60
   1  -7   4   -6.90   10.20
   1  -7   4    4.30   10.50
   1  -7   4    0.80    6.00
   1  -7   4   34.50    9.80
  -1   7  -5    5.30   20.10
   1   7   5  -12.40   16.10
   1   7   5  -12.10   10.90
   1   7   5    2.20    3.70
   1   7   5  -10.40   13.80
   1  -7   5   -0.60   11.00
   1  -7   5   10.60    7.50
   1  -7   5   -0.80   13.20
   1   7   6   -8.50    4.40
   1   7   6   25.10   12.90
  -1   7  -6   -7.60   18.70
   1   7   6    3.80   19.40
   1   7   6  -28.80   14.30
   1  -7   6   -7.80    7.70
   1  -7   6    1.40   12.10
   1  -7   6  -12.70   12.10
   1   7   7   19.50    7.00
   1   7   7   13.70   14.40
  -1   7  -7   54.69   23.30
   1   7   7   -0.30   17.40
   1  -7   7   26.10   15.60
   1  -7   7   26.60   15.90
   1  -7   7   17.40   10.20
   1   7   8  -10.00   15.20
  -1   7  -8   26.90   27.80
   1   7   8  -18.40   17.50
   1   7   8    1.40    7.90
   1  -7   8   23.60   12.30
   1  -7   8    1.70   15.80
   1  -7   8    6.10   16.80
   1   7   9   -9.50   16.30
  -1   7  -9    4.60   29.10
   1   7   9   17.50   10.50
   1  -7   9    4.40   14.40
   1  -7   9   -9.50   18.00
   1  -7   9   11.10   19.50
  -1   7 -10  -27.10   32.90
   1  -7  10  -33.20   21.60
   1  -7  10   -6.40   17.00
   1   8  -9  -22.20   36.00
  -1   8   9  -10.50   24.50
  -1   8   9   19.20   37.80
  -1  -8   9  -15.40   15.60
  -1  -8   9    0.50   20.30
  -1  -8   9   22.30   22.20
  -1   8   8   15.00   22.70
   1   8  -8   80.89   34.40
  -1   8   8   88.69   31.60
  -1  -8   8   65.29   16.80
  -1  -8   8  121.29   29.90
  -1  -8   8   79.99   24.90
   1   8  -7   20.90   27.30
  -1   8   7  -14.70   22.50
  -1   8   7  -22.30   18.70
  -1  -8   7   11.70   14.50
  -1  -8   7   15.20   18.40
  -1  -8   7    1.00   10.80
  -1   8   6   98.69    7.20
  -1   8   6  172.68   37.70
   1   8  -6  102.99   31.40
  -1   8   6   76.69   20.90
  -1  -8   6  118.09   21.70
  -1  -8   6   67.59   19.00
  -1  -8   6  130.59   29.30
  -1  -8   6  107.89   16.40
  -1   8   5    9.10   16.40
   1   8  -5   19.90   23.90
  -1   8   5    4.30   19.80
  -1  -8   5    8.30    7.90
  -1  -8   5   21.30   15.30
  -1  -8   5   -9.60   12.90
  -1  -8   5   -2.10    6.50
  -1   8   4   17.80   21.00
  -1   8   4   10.20   15.20
  -1   8   4   38.20   21.90
   1   8  -4   27.40   23.00
  -1  -8   4   18.60   14.00
  -1  -8   4   15.50    4.00
  -1  -8   4    4.30   12.40
  -1   8   3    5.50   21.70
  -1   8   3   10.60   15.00
   1   8  -3  -32.80   20.90
   1   8  -3   38.00   21.90
  -1   8   3  -16.00   16.60
  -1  -8   3  -16.30   11.80
   1   8  -2   10.80   18.40
  -1   8   2   10.60   12.60
  -1   8   2    9.10   17.00
   1   8  -2  -33.30   18.50
  -1   8   2   -7.70   19.20
  -1  -8   2  -16.80   10.90
  -1   8   1  -13.50   15.30
  -1   8   1    7.60   17.60
   1   8  -1    6.80   16.60
   1   8  -1    3.20   18.80
  -1  -8   1  -14.00    9.60
  -1   8   0   67.59   20.80
   1   8   0   99.79   29.20
   1  -8   0   56.69   19.10
  -1   8  -1   27.90   18.60
   1   8   1   24.70   14.90
   1   8   1   -4.70   18.90
   1  -8   1    9.40   12.50
  -1  -8  -1   20.80   11.30
   1   8   2  142.69   26.40
  -1   8  -2  174.98   33.20
   1   8   2  203.38   35.70
   1   8   2  109.79   25.50
   1   8   2  185.68   24.70
   1  -8   2  183.38   26.10
  -1  -8  -2  195.88   26.40
   1   8   3   26.50   16.70
   1   8   3   19.10   14.10
   1   8   3   37.50   21.50
  -1   8  -3    7.20   23.40
   1   8   3   26.40   21.00
  -1  -8  -3   22.00   14.80
   1  -8   3   32.30   14.00
   1   8   4  145.19    9.20
   1   8   4  226.38   40.90
   1   8   4  152.98   28.50
   1   8   4  164.78   36.10
   1   8   4  153.38   25.60
  -1   8  -4  212.18   37.60
   1  -8   4  136.69   26.10
   1  -8   4  136.49   23.30
   1  -8   4  119.89    9.90
   1  -8   4  132.39   11.00
  -1   8  -5   46.80   26.50
   1   8   5   33.10   22.70
   1   8   5    7.10   15.10
   1   8   5    3.10   20.20
   1   8   5   19.70    4.90
   1  -8   5   12.00    7.40
   1  -8   5   31.60   17.40
   1  -8   5    9.20   14.10
  -1   8  -6  -15.30   26.70
   1   8   6   -0.60   15.80
   1   8   6    9.30    6.20
   1   8   6   15.00   22.80
   1  -8   6    8.90   12.70
   1  -8   6   -2.90   16.00
   1  -8   6   10.20    9.00
   1  -8   6   17.60   15.30
   1   8   7   22.10   26.80
   1   8   7   12.40   17.40
  -1   8  -7   84.99   32.90
   1   8   7   19.00   12.30
   1  -8   7   37.70   12.40
   1  -8   7   13.40   19.40
   1  -8   7    9.20   19.40
   1   8   8   60.99   32.10
  -1   8  -8  -38.90   28.00
   1  -8   8   -3.10   13.30
   1  -8   8  -14.30   19.40
   1  -8   8    6.90   21.30
   1   8   9   52.49   37.00
  -1   8  -9   34.90   38.90
   1  -8   9  -20.60   16.20
   1  -8   9   10.20   23.20
   1  -8   9   24.30   21.60
   1   9  -8   14.00   40.70
  -1   9   8   32.40   36.30
  -1  -9   8   19.20   21.10
  -1  -9   8   15.30   25.90
  -1   9   7    3.10   24.90
  -1   9   7  -28.30   36.10
   1   9  -7  -10.30   34.20
  -1  -9   7  -10.60   21.10
  -1  -9   7  -32.10   18.80
   1   9  -6  -11.80   31.90
  -1   9   6  -35.20   21.80
  -1   9   6   26.90   29.40
  -1  -9   6   -8.10   17.30
  -1  -9   6    6.00   19.50
  -1   9   5   63.59   23.10
  -1   9   5   17.30   26.70
   1   9  -5   23.70   29.00
  -1  -9   5   16.20   19.90
  -1   9   4   -4.10   19.40
   1   9  -4   27.80   28.70
  -1   9   4  -23.50   25.10
  -1  -9   4  -33.30   16.50
   1   9  -3  200.58   42.60
  -1   9   3  137.99   30.50
  -1   9   3  172.18   35.80
  -1  -9   3  210.58   32.00
  -1   9   2   17.30   17.70
   1   9  -2   -7.10   24.80
  -1   9   2   -7.40   22.70
   1  -9  -2  -12.30   14.40
  -1  -9   2   26.10   17.10
   1   9  -1   47.20   23.20
   1   9  -1  -17.10   25.00
  -1   9   1    9.70   24.20
   1  -9  -1    2.50   15.20
  -1  -9   1    9.40   15.80
  -1   9   0  -13.40   30.00
   1   9   0  -21.60   22.60
   1  -9   0    9.60   15.40
  -1  -9   0    7.30   14.00
  -1   9  -1   52.49   27.10
   1   9   1   27.70   24.70
  -1  -9  -1   19.20   16.60
   1  -9   1   -7.60   14.80
  -1   9  -2   37.20   27.20
   1   9   2   41.80   19.10
   1   9   2    3.80   23.20
   1  -9   2   43.60   18.20
  -1  -9  -2   36.30   18.20
   1   9   3  -16.90   26.40
  -1   9  -3   56.39   29.40
   1   9   3  -17.50   17.50
   1  -9   3   -2.90   16.50
  -1  -9  -3    7.30   16.10
   1   9   4   -2.70   29.60
   1   9   4   52.59   19.70
  -1   9  -4   51.19   29.70
   1  -9   4   13.30   18.20
  -1   9  -5    5.20   29.10
   1   9   5   45.70   31.30
   1   9   5   11.40   19.30
   1  -9   5  -19.70   16.30
   1  -9   5    4.60   16.80
   1   9   6    9.20   19.60
  -1   9  -6    0.10   31.70
   1   9   6   18.20   30.60
   1  -9   6  -26.20   16.60
   1  -9   6   29.90   21.60
   1   9   7    3.40   36.40
  -1   9  -7    4.80   34.80
   1  -9   7   36.80   22.00
   1  -9   7   16.40   21.80
  -1  10   6   37.50   39.60
   1  10  -6   28.90   42.70
  -1 -10   6   17.70   26.90
  -1  10   5   -7.80   30.10
  -1  10   5   36.10   36.10
   1  10  -5   -7.60   37.00
  -1 -10   5   27.70   25.00
  -1  10   4   -4.30   34.80
  -1  10   4   -9.90   27.20
   1  10  -4   40.00   35.00
  -1 -10   4    0.40   22.40
  -1  10   3   16.20   27.30
   1  10  -3   54.69   38.30
  -1  10   3   33.60   33.00
  -1 -10   3   33.50   24.30
  -1  10   2   -7.20   28.10
  -1  10   2   25.60   24.40
   1  10  -2   17.30   33.70
  -1 -10   2    0.30   20.90
  -1  10   1  -17.60   30.90
   1  10  -1  -22.70   29.90
  -1 -10   1    1.00   20.30
   1 -10  -1  -14.00   20.60
  -1  10   0   32.10   30.30
   1  10   0  -39.70   31.30
   1 -10   0    0.00   19.50
  -1 -10   0   33.90   20.90
  -1  10  -1   34.20   30.20
   1  10   1  -61.49   29.30
   1 -10   1    3.60   21.30
  -1 -10  -1   29.00   20.90
   1  10   2  -47.30   31.90
  -1  10  -2   -0.40   33.20
   1  10   2    0.00   24.80
   1 -10   2   -2.10   22.60
  -1 -10  -2  -35.90   19.80
   1  10   3   68.69   37.20
   1  10   3   13.70   23.90
  -1  10  -3  -50.29   33.80
   1 -10   3  -43.00   20.10
   1  10   4   -6.70   36.30
  -1  10  -4  -39.40   37.40
   1  10   4   -4.30   23.10
   1 -10   4   11.90   22.80
  -1  10  -5  -29.80   36.80
   1  10   5   -7.10   39.40
   1 -10   5   28.20   23.70
   1  11  -1   91.09   48.00
  -1  11   1   44.90   40.80
  -1  11   1   37.10   37.30
  -1 -11   1   66.79   28.50
  -1  11   0   33.50   39.80
   1  11   0  -10.90   38.10
   1 -11   0  -30.20   27.60
  -1 -11   0   12.20   26.20
   1  11   1   49.00   32.90
  -1  11  -1   45.80   41.90
   1  11   1  -44.00   37.90
   1 -11   1    7.80   30.50
  -1 -11  -1  -57.89   26.70
  -2   0  14   68.29   31.90
  -2   0  13   13.90   24.80
  -2   0  13    7.20   13.30
  -2   0  12   -9.90   19.50
  -2   0  11    8.10   32.00
   2   0 -10    8.40   18.90
  -2   0  10   -5.20   12.70
  -2   0  10  -14.90   21.30
   2   0  -9  -10.80    9.30
  -2   0   9    6.80   10.00
   2   0  -9   -4.80   13.70
  -2   0   9   13.40   18.00
   2   0  -8  425.76   31.80
  -2   0   8  357.16   29.70
   2   0  -8  391.76   25.90
  -2   0   8  403.16   28.20
  -2   0   7   -6.60    6.70
   2   0  -7    4.10    6.80
  -2   0   7  -14.40    8.30
   2   0  -7    3.70    8.90
   2   0  -6 1476.45   48.40
  -2   0   6 1496.25   50.99
  -2   0   6 1478.05   51.69
   2   0  -6 1546.25   52.89
   2   0  -5    1.40    4.00
  -2   0   5   -6.40    4.50
   2   0  -5    2.60    4.60
  -2   0   5   -1.50    5.80
  -2   0   4 1896.41   55.39
   2   0  -4 1925.01   55.79
  -2   0   4 1978.70   53.69
   2   0  -4 1898.01   51.99
   2   0  -3   -0.80    2.20
   2   0  -3    0.80    2.60
  -2   0   3    0.30    3.00
  -2   0   3   -0.60    2.30
   2   0  -2 4353.86   99.39
  -2   0   2 4232.58   95.99
   2   0  -2 4176.58   95.79
  -2   0   2 4320.67   99.59
   2   0  -1   -0.20    1.30
  -2   0   1    0.80    1.30
   2   0  -1   -0.80    0.70
   2   0  -1    0.00    1.10
  -2   0   1    0.10    0.80
  -2   0   0  744.73   18.50
   2   0   0  680.73   18.30
   2   0   0  719.83   18.00
  -2   0  -1   -0.10    1.00
   2   0   1    0.00    1.00
   2   0   2   96.19    6.10
   2   0   2  101.49    8.60
  -2   0  -2  106.19    6.80
  -2   0  -2   99.99    3.30
  -2   0  -3    2.80    3.10
   2   0   3    1.40    3.80
   2   0   3    0.80    0.80
   2   0   3    1.90    2.10
  -2   0  -4  347.07   17.70
   2   0   4  350.46   16.80
   2   0   4  346.87   20.40
   2   0   4  340.47   10.40
   2   0   5   -0.20    1.80
  -2   0  -5    0.00    5.70
   2   0   5    7.20    4.40
   2   0   6  581.24   18.00
  -2   0  -6  649.54   31.60
   2   0   6  647.44   34.60
   2   0   6  582.04   27.60
   2   0   7   -3.90    6.30
   2   0   7    1.00    3.30
   2   0   7    7.30   11.60
  -2   0  -7   -3.00    8.70
   2   0   8  275.87   32.10
  -2   0  -8  335.57   30.60
  -2   0  -9    8.80   16.00
   2   0   9   -1.30   20.10
   2   0   9  -13.00    6.40
   2   0   9    2.70    4.40
   2   0  10  113.99   19.50
   2   0  10   71.19   13.00
  -2   0 -10   88.19   25.50
   2   0  11   -3.30   10.80
   2   0  12   33.80   15.80
   2   0  13   38.80   18.50
  -2   1  14   -5.90   29.80
  -2   1  13   77.99   28.60
  -2  -1  13   78.49   30.00
  -2  -1  13   37.80   17.00
  -2   1  12  -14.10   18.50
  -2  -1  12   12.50   13.10
  -2  -1  12   10.80   21.50
  -2   1  11  253.57   48.80
  -2   1  11  325.87   37.60
   2   1 -11  261.97   33.30
  -2  -1  11  295.77   33.60
  -2  -1  11  239.38   56.59
  -2  -1  11  286.27   24.20
  -2   1  10   13.30   13.10
   2   1 -10  -15.10   13.30
  -2   1  10   40.70   23.50
  -2  -1  10    0.70   23.00
  -2  -1  10   10.70   13.20
   2  -1 -10    7.50   17.90
  -2   1   9  279.77   25.60
   2   1  -9  291.77   33.50
  -2   1   9  299.87   30.90
   2   1  -9  277.97   26.90
   2  -1  -9  284.07   30.50
  -2  -1   9  332.17   34.90
  -2  -1   9  255.47   26.30
  -2   1   8    2.60    9.20
   2   1  -8   14.10   13.60
  -2   1   8    0.20   11.40
   2   1  -8   10.00    9.90
  -2  -1   8   -0.60   13.10
   2  -1  -8   10.60   12.70
  -2  -1   8   26.20   11.10
  -2   1   7  217.38   20.80
   2   1  -7  190.28   18.60
   2   1  -7  239.58   23.50
  -2   1   7  149.99   17.80
  -2  -1   7  198.98   20.20
  -2  -1   7  223.08   23.00
   2  -1  -7  189.58   20.70
  -2   1   6   -5.50    5.50
   2   1  -6    8.90    8.40
   2   1  -6    2.20    6.20
  -2   1   6    3.80    6.20
  -2  -1   6   -3.50    7.50
  -2  -1   6    1.20    5.40
   2   1  -5   91.99   12.70
   2   1  -5   83.19   11.40
  -2   1   5   70.99   11.20
  -2   1   5   84.89   10.10
   2  -1  -5  105.09   12.00
  -2  -1   5   54.59   12.30
  -2  -1   5   96.49   12.00
  -2   1   4 1098.09   37.50
   2   1  -4 1116.69   38.20
   2   1  -4 1133.89   38.20
  -2   1   4 1109.89   32.80
   2  -1  -4 1140.19   37.50
  -2  -1   4 1057.29   37.30
  -2  -1   4 1107.69   38.70
   2   1  -3  891.91   30.50
  -2   1   3  919.31   30.60
   2   1  -3  909.01   31.20
  -2   1   3  934.01   25.10
   2  -1  -3  880.71   30.10
  -2  -1   3  919.51   31.80
  -2  -1   3  872.41   30.20
   2   1  -2   47.10    6.70
  -2   1   2   49.20    2.90
   2   1  -2   54.09    6.00
  -2   1   2   37.70    6.60
  -2  -1   2   43.50    6.60
  -2  -1   2   55.69    6.90
   2  -1  -2   59.79    6.30
   2   1  -1 3282.07   75.59
  -2   1   1 3354.26   73.89
   2   1  -1 3286.37   77.09
  -2   1   1 3612.54   74.99
  -2   1   1 3267.97   79.39
   2   1  -1 3397.96   80.79
  -2  -1   1 3513.75   75.69
  -2  -1   1 3275.87   79.79
   2  -1  -1 3304.57   74.39
  -2  -1   1 3414.76   77.39
  -2   1   0   47.80    4.10
   2   1   0   46.70    3.30
  -2   1   0   48.10    4.30
  -2   1   0   49.30    4.20
   2   1   0   50.29    3.00
  -2   1   0   47.90    3.40
   2  -1   0   50.99    4.40
   2  -1   0   54.89    4.40
  -2  -1   0   50.79    3.00
   2  -1   0   47.30    3.30
  -2  -1   0   47.10    3.20
  -2   1  -1 5052.09  112.89
  -2   1  -1 4946.00  108.59
   2   1   1 4944.41  106.99
  -2   1  -1 4897.11  108.49
   2  -1   1 4838.62  108.59
  -2  -1  -1 5016.40  106.79
  -2  -1  -1 4975.40  110.89
   2  -1   1 4741.33  108.09
   2  -1   1 4757.52  112.49
   2   1   2   21.50    3.00
   2   1   2   22.60    3.50
  -2   1  -2   20.30    3.30
   2   1   2   20.70    2.00
  -2   1  -2   20.10    4.70
  -2  -1  -2   23.60    2.10
   2  -1   2   20.90    3.40
   2  -1   2   24.10    4.10
   2  -1   2   24.70    6.10
  -2  -1  -2   23.10    3.10
  -2   1  -3  335.37   18.50
  -2   1  -3  392.76   18.10
   2   1   3  361.06    9.40
   2   1   3  360.46   14.00
  -2   1  -3  369.86   12.80
   2  -1   3  386.06   20.00
  -2  -1  -3  362.36   14.50
   2  -1   3  378.86   15.20
   2  -1   3  358.96   12.80
   2   1   4   30.90    9.70
  -2   1  -4   20.10    6.70
   2   1   4   20.80    2.30
   2   1   4   19.60    5.70
  -2   1  -4   19.20    6.60
   2  -1   4   15.20    4.10
   2  -1   4   23.80    7.50
  -2  -1  -4   32.40    7.00
   2  -1   4   12.40    4.00
   2   1   5  372.26   18.80
   2   1   5  392.16   11.30
  -2   1  -5  357.46   21.80
  -2   1  -5  361.46   23.30
  -2  -1  -5  382.16   19.80
   2  -1   5  357.06   17.50
   2  -1   5  379.66   15.00
   2  -1   5  364.36   24.90
   2   1   6   35.80    9.40
   2   1   6   23.20   11.40
  -2   1  -6   13.00    8.40
  -2   1  -6   25.40   10.00
   2  -1   6   23.90   12.00
  -2  -1  -6   17.60    8.10
   2  -1   6   14.30    4.30
   2  -1   6   27.20    7.90
   2   1   7  139.49   21.80
  -2   1  -7  121.09   18.90
  -2   1  -7  138.29   21.10
   2   1   7  138.49   15.00
  -2  -1  -7  145.69   19.00
   2  -1   7  146.69   24.60
   2  -1   7  139.09   13.70
   2  -1   7  154.68   11.00
   2   1   8  149.99    8.40
   2   1   8  139.69   17.70
  -2   1  -8  155.78   22.20
   2   1   8  130.09   27.30
  -2   1  -8  174.58   26.20
   2  -1   8  146.49   11.70
  -2  -1  -8  158.78   23.10
   2  -1   8  145.19   16.50
   2  -1   8  170.58   31.30
  -2   1  -9   88.99   25.00
   2   1   9  128.29   38.70
   2   1   9  113.29    7.60
   2   1   9  140.09   22.20
   2   1   9  133.69    8.30
   2  -1   9  115.69   12.20
   2  -1   9  116.59   17.80
   2  -1   9  169.88   38.30
  -2  -1  -9  117.19   27.90
   2   1  10    5.20   10.20
   2   1  10   11.60    3.60
   2   1  10   12.40    3.30
  -2  -1 -10   13.60   19.30
   2  -1  10    8.50    6.80
   2  -1  10    5.30    9.60
   2   1  11   76.19   21.40
   2  -1  11    2.70    7.70
   2  -1  11    3.60   12.10
   2   1  12   -5.50   14.80
   2  -1  12   -1.30   14.00
   2   1  13   36.50   19.20
   2  -1  13  -23.10   17.00
  -2   2  13   28.80   24.90
   2   2 -13   18.40   26.40
  -2  -2  13  -16.70   16.50
   2   2 -12    9.70   22.30
  -2   2  12    8.10   36.30
  -2   2  12   -4.20   20.20
  -2  -2  12   17.90   13.70
  -2   2  11   47.40   26.60
   2   2 -11   16.10   19.30
  -2   2  11   -7.00   16.80
  -2  -2  11   -6.70   10.30
  -2  -2  11   26.90   17.60
  -2   2  10   11.70   20.50
   2   2 -10   40.10   16.50
  -2   2  10   19.40   15.10
  -2  -2  10   41.00   11.70
   2  -2 -10    9.40   18.20
  -2  -2  10   16.70   16.00
  -2   2   9   19.80   12.00
   2   2  -9   40.10   20.30
   2   2  -9   28.30   15.10
  -2   2   9   14.80   15.50
  -2  -2   9   17.80   12.00
  -2  -2   9   24.30   22.40
   2  -2  -9    2.30   13.50
  -2  -2   9    9.90    8.00
  -2   2   8  278.77   24.50
   2   2  -8  317.77   31.20
   2   2  -8  282.87   26.40
  -2  -2   8  310.27   34.20
   2  -2  -8  251.97   25.90
  -2  -2   8  277.67   25.80
  -2  -2   8  283.97   19.00
  -2   2   7   23.00    9.60
   2   2  -7   17.10   10.20
  -2   2   7   10.40    9.00
   2   2  -7   16.10    9.80
   2  -2  -7   17.00    9.80
  -2  -2   7   46.00   14.10
  -2  -2   7   28.30   14.00
  -2   2   6 2725.03   81.59
   2   2  -6 2981.30   86.29
   2   2  -6 2760.02   85.79
  -2   2   6 2865.51   77.09
  -2  -2   6 2971.10   89.49
  -2  -2   6 2839.92   84.49
  -2   2   5  204.88   16.60
   2   2  -5  208.68   18.80
  -2   2   5  222.88   13.90
   2   2  -5  244.38   19.30
   2  -2  -5  226.78   16.90
  -2  -2   5  232.28   20.90
  -2  -2   5  201.88   16.60
  -2   2   4 1411.86   38.30
   2   2  -4 1380.56   45.70
  -2   2   4 1409.96   45.00
   2   2  -4 1323.17   48.00
  -2  -2   4 1427.96   49.70
  -2  -2   4 1333.07   44.80
   2  -2  -4 1346.37   43.60
   2   2  -3    0.60    5.60
   2   2  -3    2.90    4.40
  -2   2   3    9.70    4.10
  -2  -2   3   -2.70    3.20
   2  -2  -3    2.00    3.70
  -2  -2   3   -3.70    4.90
  -2   2   2  470.25   15.60
   2   2  -2  485.25   19.40
  -2   2   2  480.85   20.20
   2   2  -2  478.15   22.70
  -2  -2   2  442.96   17.60
  -2  -2   2  467.85   18.90
  -2  -2   2  467.45   22.00
  -2   2   1  194.68   10.60
   2   2  -1  216.18    9.00
  -2   2   1  212.08    6.70
   2   2  -1  212.68   14.10
  -2   2   1  198.08    9.90
   2   2  -1  206.98   10.20
  -2  -2   1  206.08    8.40
  -2  -2   1  218.48   13.80
  -2  -2   1  204.88    7.60
  -2  -2   1  206.18   10.60
   2  -2  -1  205.88   10.10
  -2   2   0  391.86   15.40
  -2   2   0  380.46   16.10
   2   2   0  398.06   14.40
   2   2   0  378.06   11.80
  -2   2   0  377.06   11.70
  -2   2   0  406.06   15.60
   2   2   0  379.76   12.50
   2  -2   0  367.76   11.00
   2  -2   0  386.56   16.40
   2  -2   0  398.76   15.60
  -2  -2   0  349.67   16.00
  -2  -2   0  381.86   10.80
   2  -2   0  401.96   15.60
   2   2   1  728.43   21.80
  -2   2  -1  767.92   21.50
  -2   2  -1  745.23   23.70
  -2   2  -1  774.22   27.20
   2   2   1  729.23   19.00
   2  -2   1  768.12   24.90
  -2  -2  -1  737.83   22.20
   2  -2   1  764.82   27.70
   2  -2   1  729.13   23.80
   2   2   2   30.70    3.30
  -2   2  -2   23.40    5.30
   2   2   2   31.90    3.30
   2   2   2   33.90    4.40
  -2   2  -2   29.20    7.40
  -2  -2  -2   32.50    4.10
   2  -2   2   31.70    5.10
   2  -2   2   43.40    9.50
   2  -2   2   40.80    5.60
   2   2   3   14.60    4.20
  -2   2  -3   17.60    6.30
   2   2   3   12.80    3.70
  -2   2  -3   13.20    3.70
   2  -2   3   11.00    3.50
  -2  -2  -3   10.20    3.10
   2  -2   3    2.10    6.10
   2  -2   3    8.50    3.30
  -2   2  -4   16.10    6.30
   2   2   4   17.70    3.90
  -2   2  -4   14.50    7.00
   2  -2   4   12.00    4.20
   2  -2   4   18.00   11.50
   2  -2   4    6.70    3.60
  -2  -2  -4   13.20    4.20
   2   2   5    5.40    2.80
  -2   2  -5   -2.60    6.70
  -2   2  -5    6.50    7.80
   2   2   5    5.50    4.80
   2  -2   5   -6.30    8.10
   2  -2   5   -1.20    3.70
   2  -2   5    5.10    3.90
  -2  -2  -5    6.50    5.40
   2   2   6   13.40   10.20
  -2   2  -6   -0.80    8.80
  -2   2  -6   -1.70    8.20
   2   2   6    0.80    2.80
   2   2   6    7.80    6.00
   2  -2   6  -21.40   10.30
   2  -2   6   -0.50    4.30
   2  -2   6   -1.60    4.80
  -2  -2  -6   12.50    7.30
  -2   2  -7   61.29   17.90
   2   2   7   74.79   20.90
   2   2   7   71.69   13.70
   2   2   7   61.99    6.50
  -2   2  -7   52.99   15.20
  -2  -2  -7   64.39   15.80
   2  -2   7   71.69   10.20
   2  -2   7   64.39   20.40
   2  -2   7   71.49   12.60
   2   2   8   49.80   15.30
  -2   2  -8   74.69   21.20
   2   2   8   46.90    6.70
  -2   2  -8   20.60   17.40
   2   2   8   49.30   19.00
   2  -2   8   27.20   20.80
   2  -2   8   54.19   13.30
   2  -2   8   43.30   11.30
  -2  -2  -8   72.99   19.80
  -2   2  -9   43.50   20.10
   2   2   9   14.60   11.70
   2   2   9   21.50   22.20
   2   2   9   26.70    6.10
  -2   2  -9   34.50   16.40
   2  -2   9   66.89   26.40
  -2  -2  -9   27.70   16.30
   2  -2   9   14.20    8.50
   2  -2   9   10.00    7.20
   2   2  10  339.17   30.80
  -2   2 -10  253.27   34.30
   2   2  10  319.57   25.10
   2  -2  10  320.07   20.80
  -2  -2 -10  343.07   37.00
   2  -2  10  305.97   25.50
   2   2  11  -11.30   11.30
   2  -2  11    5.60   12.70
  -2  -2 -11  -26.20   22.50
   2  -2  11    9.90   10.20
   2   2  12   24.30   14.70
   2  -2  12   25.90   16.40
   2   2  13   22.00   17.40
   2  -2  13  -15.20   19.60
   2   3 -13   21.30   31.50
  -2   3  13   56.39   31.50
  -2  -3  13   24.40   22.60
  -2   3  12   -3.20   37.80
   2   3 -12   -3.80   24.90
  -2   3  12   17.70   21.20
  -2  -3  12  -14.60   14.00
  -2   3  11  154.08   26.00
  -2   3  11  176.98   45.00
  -2   3  11  153.48   34.90
   2   3 -11  105.39   27.90
  -2  -3  11  200.88   25.60
  -2   3  10   -1.60   14.70
  -2   3  10    4.50   11.80
  -2   3  10  -15.60   19.70
   2  -3 -10   -9.70   19.90
  -2  -3  10    2.90   10.60
   2   3  -9  195.88   28.30
  -2   3   9  150.68   23.50
  -2   3   9  149.99   27.80
  -2  -3   9  163.98   40.20
   2  -3  -9  146.19   28.20
  -2  -3   9  140.59   20.40
  -2   3   8   30.70   13.70
   2   3  -8   28.40   16.10
  -2   3   8   71.79   19.30
   2   3  -8   47.40   21.90
  -2  -3   8   24.60    8.60
  -2  -3   8   38.70   19.80
  -2  -3   8   38.30   13.30
   2  -3  -8   40.60   14.10
  -2   3   7   79.49   16.00
  -2   3   7   60.89   15.70
   2   3  -7   54.89   16.60
   2   3  -7   60.09   18.30
  -2  -3   7   62.49   19.50
  -2  -3   7   65.49   11.40
  -2  -3   7   62.89   13.80
   2  -3  -7   74.89   17.20
   2   3  -6   63.39   16.90
  -2   3   6   79.49   13.80
  -2   3   6   93.19   13.30
   2   3  -6   65.49   17.80
  -2  -3   6  109.19   21.50
   2  -3  -6   83.69   15.30
  -2  -3   6   99.49   16.50
  -2  -3   6  102.69   12.90
   2   3  -5    1.70    8.00
  -2   3   5   -2.90    5.70
   2   3  -5    8.30    6.50
  -2   3   5    4.30    4.80
  -2  -3   5   10.10    9.20
   2  -3  -5    4.50    6.50
  -2  -3   5    2.30    6.50
  -2  -3   5    4.80    5.00
   2   3  -4 2486.85   77.79
  -2   3   4 2546.75   70.79
  -2   3   4 2516.25   65.69
  -2  -3   4 2172.18   83.99
  -2  -3   4 2361.96   66.79
   2  -3  -4 2624.64   70.19
   2   3  -3   77.29   12.10
  -2   3   3  100.69   11.30
   2   3  -3   93.69   11.90
  -2   3   3   87.49    9.90
  -2  -3   3   85.29    9.60
  -2  -3   3   99.69   14.70
  -2   3   2  106.09    9.80
   2   3  -2  113.09   10.50
  -2   3   2  105.49   11.20
   2   3  -2   96.59   13.50
  -2   3   2   98.69    9.80
  -2  -3   2  105.69    7.50
  -2  -3   2   99.99   14.00
  -2  -3   2   97.59    7.20
  -2  -3   2  101.19    9.60
  -2   3   1  707.03   17.60
  -2   3   1  702.03   25.20
   2   3  -1  684.23   30.60
  -2   3   1  689.83   26.80
  -2   3   1  680.93   25.20
   2   3  -1  748.83   25.40
   2   3  -1  704.03   24.50
   2  -3  -1  700.63   25.60
  -2  -3   1  728.83   30.40
  -2  -3   1  739.23   19.90
   2  -3  -1  708.33   25.90
  -2  -3   1  707.73   25.40
  -2  -3   1  687.53   21.10
  -2   3   0    2.90    4.00
  -2   3   0   -2.00    3.60
   2   3   0    2.10    4.90
   2   3   0    5.40    2.40
  -2   3   0   10.50    4.10
   2   3   0    6.10    3.50
   2   3   0    4.00    1.60
  -2   3   0    4.80    1.80
   2  -3   0    4.20    1.00
   2  -3   0    3.60    3.00
  -2  -3   0    2.10    3.00
   2  -3   0    3.60    4.60
   2  -3   0    4.10    3.40
  -2   3  -1  830.42   24.10
   2   3   1  855.71   27.10
  -2   3  -1  832.72   28.60
   2   3   1  827.82   21.00
  -2   3  -1  834.62   32.10
   2  -3   1  833.02   29.00
   2  -3   1  837.02   33.10
   2  -3   1  860.41   29.40
  -2  -3  -1  780.12   26.60
  -2   3  -2   91.59   12.50
   2   3   2  106.39    7.10
  -2   3  -2   87.29    9.30
   2   3   2   97.19    7.70
   2   3   2   92.49    5.10
   2  -3   2  100.89    9.50
   2  -3   2   96.99    9.80
  -2  -3  -2   98.19    8.50
   2  -3   2   91.29   13.50
   2  -3   2   97.09    7.40
  -2   3  -3  677.33   25.00
  -2   3  -3  620.24   30.80
   2   3   3  627.94   21.80
   2   3   3  634.54   18.40
   2   3   3  652.23   20.80
   2  -3   3  619.44   24.70
  -2  -3  -3  628.44   22.10
   2  -3   3  657.73   33.40
   2  -3   3  621.14   22.50
   2   3   4  249.48   12.60
  -2   3  -4  233.58   20.10
  -2   3  -4  239.18   15.80
  -2   3  -4  277.57   20.90
   2  -3   4  267.57   22.30
  -2  -3  -4  244.58   13.00
   2  -3   4  251.07   14.30
   2  -3   4  248.68   15.50
  -2   3  -5  203.58   22.20
   2   3   5  169.98   12.80
  -2   3  -5  176.88   19.00
   2   3   5  177.78   10.90
   2  -3   5  206.28   14.50
  -2  -3  -5  168.78   13.20
   2  -3   5  185.18   13.70
   2  -3   5  157.68   22.50
   2   3   6   29.70    7.90
  -2   3  -6   34.80   13.70
  -2   3  -6   26.90   10.80
   2   3   6   37.90    7.50
  -2  -3  -6   30.50    8.00
   2  -3   6   28.40    7.60
   2  -3   6   44.70   11.30
   2  -3   6   21.00   15.10
   2   3   7  192.18   27.70
  -2   3  -7  145.09   22.60
   2   3   7  148.69   10.90
  -2   3  -7  147.59   25.60
   2   3   7  130.89   15.90
   2  -3   7  148.19   15.40
   2  -3   7  129.19   30.40
   2  -3   7  140.59   15.30
  -2  -3  -7  150.08   17.60
   2   3   8   77.99   17.20
   2   3   8   77.79    9.20
   2   3   8   88.69   22.70
  -2   3  -8  111.09   27.70
  -2   3  -8   50.59   18.60
   2  -3   8   73.19   15.00
   2  -3   8   93.39   14.30
  -2  -3  -8   82.99   19.30
   2  -3   8   72.99   31.10
   2   3   9    0.40   22.30
   2   3   9    9.70    4.60
  -2   3  -9   29.90   19.80
   2   3   9    6.50   11.40
   2  -3   9   14.10   10.40
   2  -3   9   -3.50    8.60
  -2  -3  -9   17.70   14.40
   2   3  10   -7.70   10.10
   2   3  10    9.80    3.50
  -2   3 -10  -14.80   17.00
   2   3  10  -10.50   12.70
   2  -3  10   -7.40    9.80
  -2  -3 -10   25.50   18.90
   2  -3  10   13.00   10.80
   2   3  11   17.80   13.40
  -2   3 -11  -20.10   19.00
   2   3  11   20.50   17.60
   2  -3  11   18.80   13.20
  -2  -3 -11   13.30   24.20
   2  -3  11   10.10   13.90
   2   3  12    3.10   15.30
   2  -3  12   24.60   16.70
   2  -3  12  -10.20   15.70
   2   4 -13   10.90   37.10
  -2   4  13   11.20   28.00
  -2  -4  13    3.20   18.20
  -2  -4  13   -1.30   21.20
   2   4 -12  -50.19   27.50
  -2   4  12    5.90   22.90
  -2  -4  12   -3.80   17.10
  -2   4  11   -7.30   18.20
   2   4 -11    5.10   22.50
  -2   4  11    8.90   16.00
  -2   4  11  -17.90   27.70
  -2  -4  11   12.80   14.50
  -2   4  10   24.60   14.20
  -2   4  10   37.10   17.80
  -2   4  10   25.60   21.90
   2   4 -10  113.99   31.70
   2  -4 -10   39.20   21.00
  -2  -4  10   50.29   14.50
  -2   4   9   -2.60   15.60
  -2   4   9   19.00   11.10
   2   4  -9    9.20   18.70
  -2   4   9    2.70   13.30
   2  -4  -9   39.50   16.20
  -2  -4   9    6.60   11.00
   2   4  -8   41.20   17.00
  -2   4   8   49.90   14.30
  -2   4   8   36.10   14.40
  -2   4   8   32.70   11.00
  -2  -4   8   20.80   10.00
   2  -4  -8   65.09   20.20
  -2  -4   8   37.30   25.10
  -2   4   7    7.70   10.10
  -2   4   7    5.90    8.30
   2   4  -7    7.70   13.70
   2   4  -7    5.50   11.40
  -2   4   7   15.40   12.50
   2  -4  -7   -1.40   10.50
  -2  -4   7   -2.50    8.10
  -2  -4   7  -35.90   16.30
  -2   4   6  222.78   21.40
   2   4  -6  209.08   24.10
  -2   4   6  203.68   17.20
   2   4  -6  228.88   25.90
   2  -4  -6  176.48   21.10
  -2  -4   6  193.98   28.80
  -2  -4   6  205.88   18.80
  -2   4   5   17.80    8.90
   2   4  -5   27.90   11.40
   2   4  -5   37.00   13.10
  -2   4   5   23.40    7.90
  -2  -4   5   35.60   14.90
  -2  -4   5   30.60    8.10
  -2   4   4 1117.49   42.40
   2   4  -4 1123.39   44.20
   2   4  -4 1061.79   49.20
  -2   4   4 1129.69   38.80
  -2  -4   4 1152.08   41.00
  -2  -4   4 1094.19   49.80
   2   4  -3   27.20   10.60
  -2   4   3   35.30   10.80
  -2   4   3   65.09   10.70
  -2  -4   3   26.00   10.40
  -2  -4   3   45.50    7.50
  -2  -4   3   38.00    7.80
  -2  -4   3   37.80    6.50
   2   4  -2 1165.18   48.40
  -2   4   2 1156.08   40.50
   2   4  -2 1212.18   40.80
  -2  -4   2 1206.88   48.10
  -2  -4   2 1144.79   34.60
  -2  -4   2 1188.48   40.30
  -2  -4   2 1161.38   32.20
  -2   4   1  322.47   20.00
  -2   4   1  304.67   17.60
   2   4  -1  316.67   24.10
   2   4  -1  313.47   17.70
  -2   4   1  308.57   20.40
   2   4  -1  304.07   18.20
  -2   4   1  326.47   10.10
  -2  -4   1  320.37   10.20
  -2  -4   1  327.57   10.50
   2  -4  -1  306.97   18.00
   2  -4  -1  331.07   20.00
  -2  -4   1  338.07   24.00
  -2  -4   1  310.27   17.80
  -2   4   0  767.42   34.60
  -2   4   0  830.32   22.90
   2   4   0  841.52   30.10
  -2   4   0  802.92   33.80
  -2   4   0  804.02   29.70
   2   4   0  736.73   35.90
   2   4   0  864.21   26.20
   2   4   0  758.42   24.90
   2  -4   0  773.02   30.90
   2  -4   0  890.01   35.40
  -2  -4   0  792.32   30.10
   2   4   1  629.14   24.80
  -2   4  -1  615.94   20.40
  -2   4  -1  617.64   30.00
   2   4   1  633.14   17.50
   2   4   1  622.44   31.10
   2  -4   1  611.84   26.50
   2  -4   1  628.74   31.30
   2  -4   1  593.94   18.20
  -2  -4  -1  617.04   25.50
   2  -4   1  620.74   26.10
   2   4   2   90.19    5.10
  -2   4  -2   90.39   11.60
   2   4   2  105.09   10.50
  -2   4  -2   93.59   14.40
   2  -4   2   89.79   11.20
   2  -4   2   79.29   11.00
   2  -4   2   72.69   19.50
   2  -4   2   81.69    7.50
  -2  -4  -2   97.89    9.80
  -2   4  -3   88.69   12.40
   2   4   3   82.99   10.10
   2   4   3   76.89    5.40
  -2   4  -3   60.69   14.50
  -2  -4  -3   74.29    9.60
   2  -4   3  118.69   19.30
   2  -4   3   76.49    8.00
   2  -4   3   65.29   10.60
   2  -4   3   60.99   10.60
   2   4   4   74.79    9.60
   2   4   4   60.09    6.20
  -2   4  -4   50.99   13.20
  -2   4  -4   62.29   16.10
   2   4   4   62.59   10.80
  -2   4  -4   65.59   12.80
   2  -4   4   49.90    9.00
   2  -4   4   72.59   20.80
   2  -4   4   65.39   10.80
  -2   4  -5   23.20   11.90
   2   4   5   24.40    7.30
   2   4   5   44.90    9.80
  -2   4  -5   37.40   12.20
   2  -4   5   28.80   15.70
   2  -4   5   35.70    8.90
   2  -4   5   47.40   10.60
   2   4   6  274.87   18.00
  -2   4  -6  307.87   31.70
  -2   4  -6  276.77   28.30
   2   4   6  285.27   16.30
   2  -4   6  310.27   21.10
   2  -4   6  285.77   34.60
   2  -4   6  297.07   19.00
  -2   4  -7   63.09   19.30
   2   4   7   66.49   11.30
  -2   4  -7   77.29   22.90
   2   4   7   77.99   14.10
  -2  -4  -7   47.60   14.80
   2  -4   7   55.09   14.10
   2  -4   7   73.79   13.20
   2   4   8  135.89   18.50
   2   4   8  116.59   14.50
   2   4   8  143.99   13.20
   2   4   8  167.28   37.40
  -2   4  -8   97.29   28.70
  -2  -4  -8  144.29   20.80
   2  -4   8  106.99   16.60
   2  -4   8  127.79   18.70
   2   4   9   25.20    7.70
   2   4   9   34.10   13.20
   2   4   9   44.60   47.30
   2   4   9   27.40    9.20
  -2   4  -9   35.50   20.60
   2  -4   9   23.90   11.80
  -2  -4  -9   28.70   15.00
   2  -4   9   20.80   10.20
   2   4  10  119.89   12.60
  -2   4 -10  137.59   37.70
   2   4  10   76.09   15.00
   2   4  10  105.29   25.30
   2  -4  10   81.79   22.80
  -2  -4 -10   76.39   22.00
   2  -4  10   84.69   23.40
   2   4  11  -48.40   28.70
   2   4  11    6.80   13.70
  -2   4 -11  -11.10   25.00
   2  -4  11    6.60   15.50
   2  -4  11   15.90   16.00
  -2   4 -12   73.39   36.00
   2   4  12   46.40   17.70
   2  -4  12    8.10   21.40
   2  -4  12   44.80   20.10
   2   5 -12  -14.60   30.60
  -2   5  12    5.30   25.90
  -2  -5  12   -8.70   19.70
  -2  -5  12  -17.20   17.60
   2   5 -11   27.80   27.60
  -2   5  11    7.30   23.90
  -2  -5  11  -14.30   17.00
  -2  -5  11   11.80   14.80
  -2   5  10   -3.40   24.30
  -2   5  10   19.80   19.50
  -2   5  10  -15.30   15.90
   2   5 -10    5.60   22.00
   2  -5 -10   23.50   23.10
  -2  -5  10  -12.50   13.00
  -2   5   9   42.40   20.00
  -2   5   9   17.20   17.00
  -2   5   9   32.00   14.50
   2   5  -9   11.60   19.30
  -2  -5   9   44.20   14.80
  -2   5   8    8.90   11.40
  -2   5   8  -10.50   14.30
  -2   5   8  -14.20   12.40
  -2  -5   8   12.60   10.60
   2   5  -7   99.59   28.50
  -2   5   7  128.79   20.30
   2   5  -7  141.59   32.40
  -2   5   7  151.68   19.50
  -2  -5   7  126.29   35.80
  -2  -5   7  146.09   19.00
   2   5  -6   94.99   24.10
   2   5  -6   62.09   19.40
  -2   5   6   70.09   19.30
  -2   5   6   70.29   16.00
  -2  -5   6   58.59   23.40
  -2  -5   6   78.09   15.60
  -2   5   5   16.50   10.30
   2   5  -5   19.20   13.60
   2   5  -5   13.90   13.20
  -2   5   5   10.90    8.50
  -2   5   5   12.20    9.40
  -2  -5   5   27.70   17.60
  -2  -5   5   27.50    9.70
   2   5  -4  110.19   19.20
   2   5  -4  135.49   23.30
  -2   5   4  129.79   16.70
  -2   5   4  130.59   16.10
  -2   5   4  122.29   16.60
  -2  -5   4  125.39   25.10
  -2  -5   4  160.18   12.90
  -2  -5   4  148.29   13.70
  -2  -5   4  124.29   16.00
  -2   5   3    6.80    7.70
   2   5  -3    4.00   10.80
  -2   5   3   -8.60    6.30
   2   5  -3   11.50    8.70
  -2   5   3   15.30    7.30
  -2  -5   3    3.00   12.40
  -2  -5   3    7.80    4.00
  -2  -5   3   11.90    5.80
  -2  -5   3    3.30    6.60
  -2  -5   3    1.70    4.00
  -2   5   2   -0.40    5.70
   2   5  -2    0.90    6.50
  -2   5   2   -0.40    1.30
   2   5  -2   -0.20   10.40
  -2   5   2    1.90    7.40
  -2   5   2    1.80    7.90
   2   5  -2    0.50    7.60
  -2  -5   2    2.00    2.70
  -2  -5   2   -1.40    2.20
  -2  -5   2   -2.00    4.50
   2  -5  -2   -2.70    5.20
  -2  -5   2   -4.40   11.20
  -2  -5   2   -6.70    5.80
  -2   5   1   20.40    8.60
  -2   5   1   19.80    4.00
   2   5  -1   26.80   10.60
   2   5  -1   16.50    7.30
  -2   5   1   27.00    8.00
   2   5  -1    9.80    8.00
  -2   5   1   14.30    8.00
   2  -5  -1   13.20    6.90
  -2  -5   1   17.40    7.40
   2   5   0   17.00    6.00
  -2   5   0    6.00    8.50
   2   5   0   19.80    7.50
  -2   5   0   20.50    8.30
  -2   5   0   14.60    7.10
  -2   5   0   11.50    3.60
   2   5   0   21.20   10.10
   2   5   0   13.90    3.60
  -2  -5   0   24.40    6.90
   2  -5   0   10.30   10.50
   2  -5   0   17.30    6.50
   2   5   1  726.13   26.90
  -2   5  -1  671.53   34.70
   2   5   1  714.03   20.50
   2   5   1  683.13   29.20
  -2   5  -1  719.33   31.70
   2   5   1  688.83   37.10
   2  -5   1  694.43   16.50
   2  -5   1  674.53   36.40
   2  -5   1  612.64   28.90
   2  -5   1  697.93   31.80
  -2  -5  -1  664.93   29.60
   2   5   2   46.00   14.30
   2   5   2   51.89   11.30
  -2   5  -2   36.70   11.40
   2   5   2   56.69    9.60
  -2   5  -2   56.99   13.20
   2   5   2   39.10    4.60
   2  -5   2   43.00   10.20
   2  -5   2   39.30   11.70
   2  -5   2   33.00    5.90
  -2  -5  -2   25.80    7.00
   2  -5   2   37.90   14.50
   2   5   3  584.14   25.10
  -2   5  -3  629.44   37.30
   2   5   3  616.04   17.60
   2   5   3  640.14   28.00
  -2   5  -3  640.34   30.40
   2  -5   3  624.64   22.70
  -2  -5  -3  646.74   28.50
   2  -5   3  579.54   29.40
   2  -5   3  719.33   41.40
   2  -5   3  574.74   28.90
  -2   5  -4  118.69   17.40
   2   5   4  128.79   13.80
  -2   5  -4  121.79   21.20
  -2   5  -4  104.29   20.50
   2   5   4  120.59   15.10
   2  -5   4   97.29   21.90
   2  -5   4  127.09   14.80
   2  -5   4  110.59   11.80
   2  -5   4  141.39   16.00
  -2   5  -5  335.57   24.10
  -2   5  -5  315.47   31.30
   2   5   5  338.17   14.30
  -2   5  -5  319.07   30.40
   2   5   5  330.47   19.80
   2   5   5  299.37   20.40
   2  -5   5  340.47   24.30
   2  -5   5  333.77   19.90
   2  -5   5  290.07   36.00
   2   5   6  211.88   17.90
  -2   5  -6  227.28   29.90
   2   5   6  227.98   13.30
   2   5   6  189.88   17.70
   2  -5   6  237.98   22.10
   2  -5   6  199.68   17.20
   2   5   7   93.19   16.70
   2   5   7  120.39   19.00
  -2   5  -7  126.79   27.30
   2   5   7  114.09   12.30
   2  -5   7  132.69   17.60
   2  -5   7  125.79   21.10
   2   5   8   -4.30   10.00
   2   5   8    3.70    7.30
   2   5   8   54.49   25.90
  -2   5  -8   17.10   18.40
   2  -5   8   -5.20   11.20
   2   5   9   27.80   13.80
  -2   5  -9   -4.00   20.20
   2   5   9   27.10    9.80
   2   5   9   21.10    9.90
   2  -5   9   31.90   15.00
   2  -5   9   31.70   12.40
   2   5  10   18.40   15.50
   2   5  10    2.90   11.40
  -2   5 -10   24.70   24.40
   2  -5  10   -2.70   14.60
   2  -5  10   21.60   14.20
   2   5  11  -16.50   18.20
  -2   5 -11   68.29   35.40
   2   5  11   26.00   14.80
   2  -5  11    5.40   15.80
   2   6 -11   70.29   32.90
  -2  -6  11   12.50   23.00
  -2  -6  11   40.30   18.20
  -2   6  10  -14.80   20.90
  -2   6  10    6.00   21.20
   2   6 -10    7.90   30.40
  -2  -6  10    4.20   16.30
  -2  -6  10    4.20   15.70
  -2   6   9   24.10   18.80
   2   6  -9   24.80   25.60
  -2   6   9  -30.50   22.30
  -2   6   9   -4.80   17.10
  -2  -6   9   10.40   12.00
  -2  -6   9   14.90   15.80
  -2   6   8    3.40   15.30
  -2   6   8   33.20   18.30
   2   6  -8   43.20   23.00
  -2  -6   8   36.00   11.40
  -2  -6   8   32.90   14.70
  -2   6   7   71.39   21.80
   2   6  -7   36.40   21.40
  -2   6   7   31.00   14.80
  -2   6   7   15.70   15.50
  -2  -6   7   12.10   11.20
  -2  -6   7   18.00    8.70
   2   6  -6  -16.60   15.90
   2   6  -6   19.70   20.80
  -2   6   6   -8.40   10.60
  -2   6   6    3.30   11.80
  -2   6   6   -3.80   11.90
  -2  -6   6    4.10    9.00
  -2  -6   6    0.00    7.20
  -2  -6   6   -4.40    8.10
  -2   6   5   -2.10   10.50
   2   6  -5   -2.40   13.90
  -2   6   5   -4.90   10.50
  -2   6   5    8.20   10.50
   2   6  -5   30.10   14.90
  -2  -6   5    3.70    8.20
  -2  -6   5    1.00    5.70
  -2  -6   5   -1.10    7.00
  -2  -6   5    4.40    8.20
  -2   6   4   -2.30   10.60
   2   6  -4   26.20   13.70
   2   6  -4   14.60   14.70
  -2   6   4    6.70    9.60
  -2   6   4   20.60   12.20
  -2  -6   4   17.30    5.30
  -2  -6   4   13.10   10.30
  -2  -6   4   15.70   18.50
  -2  -6   4   13.00    6.10
  -2  -6   4   14.00    7.10
  -2   6   3   62.89    3.10
  -2   6   3   57.99   15.60
  -2   6   3   63.59   17.00
   2   6  -3   74.89   19.70
  -2   6   3   91.19   19.50
  -2   6   3   60.99   15.30
   2   6  -3   56.09   17.90
  -2  -6   3   64.79    7.80
  -2  -6   3   77.99   12.00
  -2  -6   3   95.79   26.00
  -2  -6   3   66.59    8.80
  -2  -6   3   55.39   14.90
  -2   6   2  429.26   26.60
   2   6  -2  403.56   26.30
  -2   6   2  391.36   12.50
  -2   6   2  418.36   26.50
  -2   6   2  402.36   28.90
   2   6  -2  355.26   33.70
   2   6  -2  425.16   29.00
  -2  -6   2  407.06   14.10
  -2  -6   2  418.36   26.50
   2  -6  -2  417.86   26.70
  -2  -6   2  420.46   35.00
  -2  -6   2  396.36   10.90
  -2   6   1    3.10    3.10
  -2   6   1   10.60   10.70
   2   6  -1  -11.90   11.30
   2   6  -1  -10.90    5.90
  -2   6   1   -0.30    8.80
   2   6  -1    0.00    8.20
  -2   6   1   -0.30    8.40
  -2  -6   1  -10.10    6.60
   2  -6  -1    3.90    7.30
   2   6   0  211.98   19.10
  -2   6   0  217.58   20.60
   2   6   0  240.58   21.50
  -2   6   0  199.58   23.30
   2   6   0  221.18   26.10
  -2   6   0  196.78   20.10
  -2  -6   0  194.48   19.00
   2  -6   0  204.38   20.20
   2  -6   0  240.38   27.40
   2   6   1   65.59   18.40
  -2   6  -1   96.59   18.70
   2   6   1   79.39   12.90
   2   6   1   81.89    7.40
   2   6   1   64.59   17.20
  -2   6  -1   86.69   16.90
   2  -6   1   98.49   22.40
  -2  -6  -1   76.29   15.40
   2  -6   1   70.19   14.90
   2   6   2   70.19   13.10
   2   6   2   94.79    7.70
   2   6   2  105.59   15.60
   2   6   2   96.09   20.00
  -2   6  -2   99.19   19.00
  -2   6  -2  103.49   20.20
   2   6   2  101.29   15.90
   2  -6   2   92.19   14.30
   2  -6   2   90.79    7.00
   2  -6   2   88.39   15.60
   2  -6   2  107.09   26.10
  -2  -6  -2   59.59   14.00
  -2   6  -3    4.50   11.30
   2   6   3    7.30    7.40
   2   6   3    5.00    8.60
   2   6   3   10.40    3.50
  -2   6  -3   -6.30    9.50
   2   6   3   11.30   11.70
   2  -6   3    9.60    7.60
   2  -6   3    3.50   16.30
   2  -6   3    1.90    4.20
  -2  -6  -3    8.90    8.30
   2  -6   3   10.20    8.00
  -2   6  -4   25.20   15.80
  -2   6  -4   21.40   11.80
   2   6   4   18.50    8.50
   2   6   4   23.30   10.90
  -2   6  -4  -19.50   13.30
   2  -6   4   17.50    9.80
   2  -6   4    7.70    9.00
   2  -6   4   17.70   19.30
   2  -6   4   19.90    6.10
  -2  -6  -4   19.90    9.20
   2   6   5   32.20   11.40
   2   6   5   30.60    9.20
  -2   6  -5   16.50   14.80
   2   6   5   23.40    5.00
  -2   6  -5   50.59   27.70
  -2   6  -5   32.10   13.40
   2  -6   5   26.90    8.10
   2  -6   5   39.90   11.70
   2  -6   5   34.20   11.30
   2  -6   5   40.90   23.20
   2   6   6   84.29   16.80
  -2   6  -6  158.88   36.40
   2   6   6   90.29   10.20
   2   6   6   80.89   19.60
   2  -6   6  131.39   19.00
   2  -6   6   81.49   14.20
   2  -6   6  119.59   19.70
   2   6   7  123.39   19.30
  -2   6  -7  103.59   32.30
   2   6   7  126.59   21.20
   2   6   7  151.48   13.90
   2  -6   7  116.99   17.30
   2  -6   7  122.09   24.90
   2   6   8  221.58   24.60
   2   6   8  321.37   25.90
   2   6   8  290.17   19.90
  -2   6  -8  233.58   39.60
   2  -6   8  274.67   26.20
   2  -6   8  256.97   27.50
   2   6   9    6.80   14.50
   2   6   9   28.30   10.60
  -2   6  -9  -16.20   23.20
   2  -6   9   24.70   17.10
   2  -6   9   13.90   13.90
   2   6  10   52.59   14.90
  -2   6 -10   14.90   31.10
   2  -6  10   44.30   19.30
   2  -6  10  103.39   29.80
   2   6  11   13.60   16.80
  -2   6 -11   25.20   35.50
   2  -6  11   32.20   23.90
   2  -6  11   28.00   20.80
  -2   7  11  -26.40   27.90
   2   7 -11   16.60   39.90
  -2  -7  11   23.00   20.20
  -2  -7  11   48.00   25.60
  -2   7  10  -11.50   26.60
   2   7 -10  -13.20   37.20
  -2   7  10  -36.00   28.40
  -2  -7  10   15.00   22.70
  -2  -7  10  -11.70   15.30
  -2   7   9  -23.70   25.50
   2   7  -9   41.70   30.20
  -2   7   9  -40.20   20.20
  -2  -7   9  -10.00   12.70
  -2  -7   9   27.00   19.10
   2   7  -8   24.90   25.70
  -2   7   8   17.80   21.90
  -2   7   8  -18.20   18.90
  -2   7   8    8.60   18.50
  -2  -7   8   22.70   16.80
  -2  -7   8   -5.30   15.70
  -2   7   7    7.90   18.50
  -2   7   7   -6.00   17.20
   2   7  -7    8.10   24.60
  -2   7   7    0.10   18.50
  -2  -7   7    9.60   13.80
  -2  -7   7   -0.20   13.40
  -2  -7   7   21.70   14.10
  -2  -7   7    9.60    9.00
  -2   7   6  -13.50   17.90
  -2   7   6   -0.30   16.00
  -2   7   6   12.10   15.30
   2   7  -6    6.80   21.20
  -2  -7   6   31.80   14.50
  -2  -7   6   10.70    8.40
  -2  -7   6   16.30   11.20
  -2  -7   6   16.30   10.90
  -2   7   5   16.00   13.30
   2   7  -5   14.60   22.00
   2   7  -5    0.00   24.00
  -2   7   5  -18.60   14.80
  -2   7   5   18.60   15.30
  -2  -7   5   14.90    9.10
  -2  -7   5   -2.50    6.10
  -2   7   4   -7.50   14.30
  -2   7   4    0.90   12.90
   2   7  -4    7.60   17.80
   2   7  -4   -0.30   17.30
  -2   7   4    2.50   14.40
  -2   7   4   20.90   15.70
  -2  -7   4   19.50   11.20
  -2  -7   4    1.30    8.80
  -2  -7   4   -3.70    5.00
  -2  -7   4    8.80    5.80
  -2   7   3   13.80   13.70
   2   7  -3   18.30   15.60
  -2   7   3   -6.50   11.70
  -2   7   3    7.00   13.70
  -2   7   3   15.10    4.40
  -2   7   3   -6.80   13.10
   2   7  -3  -12.60   15.40
  -2  -7   3   19.30   21.80
  -2  -7   3   16.10   11.00
  -2   7   2  120.89   25.30
  -2   7   2  137.59   22.40
   2   7  -2   94.99   24.70
   2   7  -2   97.19   21.50
   2   7  -2  148.79   28.30
  -2   7   2  100.99    7.90
  -2   7   2  113.89   21.20
  -2  -7   2  103.19   19.80
   2  -7  -2   93.09   19.20
   2   7  -1   -4.50   15.10
  -2   7   1   13.60   12.50
  -2   7   1  -12.10   12.80
   2   7  -1  -10.50   11.40
   2   7  -1  -15.90   10.30
  -2   7   1  -11.50   11.20
  -2  -7   1   -1.30    9.40
   2  -7  -1   10.60    9.30
   2   7   0   59.79   18.80
   2   7   0   71.89   19.80
  -2   7   0   56.69   19.00
  -2   7   0   50.89   16.90
   2  -7   0   76.19   16.90
   2  -7   0   50.89   18.70
  -2  -7   0   85.99   18.30
  -2   7  -1  176.78   28.30
   2   7   1  147.29   29.40
   2   7   1  172.68   24.80
   2   7   1  165.68   19.20
   2  -7   1  192.88   35.90
   2  -7   1  171.58   21.70
  -2  -7  -1  151.18   19.30
   2   7   2  140.99   27.10
   2   7   2  103.79   24.00
   2   7   2  105.49   18.00
   2   7   2  108.39    9.50
  -2   7  -2   88.79   24.40
   2   7   2  109.89   19.80
   2  -7   2   91.39   19.40
   2  -7   2  110.79   33.00
  -2  -7  -2  110.69   20.20
   2   7   3  562.54   43.90
   2   7   3  519.15   32.90
   2   7   3  573.74   31.90
  -2   7  -3  608.34   42.90
   2   7   3  441.46   21.20
   2   7   3  547.75   29.40
   2  -7   3  530.25   18.20
   2  -7   3  617.64   36.80
   2  -7   3  501.75   47.00
   2  -7   3  545.75   18.50
  -2  -7  -3  539.95   32.50
   2  -7   3  524.35   32.90
   2   7   4   28.40   13.50
  -2   7  -4   21.20   19.60
   2   7   4   13.20   11.00
   2   7   4   23.20    5.60
   2   7   4   41.70   18.10
   2  -7   4   37.70   13.40
   2  -7   4   20.30   11.80
   2  -7   4   13.80    6.40
   2   7   5  349.37   25.00
  -2   7  -5  314.97   39.80
   2   7   5  385.16   29.90
   2   7   5  377.96   15.50
   2   7   5  347.87   37.00
   2  -7   5  373.26   30.00
   2  -7   5  381.36   21.60
  -2   7  -6   17.80   19.60
   2   7   6    6.90   11.60
   2   7   6   32.50   15.00
   2   7   6    5.00    5.30
   2  -7   6    9.20    8.70
   2  -7   6    8.70   14.10
   2  -7   6  -15.40   11.50
   2   7   7   82.19   22.20
  -2   7  -7   10.20   24.10
   2   7   7  105.49   27.20
   2  -7   7   38.90   12.30
   2  -7   7   48.50   18.70
   2  -7   7   45.20   17.20
   2   7   8   -2.20    9.10
  -2   7  -8   -0.90   23.30
   2  -7   8   32.00   17.90
   2  -7   8  -22.90   14.90
   2  -7   8  -22.30   11.80
   2   7   9  -12.80   11.20
  -2   7  -9   -5.30   30.20
   2  -7   9    1.90   20.10
   2  -7   9  -32.50   18.40
   2  -7   9  -18.00   14.20
  -2   7 -10    6.30   33.40
   2  -7  10   -9.10   23.70
   2  -7  10  -36.20   16.70
  -2   8   9   70.19   30.80
  -2   8   9  -15.90   29.40
   2   8  -9    5.80   36.90
  -2  -8   9   -5.00   15.40
  -2  -8   9  -22.30   22.60
  -2  -8   9   21.70   22.10
  -2   8   8   12.00   26.60
  -2   8   8   39.70   23.40
   2   8  -8  -22.50   31.40
  -2  -8   8   35.30   20.10
  -2  -8   8   19.90   17.30
  -2   8   7   78.79   24.00
  -2   8   7   83.19   26.20
   2   8  -7   35.70   31.70
  -2  -8   7   74.49   22.00
  -2  -8   7   75.59   22.10
  -2  -8   7   76.39   19.80
  -2   8   6   34.10   20.10
   2   8  -6   35.80   24.30
  -2   8   6   11.20   20.20
  -2  -8   6    6.00   15.30
  -2  -8   6    5.30   11.40
  -2  -8   6    1.90    8.30
  -2  -8   6    5.90   13.60
  -2   8   5   28.40   18.50
   2   8  -5   66.59   28.50
  -2   8   5   52.99   22.70
  -2  -8   5   49.30   14.40
  -2  -8   5   41.00    8.10
  -2  -8   5   66.89   18.90
  -2  -8   5   38.90    9.20
   2   8  -4  172.08   38.10
  -2   8   4  180.38   30.40
  -2   8   4  149.19    6.90
  -2   8   4  195.58   32.50
  -2  -8   4  142.89    8.30
  -2  -8   4  139.89   26.20
  -2   8   3  115.19   30.00
  -2   8   3   83.59   21.60
   2   8  -3  141.79   34.70
  -2   8   3  105.69   27.40
   2   8  -3   74.89   25.30
  -2  -8   3  138.49   26.30
   2   8  -2  243.58   34.00
  -2   8   2  242.38   34.80
  -2  -8   2  204.78   27.10
  -2   8   1  -10.00   16.00
   2   8  -1   13.70   19.80
  -2   8   1   13.50   17.20
   2   8  -1   22.70   17.80
   2  -8  -1   -4.70   12.10
  -2  -8   1  -15.70   12.80
  -2   8   0  151.08   35.10
   2   8   0  108.49   32.20
   2   8   0   97.69   26.70
   2  -8   0  123.89   23.50
  -2  -8   0   99.09   25.80
  -2   8  -1   42.30   19.40
   2   8   1   15.10   20.40
   2   8   1   14.20   13.90
   2  -8   1    5.60   25.00
   2  -8   1   21.60   13.30
  -2  -8  -1    2.30   12.00
   2   8   2   27.00   13.20
   2   8   2   13.10   16.70
  -2   8  -2   19.70   20.30
   2   8   2   -0.10   21.50
   2   8   2    7.60   14.30
  -2  -8  -2   25.00   14.10
   2  -8   2   -4.90   12.80
   2   8   3    2.10   15.80
   2   8   3   15.00    5.40
   2   8   3   49.40   24.30
   2   8   3   14.80   13.70
   2   8   3    7.70   19.40
  -2   8  -3   28.60   26.00
  -2  -8  -3   34.40   14.10
   2  -8   3   27.80   14.60
   2   8   4   16.60    5.90
   2   8   4   26.20   19.30
   2   8   4  -18.90   21.50
   2   8   4   18.30   14.60
   2   8   4   37.70   18.90
  -2   8  -4   11.80   22.60
   2  -8   4   20.20    5.60
   2  -8   4   21.00   17.10
   2  -8   4   14.30    5.80
   2  -8   4   24.70   14.20
   2   8   5    9.70    6.00
   2   8   5    5.80   13.50
  -2   8  -5   -9.60   21.30
   2   8   5   41.50   20.30
   2  -8   5  -18.60   13.40
   2  -8   5    5.70   14.90
   2  -8   5   11.90    8.00
  -2   8  -6   75.39   28.70
   2   8   6   86.99   12.60
   2   8   6   81.49   23.00
   2   8   6   37.20   15.90
   2  -8   6   61.59   19.60
   2  -8   6  100.39   29.10
   2  -8   6  116.49   18.60
   2   8   7   -7.50   32.90
  -2   8  -7  -32.10   27.60
   2   8   7   29.60   29.80
   2   8   7  -18.80   15.20
   2  -8   7   -0.50   19.90
   2  -8   7  -12.10   18.30
   2  -8   7    4.20   11.90
   2   8   8   14.50   33.20
  -2   8  -8   -3.20   31.30
   2  -8   8   31.30   21.80
   2  -8   8    6.50   21.50
   2  -8   8   32.10   15.00
   2   8   9  -17.90   36.80
  -2   8  -9    0.20   37.20
   2  -8   9  -15.70   18.00
   2  -8   9  -49.00   21.80
   2  -8   9  -37.70   24.30
  -2   9   8   57.79   29.00
   2   9  -8  -25.90   35.70
  -2  -9   8    8.20   25.70
  -2  -9   8  -42.90   19.90
  -2   9   7   -8.90   49.20
   2   9  -7   32.00   36.60
  -2   9   7    7.40   31.30
  -2  -9   7  -12.80   18.30
  -2  -9   7    4.70   21.10
  -2   9   6   43.30   25.60
  -2   9   6  -55.59   26.60
   2   9  -6    4.10   31.90
  -2  -9   6   20.40   20.00
  -2  -9   6    7.80   17.00
   2   9  -5   13.10   28.10
  -2   9   5  -10.40   20.30
  -2   9   5   19.80   26.50
  -2  -9   5    4.30   17.50
   2   9  -4   33.30   28.60
  -2   9   4    8.80   23.80
  -2   9   4    9.60   21.10
  -2  -9   4   19.70   17.00
  -2   9   3  -18.10   18.70
   2   9  -3   36.60   27.70
  -2   9   3    2.50   24.50
  -2  -9   3   -9.80   15.60
   2   9  -2   43.20   28.00
   2   9  -2   48.00   29.50
  -2   9   2   24.50   20.70
  -2   9   2   43.80   25.00
  -2  -9   2   37.90   17.40
   2   9  -1   17.30   21.80
  -2   9   1   24.40   22.60
   2   9  -1   31.00   25.70
   2  -9  -1   12.80   17.00
  -2  -9   1   86.59   25.90
   2   9   0    9.20   25.60
   2   9   0   36.90   21.50
   2  -9   0   20.50   17.00
  -2  -9   0   12.40   16.30
   2   9   1   33.20   28.80
   2   9   1    0.60   19.30
  -2   9  -1   53.69   25.90
   2  -9   1   43.00   18.80
  -2  -9  -1   42.70   17.40
  -2   9  -2   26.10   28.20
   2   9   2   36.10   20.50
   2   9   2   28.00   18.20
   2   9   2   61.99   26.20
   2  -9   2   36.30   17.60
  -2  -9  -2   37.20   17.60
   2   9   3  106.19   33.40
  -2   9  -3   80.99   31.00
   2   9   3   97.29   29.80
   2   9   3   53.99   18.90
   2  -9   3  104.59   30.40
  -2  -9  -3   44.20   19.20
   2   9   4   -4.30   16.60
   2   9   4    1.40    6.80
   2   9   4  -16.90   27.40
   2  -9   4   10.20   16.80
  -2   9  -5  -16.70   28.60
   2   9   5   26.40   31.30
   2   9   5   12.50   17.40
   2  -9   5    7.20   17.90
   2  -9   5   35.40   18.80
  -2   9  -6   28.10   32.80
   2   9   6  -12.00   30.50
   2  -9   6  -12.30   20.30
   2  -9   6  -13.30   19.70
  -2   9  -7  -67.89   35.10
   2   9   7   25.10   38.30
   2  -9   7    6.50   21.70
   2  -9   7  -27.60   23.00
  -2  10   6   29.10   40.40
   2  10  -6   14.50   43.10
  -2  10   6   32.30   32.60
  -2 -10   6   82.39   28.80
  -2  10   5   45.80   29.60
  -2  10   5  -26.40   33.00
   2  10  -5    6.60   40.50
  -2 -10   5   32.50   27.00
   2  10  -4   38.50   35.60
  -2  10   4   26.50   27.90
  -2  10   4   16.00   33.40
  -2 -10   4   48.20   23.80
   2  10  -3   66.49   38.80
  -2  10   3    6.90   26.20
  -2  10   3   -6.20   29.40
  -2 -10   3   41.00   22.90
   2  10  -2    9.90   35.90
  -2  10   2   -6.50   30.50
  -2  10   2   32.70   26.90
  -2 -10   2    0.90   22.50
   2  10  -1  -25.10   32.60
  -2  10   1   54.79   30.60
  -2 -10   1  -13.90   18.70
   2  10   0    2.30   34.30
  -2  10   0   38.00   32.30
  -2 -10   0   26.50   19.80
   2 -10   0    6.60   21.60
  -2  10  -1    3.40   30.70
   2 -10   1  -25.80   20.00
  -2 -10  -1  -14.10   21.80
   2  10   2    3.30   23.10
  -2  10  -2   40.10   31.80
   2  10   2  -21.90   34.10
   2 -10   2   23.70   20.10
  -2 -10  -2    6.30   22.30
   2  10   3  -12.60   21.70
   2  10   3   17.50   35.30
  -2  10  -3  -19.40   34.00
   2 -10   3  -25.60   21.20
  -2  10  -4   51.89   36.50
   2  10   4  -46.70   38.80
   2 -10   4   25.50   22.50
   2  10   5  -17.60   40.30
  -2  10  -5   -3.30   38.70
   2 -10   5  -15.90   22.50
  -3   0  14   54.89   31.20
  -3   0  13  -49.99   22.50
  -3   0  12  -13.50   20.00
  -3   0  11   -7.20   16.00
  -3   0  11   -7.60   26.20
   3   0 -10  131.69   32.60
  -3   0  10  156.48   36.00
  -3   0  10  165.78   25.60
  -3   0   9    4.30   11.20
   3   0  -9   -6.60   10.10
   3   0  -9  -20.30   13.80
  -3   0   9    4.20   16.80
  -3   0   8  304.27   28.60
  -3   0   8  269.27   24.50
   3   0  -8  310.87   28.10
   3   0  -8  281.27   21.80
  -3   0   7   -8.20    6.80
   3   0  -7   -1.10    7.50
   3   0  -7  -12.10    5.60
  -3   0   7    2.70   10.00
   3   0  -6   12.40    6.10
  -3   0   6   19.90    8.90
   3   0  -6    7.00    8.40
  -3   0   6    9.40    7.20
   3   0  -5    9.00    4.40
  -3   0   5   -0.80    3.70
  -3   0   5   -2.60    5.00
   3   0  -5   -6.80    5.80
  -3   0   4   63.79    8.50
   3   0  -4   59.09    8.50
   3   0  -4   60.09    9.20
  -3   0   4   54.19    9.20
   3   0  -3    1.20    3.40
  -3   0   3   -5.30    2.50
   3   0  -3    4.00    2.70
  -3   0   3   -2.30    3.10
  -3   0   2  267.47   10.50
   3   0  -2  268.37   13.20
  -3   0   2  233.08   14.80
   3   0  -2  259.47   10.80
  -3   0   2  256.07   10.30
   3   0  -1   -1.70    1.70
  -3   0   1    0.70    1.70
   3   0  -1   -0.60    1.20
  -3   0   1    0.20    1.10
  -3   0   0 8921.31  204.68
  -3   0   0 9999.00  216.38
   3   0   0 9449.75  211.58
   3   0   0 9672.43  220.68
  -3   0  -1   -0.50    1.50
   3   0   1   -0.70    1.10
  -3   0  -2 3144.69   69.99
   3   0   2 3270.47   81.29
  -3   0  -2 3186.58   75.09
   3   0   2 3279.87   75.59
  -3   0  -3   -1.20    2.90
   3   0   3   -4.00    2.00
   3   0   3   -0.90    3.60
   3   0   4  829.22   34.80
   3   0   4  857.21   28.20
  -3   0  -4  889.51   31.00
   3   0   5   -1.50    8.10
  -3   0  -5    1.80    5.50
   3   0   5    0.30    1.50
   3   0   5   -3.80    3.30
   3   0   6   29.90   13.00
  -3   0  -6   24.10   10.90
   3   0   6   24.70    3.40
   3   0   6   17.80    6.00
   3   0   7    2.60    2.20
  -3   0  -7    4.80   11.00
   3   0   7   -8.80   11.70
   3   0   7   -1.00    4.90
   3   0   8   18.70   17.60
   3   0   8   -1.10    6.60
  -3   0  -8   -2.30   12.10
   3   0   8   -3.50    2.30
   3   0   9  -21.70   22.10
   3   0   9  -15.50    8.00
  -3   0  -9   19.00   18.30
   3   0  10   76.79   17.20
  -3   0 -10  141.69   39.30
   3   0  11   18.50   12.90
   3   0  12   42.30   15.00
   3   0  13  -32.00   16.90
  -3   1  14   14.50   31.00
  -3  -1  14   32.90   31.80
  -3   1  13   34.80   25.20
  -3  -1  13   19.90   16.20
  -3  -1  13  -23.60   25.30
  -3   1  12   19.10   35.30
  -3   1  12   37.50   24.30
   3   1 -12   24.60   20.80
  -3  -1  12   28.40   20.10
  -3   1  11  142.79   41.20
   3   1 -11    7.00   17.50
  -3  -1  11   27.40   17.70
   3   1 -10   41.70   15.00
  -3   1  10   49.70   16.70
  -3   1  10   59.59   22.10
  -3  -1  10   61.99   25.10
  -3  -1  10   48.40   17.30
   3   1  -9   85.59   21.70
  -3   1   9   23.90   12.80
   3   1  -9   24.50   12.40
  -3   1   9   34.90   14.80
  -3  -1   9   32.30   14.10
  -3  -1   9   58.89   19.80
   3  -1  -9   41.50   16.90
   3   1  -8   12.00   13.30
  -3   1   8  -11.30    9.40
  -3   1   8  -11.00    8.40
   3   1  -8    5.20    9.10
  -3  -1   8    4.20    9.70
   3  -1  -8   11.50   12.20
  -3  -1   8   -0.60   13.60
   3   1  -7  212.48   24.10
   3   1  -7  211.08   20.20
  -3   1   7  185.48   19.50
  -3   1   7  182.68   19.50
  -3  -1   7  198.98   23.30
  -3  -1   7  218.88   21.00
   3  -1  -7  199.68   21.30
   3   1  -6   85.19   15.30
  -3   1   6   59.09   12.30
  -3   1   6   79.09   11.90
   3   1  -6   77.79   12.30
  -3  -1   6   59.49   14.70
   3  -1  -6   70.19   13.70
  -3  -1   6   79.29   13.00
   3   1  -5 1706.03   55.09
  -3   1   5 1542.45   47.00
  -3   1   5 1691.33   54.59
   3   1  -5 1650.63   53.29
  -3  -1   5 1724.13   54.89
   3  -1  -5 1692.13   46.00
   3  -1  -5 1714.83   54.19
  -3  -1   5 1762.32   55.39
   3   1  -4   16.70    5.80
  -3   1   4   36.80    8.30
  -3   1   4   29.90    5.90
   3   1  -4   34.00    7.80
   3  -1  -4   32.50    8.60
  -3  -1   4   27.30    7.80
   3  -1  -4   28.60    4.80
  -3  -1   4   18.50    6.20
   3   1  -3  768.92   27.90
  -3   1   3  755.72   28.30
   3   1  -3  676.73   27.10
  -3   1   3  771.42   20.50
   3  -1  -3  770.62   27.80
  -3  -1   3  780.02   28.40
  -3  -1   3  779.12   27.90
   3   1  -2 1637.44   53.29
  -3   1   2 1751.32   41.60
   3   1  -2 1704.53   46.50
  -3   1   2 1767.62   48.50
   3  -1  -2 1782.62   48.10
  -3  -1   2 1655.03   47.20
  -3  -1   2 1782.52   43.40
  -3  -1   2 1701.23   47.30
   3   1  -1  943.31   29.30
  -3   1   1  903.81   23.70
   3   1  -1  812.92   26.40
  -3   1   1  950.70   26.30
   3   1  -1  908.31   25.80
   3  -1  -1  910.41   23.60
   3  -1  -1  928.31   22.40
  -3  -1   1  916.31   24.60
  -3  -1   1  876.81   25.60
  -3   1   0  116.19    7.20
  -3   1   0  121.79    6.30
   3   1   0  125.29    6.50
  -3   1   0  125.59    7.20
   3   1   0  127.19    5.70
   3  -1   0  120.39    7.40
   3  -1   0  118.29    8.90
  -3  -1   0  124.99    5.70
  -3  -1   0  131.69    6.50
   3  -1   0  113.09    6.10
  -3   1  -1   21.60    3.60
  -3   1  -1   17.00    5.00
   3   1   1   14.00    3.50
  -3   1  -1   17.50    3.40
   3  -1   1   25.00    3.60
  -3  -1  -1   17.30    3.20
   3  -1   1   23.70    5.60
  -3   1  -2   98.29    7.30
  -3   1  -2   97.39    6.10
  -3   1  -2   81.79    8.70
   3   1   2  108.09    6.80
  -3  -1  -2   96.19    5.50
   3  -1   2   86.79    9.60
   3  -1   2   97.59    6.20
   3  -1   2   94.79    7.10
  -3  -1  -2   85.19    3.90
  -3  -1  -2   97.49    6.20
  -3   1  -3  389.96   20.60
   3   1   3  423.86   15.80
  -3   1  -3  415.16   13.90
   3  -1   3  395.96   21.60
  -3  -1  -3  413.86   15.40
   3  -1   3  414.76   14.10
   3  -1   3  416.06   16.90
   3   1   4   44.60   11.70
   3   1   4   20.00    5.00
  -3   1  -4   15.30    6.20
  -3   1  -4    9.50    6.50
   3  -1   4   20.30    8.70
  -3  -1  -4   13.00    4.90
   3  -1   4   11.00    4.10
   3  -1   4   12.10    3.20
  -3   1  -5 1154.28   45.50
   3   1   5 1232.28   37.20
   3   1   5 1261.27   47.90
  -3   1  -5 1234.98   44.20
  -3  -1  -5 1199.18   39.30
   3  -1   5 1146.99   33.70
   3  -1   5 1271.37   48.90
   3  -1   5 1195.08   38.40
   3   1   6   63.09   17.50
  -3   1  -6   28.10   10.70
  -3   1  -6   27.60   10.70
   3   1   6   41.00    8.10
  -3  -1  -6   51.49   13.00
   3  -1   6   25.00    6.90
   3  -1   6   32.40   13.70
   3  -1   6   34.40    7.30
   3   1   7  511.85   24.30
  -3   1  -7  553.94   34.70
   3   1   7  546.45   36.70
   3  -1   7  567.64   39.70
   3  -1   7  524.95   19.00
  -3  -1  -7  575.84   30.50
   3  -1   7  534.65   26.50
   3   1   8   10.60   17.60
   3   1   8    3.60    6.60
  -3   1  -8    4.70   14.20
   3  -1   8    7.70   17.80
  -3  -1  -8   21.80   11.80
   3  -1   8    3.50    4.20
   3  -1   8   -5.80    6.40
  -3   1  -9  242.18   37.90
   3   1   9  212.28   20.40
   3  -1   9  205.38   12.90
   3  -1   9  199.18   20.80
  -3  -1  -9  228.18   30.50
   3  -1   9  156.78   40.10
   3   1  10   26.80   10.90
   3  -1  10   34.00   12.10
   3  -1  10   31.60    9.40
  -3  -1 -10   48.40   20.10
   3   1  11   37.20   13.80
   3  -1  11   14.60   13.00
   3   1  12   17.50   15.20
   3  -1  12   17.20   14.80
   3   1  13   -9.60   18.80
   3  -1  13   29.40   18.90
  -3   2  14   45.00   35.00
  -3  -2  14   25.90   23.40
   3   2 -13   45.40   29.70
  -3   2  13   41.80   27.10
  -3  -2  13   18.10   18.50
   3   2 -12   61.89   25.10
  -3   2  12  122.19   34.40
  -3   2  12   32.60   37.50
  -3  -2  12   57.89   17.30
  -3  -2  12  131.29   34.80
  -3   2  11   -1.20   19.10
  -3   2  11   -5.00   25.10
  -3  -2  11   23.10   18.00
  -3  -2  11    8.40   10.60
  -3   2  10   39.50   21.00
   3   2 -10   16.60   15.10
  -3   2  10   10.10   15.00
   3  -2 -10   35.40   20.40
  -3  -2  10   36.90   11.30
  -3  -2  10   65.19   29.10
  -3  -2  10   34.60   19.40
  -3   2   9   -3.70   15.20
   3   2  -9   -1.60   12.90
   3   2  -9   36.80   18.30
  -3   2   9  -10.80   10.70
   3  -2  -9  -13.10   14.20
  -3  -2   9  -10.00   11.30
  -3  -2   9   40.90   22.00
   3   2  -8   -6.70    9.70
   3   2  -8   19.90   12.40
  -3   2   8    6.20    9.00
  -3   2   8   -5.20   11.40
   3  -2  -8  -13.20   12.30
  -3  -2   8   10.60   11.70
  -3  -2   8   14.40   16.10
   3   2  -7   91.59   19.00
   3   2  -7   79.19   17.80
  -3   2   7   48.60   13.80
  -3   2   7   72.49   14.10
   3  -2  -7   52.19   13.40
  -3  -2   7   47.00   17.00
  -3  -2   7   40.10   11.80
   3   2  -6   56.39   15.00
  -3   2   6   58.79   13.00
   3   2  -6   28.80   10.60
  -3   2   6   56.29   10.90
  -3  -2   6   45.70   13.50
   3  -2  -6   27.70    9.40
  -3  -2   6   22.50    9.50
  -3   2   5  359.66   22.10
   3   2  -5  351.56   23.00
  -3   2   5  342.07   16.00
   3   2  -5  367.76   24.00
   3  -2  -5  327.67   21.60
  -3  -2   5  356.26   21.40
  -3  -2   5  366.26   25.30
   3   2  -4  169.78   16.40
  -3   2   4  175.28    9.10
  -3   2   4  161.58   14.40
   3   2  -4  174.68   15.50
  -3  -2   4  182.88   14.90
  -3  -2   4  138.79   15.50
   3  -2  -4  180.68   14.50
  -3   2   3   51.09    9.00
   3   2  -3   42.80   10.10
   3   2  -3   51.79    8.60
  -3  -2   3   51.59    8.50
   3  -2  -3   62.89    9.20
  -3  -2   3   42.20   10.00
   3   2  -2  139.79   13.20
   3   2  -2  165.88   10.90
  -3   2   2  153.58    6.80
  -3   2   2  163.58    6.90
  -3   2   2  160.78   11.60
  -3  -2   2  169.48   13.40
  -3  -2   2  145.59   10.30
  -3  -2   2  163.68    8.70
  -3   2   1   18.20    4.10
   3   2  -1   19.70    5.90
   3   2  -1   26.60    4.80
  -3   2   1   16.00    4.20
  -3   2   1   23.50    5.10
   3   2  -1   22.60    3.60
  -3   2   1   17.80    3.00
  -3  -2   1   24.20    3.60
  -3  -2   1   13.20    4.00
   3  -2  -1   19.70    2.40
   3  -2  -1   24.90    4.50
  -3   2   0 2037.60   53.09
  -3   2   0 2001.80   48.60
  -3   2   0 2096.49   53.09
   3   2   0 2046.20   47.80
  -3   2   0 2042.90   52.89
   3   2   0 1985.40   48.80
  -3  -2   0 2081.89   47.80
   3  -2   0 2083.89   53.89
  -3  -2   0 2035.30   51.09
   3  -2   0 2049.09   53.69
   3  -2   0 2011.00   48.10
  -3   2  -1   37.90    4.80
  -3   2  -1   43.40    5.90
  -3   2  -1   41.80    7.40
   3   2   1   42.10    4.30
   3  -2   1   39.20    5.60
   3  -2   1   41.30    8.20
  -3  -2  -1   42.20    4.80
  -3  -2  -1   40.70    3.60
   3  -2   1   47.20    6.30
   3  -2   1   40.30    4.50
  -3   2  -2 1624.34   44.00
   3   2   2 1673.03   41.30
  -3   2  -2 1688.63   51.09
  -3   2  -2 1633.44   43.80
   3  -2   2 1728.43   52.49
   3  -2   2 1620.04   43.20
  -3  -2  -2 1593.84   40.80
   3  -2   2 1732.83   45.10
  -3   2  -3   14.50    4.10
   3   2   3   23.30    4.30
  -3   2  -3   17.60    6.60
   3   2   3   17.80    3.40
   3   2   3   19.30    3.70
   3  -2   3   18.40    5.20
  -3  -2  -3   18.70    3.60
  -3  -2  -3   20.90    4.00
   3  -2   3   17.10    8.50
   3  -2   3   14.10    4.00
   3   2   4  365.36   11.30
  -3   2  -4  369.66   25.10
  -3   2  -4  359.76   15.90
  -3   2  -4  348.17   22.90
   3   2   4  343.87   14.30
   3   2   4  353.46   15.10
   3  -2   4  343.07   17.10
   3  -2   4  347.27   24.60
  -3  -2  -4  367.36   15.60
   3  -2   4  365.86   16.10
   3   2   5   51.99    8.40
   3   2   5   51.89    3.90
  -3   2  -5   40.50   10.60
  -3   2  -5   55.69   13.70
   3   2   5   34.00    7.30
   3  -2   5   51.29    8.40
   3  -2   5   57.99    8.10
  -3  -2  -5   55.09    9.60
   3  -2   5   63.49   18.50
  -3   2  -6   18.80   11.10
   3   2   6   30.20    8.30
  -3   2  -6   15.80   10.50
   3   2   6   20.70   11.90
   3   2   6    6.20    6.10
  -3  -2  -6   14.30    7.50
   3  -2   6   12.10    5.30
   3  -2   6   17.40   14.00
   3  -2   6   11.90    6.00
  -3   2  -7   61.79   19.40
  -3   2  -7   53.49   15.40
   3   2   7   82.69   13.30
   3   2   7   82.49   11.30
   3   2   7   79.99   23.30
   3  -2   7   83.29   13.10
   3  -2   7   92.39   27.80
   3  -2   7   71.09   10.30
  -3  -2  -7   83.79   15.80
  -3   2  -8   10.90   11.00
   3   2   8   13.10    7.30
   3   2   8   15.10    9.30
  -3   2  -8   38.20   17.90
   3   2   8  -10.10   19.00
  -3  -2  -8   10.60   12.00
   3  -2   8   14.50    8.30
   3  -2   8   36.90   10.60
   3  -2   8   26.00   21.80
  -3   2  -9   26.70   26.50
   3   2   9    1.80    8.70
   3  -2   9   11.80    8.90
  -3  -2  -9   21.30   15.30
  -3  -2 -10   21.90   19.30
   3  -2  10   18.40    8.60
   3  -2  10   13.80   10.80
   3   2  11    1.50   13.20
   3  -2  11    2.70    8.70
  -3  -2 -11   52.09   25.80
   3  -2  11  -13.60   11.80
   3   2  12   33.70   14.50
   3  -2  12   33.50   18.30
   3   2  13  -26.50   17.60
   3  -2  13   -2.50   21.40
  -3   3  13   -6.70   28.70
   3   3 -13   47.80   32.00
  -3  -3  13   12.60   20.10
  -3   3  12  -66.69   32.80
   3   3 -12   29.70   23.90
  -3   3  12   16.60   22.90
  -3  -3  12   24.90   18.70
  -3   3  11   91.79   28.50
   3   3 -11   93.29   25.50
  -3  -3  11  140.49   25.10
   3   3 -10   11.00   17.80
  -3   3  10  -26.70   15.00
  -3   3  10  -14.90   18.20
  -3  -3  10    0.70   13.80
   3  -3 -10   16.90   21.70
  -3  -3  10   15.70   11.50
   3   3  -9   84.29   24.20
  -3   3   9   75.89   18.70
  -3   3   9  118.99   24.00
  -3  -3   9   83.39   22.90
   3  -3  -9  162.38   27.50
  -3  -3   9  129.69   36.30
  -3  -3   9  107.29   18.30
  -3   3   8  134.79   20.30
   3   3  -8  132.09   23.80
  -3   3   8  117.49   21.10
  -3  -3   8  123.09   16.70
  -3  -3   8  146.69   31.10
   3  -3  -8  171.98   26.00
  -3  -3   8  130.99   22.00
  -3   3   7  777.32   32.50
   3   3  -7  723.23   41.50
  -3   3   7  784.02   39.50
   3   3  -7  740.93   42.30
  -3  -3   7  729.33   39.40
   3  -3  -7  803.22   38.80
  -3  -3   7  845.42   47.00
  -3  -3   7  784.72   33.80
  -3   3   6  100.79   15.70
   3   3  -6  119.09   19.20
  -3   3   6  129.99   13.40
   3   3  -6  112.09   19.30
  -3  -3   6  101.79   12.70
  -3  -3   6   96.39   16.40
  -3  -3   6  122.89   22.80
   3  -3  -6  109.09   16.80
   3   3  -5 1586.24   60.79
  -3   3   5 1628.44   55.79
   3   3  -5 1687.23   57.29
  -3   3   5 1805.22   46.50
  -3  -3   5 1558.54   50.49
  -3  -3   5 1723.33   62.89
  -3  -3   5 1563.34   55.29
   3   3  -4    3.40    8.30
   3   3  -4    6.50    7.50
  -3   3   4   10.40    5.70
   3  -3  -4   -5.90    5.30
  -3  -3   4   11.10    9.50
  -3  -3   4    3.50    5.50
  -3  -3   4   10.40    4.80
  -3   3   3  172.28   12.80
   3   3  -3  153.18   17.10
  -3   3   3  161.28   14.80
   3   3  -3  166.58   14.20
  -3   3   3  158.78   10.50
  -3  -3   3  171.68   10.50
  -3  -3   3  180.88   12.80
  -3  -3   3  191.88   17.10
  -3  -3   3  168.78   13.40
  -3   3   2  249.97   16.80
  -3   3   2  242.98    8.60
  -3   3   2  239.58   12.90
   3   3  -2  260.87   15.20
   3   3  -2  225.58   19.40
  -3   3   2  251.97   14.80
  -3  -3   2  243.58   10.40
  -3  -3   2  265.67   12.10
  -3  -3   2  252.97   14.90
  -3  -3   2  266.87   19.10
   3   3  -1  252.07   19.20
  -3   3   1  265.27    9.80
  -3   3   1  276.07   15.20
   3   3  -1  248.78   11.50
  -3   3   1  264.87   15.20
   3   3  -1  280.07   13.80
  -3  -3   1  267.37   14.60
  -3  -3   1  286.77   11.00
   3  -3  -1  274.77   14.80
  -3   3   0  155.98   11.50
  -3   3   0  161.28   12.40
   3   3   0  127.69    9.00
  -3   3   0  139.79   11.40
  -3   3   0  153.28    7.90
   3   3   0  138.99    7.20
   3   3   0  140.69   14.00
   3   3   0  149.39    8.90
   3  -3   0  137.89   12.90
   3  -3   0  163.98   11.70
  -3  -3   0  146.09    6.20
   3  -3   0  158.68   11.70
   3  -3   0  153.58    6.70
  -3  -3   0  161.28   10.80
   3   3   1   72.29    5.20
   3   3   1   58.69    7.40
  -3   3  -1   72.69    9.10
  -3   3  -1   66.69    9.90
   3   3   1   66.69    5.20
  -3   3  -1   68.29    6.80
   3  -3   1   68.99   11.10
   3  -3   1   66.29    8.40
   3  -3   1   76.59    6.10
   3  -3   1   85.39    9.20
  -3  -3  -1   70.79    7.40
   3   3   2   29.30    3.40
   3   3   2   26.00    5.70
  -3   3  -2   33.40    6.20
  -3   3  -2   24.20    7.20
  -3   3  -2   43.50    9.80
   3  -3   2   29.20    5.70
   3  -3   2   30.40    7.20
   3  -3   2   19.70    8.60
  -3  -3  -2   26.70    5.80
   3  -3   2   19.80    5.50
   3   3   3  656.03   21.90
   3   3   3  676.33   20.70
   3   3   3  659.53   18.70
  -3   3  -3  683.93   26.00
  -3   3  -3  687.43   33.00
  -3  -3  -3  634.24   22.20
   3  -3   3  642.74   23.70
   3  -3   3  673.63   26.00
   3   3   4   76.09    7.30
  -3   3  -4   79.29   14.90
   3   3   4   76.09    7.30
   3   3   4   87.49    7.80
  -3   3  -4   85.59   10.80
   3  -3   4   76.29    9.30
   3  -3   4   93.89    9.80
  -3  -3  -4   76.59    7.20
   3  -3   4   96.89   19.50
   3   3   5  263.47   12.20
   3   3   5  267.17   14.10
  -3   3  -5  305.77   24.10
  -3   3  -5  266.57   23.80
   3   3   5  289.97   14.90
   3  -3   5  281.97   26.10
   3  -3   5  279.27   16.70
  -3  -3  -5  279.67   15.00
   3  -3   5  283.07   17.00
   3   3   6   19.70    5.60
  -3   3  -6   25.50   13.80
  -3   3  -6   19.30   12.00
   3   3   6   27.80    7.20
   3   3   6   25.80    6.00
  -3  -3  -6   15.60    7.00
   3  -3   6   17.80    6.50
   3  -3   6   15.60    7.40
   3  -3   6   43.50   17.40
   3   3   7   38.80   17.60
  -3   3  -7   50.69   16.90
   3   3   7   35.30    9.40
   3   3   7   48.80    6.30
  -3   3  -7   42.30   14.90
   3   3   7   41.00   11.00
   3  -3   7   54.39   11.90
   3  -3   7   66.29   12.90
  -3  -3  -7   47.60   13.90
  -3   3  -8   26.60   18.60
   3   3   8   42.50   10.40
   3   3   8   48.00   12.40
  -3   3  -8   45.60   15.80
   3   3   8   30.70   21.30
   3  -3   8   26.20    9.80
   3  -3   8   65.49   13.90
  -3   3  -9  187.48   33.10
   3   3   9  232.18   23.70
   3   3   9  213.18   43.30
   3   3   9  254.37   20.80
  -3  -3  -9  150.48   25.40
   3  -3   9  227.58   22.40
   3  -3   9  214.08   20.00
  -3   3 -10   -4.00   18.30
   3   3  10    9.10   10.10
   3  -3  10    6.50   10.10
   3  -3  10   16.30   13.30
  -3  -3 -10   13.80   18.30
   3   3  11   19.50   13.00
  -3   3 -11   -2.80   23.10
   3  -3  11  -12.20   12.80
   3  -3  11   28.20   12.10
   3   3  12   10.30   15.90
   3  -3  12    0.80   18.10
   3   4 -13  -13.50   36.50
  -3   4  13   20.50   31.10
  -3  -4  13   -6.00   22.30
  -3   4  12   11.80   23.80
   3   4 -12    8.90   28.80
  -3  -4  12   36.60   18.30
  -3   4  11   43.00   18.00
  -3   4  11   70.99   27.60
   3   4 -11   20.20   24.40
  -3  -4  11    4.50   17.90
  -3   4  10   55.59   20.40
   3   4 -10   10.00   20.00
  -3   4  10   34.90   15.90
  -3   4  10   29.70   21.60
  -3  -4  10   33.80   14.90
   3  -4 -10   25.20   20.70
  -3   4   9   -4.00   14.70
   3   4  -9   11.80   15.90
  -3   4   9  -17.30   14.70
  -3   4   9   -6.00   11.70
  -3  -4   9   -5.90    9.90
   3  -4  -9   26.20   17.40
  -3   4   8  -13.90   10.20
  -3   4   8    6.50   11.80
   3   4  -8  -15.40   13.10
  -3  -4   8    5.00    8.40
  -3  -4   8  -34.20   19.90
   3  -4  -8   19.90   13.10
   3   4  -7  434.56   36.50
  -3   4   7  450.05   25.90
   3   4  -7  488.45   38.10
  -3   4   7  451.25   30.50
  -3   4   7  460.25   26.40
   3  -4  -7  449.16   32.70
  -3  -4   7  499.35   43.00
  -3  -4   7  452.75   27.30
   3   4  -6  152.08   23.60
  -3   4   6  157.48   20.10
  -3   4   6  158.88   16.70
   3   4  -6  174.28   25.90
  -3  -4   6  135.79   28.50
   3  -4  -6  167.08   20.10
  -3  -4   6  171.38   16.80
  -3   4   5   -8.70    6.90
   3   4  -5    7.10    9.60
   3   4  -5    3.00    9.60
  -3   4   5   11.50    7.20
  -3  -4   5   11.30   13.30
  -3  -4   5    5.30    5.90
   3   4  -4 1010.70   41.50
  -3   4   4  950.20   36.20
   3   4  -4  973.30   46.90
  -3   4   4  976.90   40.60
  -3   4   4 1017.70   34.60
  -3  -4   4 1017.50   47.50
  -3  -4   4  960.60   37.50
  -3  -4   4 1051.59   33.90
   3   4  -3   34.00   10.50
  -3   4   3   16.30    8.00
   3   4  -3   17.60   10.10
  -3   4   3   14.40    6.20
  -3   4   3    8.70    5.80
  -3  -4   3    9.10    5.80
  -3  -4   3   11.30    4.00
  -3  -4   3   -1.00    9.00
  -3  -4   3   13.60    4.50
   3   4  -2  682.43   37.20
  -3   4   2  740.63   30.20
  -3   4   2  743.93   32.50
  -3   4   2  715.03   29.50
  -3   4   2  706.93   28.60
   3   4  -2  733.13   29.70
  -3   4   2  738.13   19.30
  -3  -4   2  686.43   29.00
  -3  -4   2  738.13   23.80
  -3  -4   2  765.62   23.30
  -3  -4   2  768.52   37.00
  -3   4   1   13.30    6.00
   3   4  -1   28.80   10.40
  -3   4   1   21.90    7.20
   3   4  -1   18.80    5.20
  -3   4   1   24.50    4.20
   3   4  -1   28.00    8.70
   3  -4  -1   32.90    9.10
  -3  -4   1   34.40    8.70
   3  -4  -1   21.80    7.60
  -3  -4   1   23.30    3.90
   3   4   0 1257.77   34.70
   3   4   0 1287.47   34.50
   3   4   0 1252.77   37.20
  -3   4   0 1263.77   33.80
  -3   4   0 1333.47   43.10
   3   4   0 1338.97   41.10
  -3   4   0 1220.58   43.70
   3   4   0 1253.17   49.40
  -3  -4   0 1282.97   41.50
   3  -4   0 1303.97   46.20
   3  -4   0 1251.57   42.50
   3   4   1   11.10    8.30
  -3   4  -1   13.30    4.10
   3   4   1   12.80    5.10
  -3   4  -1   11.30    6.30
  -3   4  -1   12.30    7.10
   3  -4   1   12.40    8.30
   3  -4   1   12.40    5.90
  -3  -4  -1   12.10    5.10
   3  -4   1   13.90    3.30
   3  -4   1   15.00    6.30
  -3   4  -2  653.83   32.70
  -3   4  -2  696.43   24.70
  -3   4  -2  727.83   29.30
   3   4   2  684.63   21.80
   3   4   2  717.73   26.60
   3  -4   2  638.64   40.60
   3  -4   2  700.33   29.40
   3  -4   2  686.23   23.10
   3  -4   2  681.13   29.50
  -3  -4  -2  677.93   26.30
   3   4   3    6.20    3.40
  -3   4  -3    0.90    7.40
  -3   4  -3    5.80    6.60
   3   4   3    5.90    2.80
   3   4   3   -0.10    4.50
  -3  -4  -3    2.30    4.60
   3  -4   3    6.80    4.90
   3  -4   3    2.40    3.70
   3  -4   3   19.00   11.90
   3  -4   3    4.70    5.30
  -3   4  -4  179.18   21.10
  -3   4  -4  184.38   16.20
   3   4   4  177.48   10.30
   3   4   4  166.38   10.40
   3   4   4  176.88   13.20
   3  -4   4  179.38   25.70
   3  -4   4  191.18   16.10
  -3  -4  -4  163.08   13.10
   3  -4   4  187.68   13.20
  -3   4  -5  316.17   21.30
  -3   4  -5  333.77   28.20
  -3   4  -5  333.57   29.20
   3   4   5  301.37   16.10
   3   4   5  311.67   15.00
   3   4   5  308.37   17.20
   3  -4   5  295.87   18.40
   3  -4   5  322.47   20.70
   3  -4   5  278.07   33.00
  -3   4  -6   58.79   17.40
   3   4   6   89.89   11.10
  -3   4  -6   50.79   17.00
   3   4   6   96.99   11.20
   3   4   6   99.49   10.60
   3  -4   6   58.39   12.10
   3  -4   6  105.39   31.80
   3  -4   6  105.89   14.90
   3   4   7    2.20    6.60
   3   4   7    5.40    5.40
  -3   4  -7    5.60   13.20
  -3   4  -7   -0.70   17.80
   3   4   7   14.20    6.50
  -3  -4  -7    4.20    7.50
   3  -4   7   13.20    8.00
   3  -4   7    2.90    8.00
  -3   4  -8  -15.70   15.40
   3   4   8    2.40    5.20
   3   4   8    1.20    8.80
   3   4   8   20.80   23.50
   3   4   8    8.00    7.60
  -3  -4  -8   16.90   10.80
   3  -4   8    9.90   10.90
   3  -4   8    5.90    8.80
   3   4   9  -20.40   10.70
   3   4   9    4.50    8.50
  -3   4  -9   11.30   18.50
   3  -4   9    7.90   10.00
  -3  -4  -9   -6.50   13.10
   3  -4   9   -7.30   10.40
   3   4  10   40.70   12.40
  -3   4 -10   13.10   24.10
   3  -4  10   21.60   12.90
   3  -4  10   38.20   13.80
  -3  -4 -10  135.69   37.20
   3   4  11   20.70   14.30
  -3   4 -11  -31.60   24.00
   3  -4  11   21.50   14.80
   3  -4  11    0.60   15.10
   3   4  12   31.00   19.20
  -3   4 -12   -2.80   31.40
   3  -4  12    4.10   19.50
  -3   5  12    0.70   27.80
   3   5 -12   -4.80   33.30
  -3  -5  12   20.50   20.50
   3   5 -11   96.39   33.60
  -3   5  11   52.69   29.00
  -3   5  11    7.40   23.00
  -3  -5  11  118.19   28.30
   3   5 -10   -2.80   22.70
  -3   5  10   39.70   21.10
  -3   5  10   13.90   17.10
  -3   5  10   -1.90   21.30
  -3  -5  10   25.30   17.00
  -3   5   9  324.67   32.90
  -3   5   9  304.77   33.70
   3   5  -9  387.76   42.00
  -3   5   9  277.17   30.40
  -3  -5   9  341.17   29.60
  -3   5   8   35.10   16.20
  -3   5   8   32.20   14.30
   3   5  -8   20.10   21.50
  -3   5   8   44.30   14.30
  -3  -5   8   41.40   13.40
  -3   5   7  171.98   20.90
  -3   5   7  108.59   25.10
   3   5  -7  139.99   28.80
   3   5  -7   84.69   22.90
  -3   5   7  112.59   20.10
  -3  -5   7  151.78   37.20
  -3  -5   7  102.09   18.30
  -3   5   6   24.30   10.70
  -3   5   6   15.70    9.20
  -3   5   6    9.50   11.40
   3   5  -6   24.10   15.80
   3   5  -6   33.90   15.90
  -3  -5   6    7.70   18.50
  -3  -5   6   13.30    8.20
   3   5  -5   34.70   12.90
  -3   5   5   39.10   11.60
  -3   5   5   54.39   13.80
   3   5  -5   45.90   14.40
  -3   5   5   70.29   14.40
  -3  -5   5   66.99   11.40
  -3  -5   5   48.10   16.70
  -3  -5   5   38.30   10.40
  -3   5   4   51.29   13.50
   3   5  -4   32.60   12.30
  -3   5   4   46.20   14.20
  -3   5   4   56.59   13.50
   3   5  -4   24.30   14.40
  -3  -5   4   32.30   16.80
  -3  -5   4   47.90    9.70
  -3  -5   4   27.20    8.00
  -3  -5   4   38.20   10.10
   3   5  -3   47.00   14.70
   3   5  -3   52.09   15.00
  -3   5   3   50.89    4.20
  -3   5   3   51.79   14.90
  -3   5   3   41.50   10.10
  -3   5   3   51.79   12.80
  -3  -5   3   91.29   21.10
  -3  -5   3   72.89   13.30
  -3  -5   3   48.30    9.20
  -3  -5   3   54.09    8.70
   3   5  -2   24.70   12.30
  -3   5   2   34.50    9.30
  -3   5   2   19.60    8.80
  -3   5   2   15.30    8.00
  -3   5   2   13.70    3.90
  -3  -5   2   16.00    7.40
  -3  -5   2   12.80   12.70
  -3  -5   2   21.10    5.70
   3   5  -1   -4.90    5.90
   3   5  -1   -3.10    6.10
  -3   5   1   -0.30    7.30
  -3   5   1   -8.60    5.90
  -3   5   1    2.00    2.80
  -3   5   1    2.90    7.00
   3   5  -1  -10.90    9.40
   3  -5  -1   -2.20    5.90
   3  -5  -1    3.00    8.00
  -3  -5   1    1.10    6.20
   3   5   0    8.00    6.60
   3   5   0   -1.00    9.60
  -3   5   0   -1.70    6.50
  -3   5   0    6.70    3.80
  -3   5   0    9.80    7.00
  -3   5   0   10.00    6.80
   3   5   0    8.60    6.10
   3   5   0    6.70    3.60
   3   5   0    4.00    4.70
   3  -5   0   13.50    9.70
  -3  -5   0    5.90    6.00
   3  -5   0    7.70    6.20
  -3   5  -1   13.60    8.30
  -3   5  -1   24.30    9.90
   3   5   1   19.30    6.30
  -3   5  -1   11.00    5.20
   3   5   1   18.90   10.80
   3   5   1   18.10    7.40
   3   5   1   20.50    5.60
  -3  -5  -1   21.10    6.40
   3  -5   1    7.80    7.00
   3  -5   1   18.00    7.70
   3  -5   1   11.00   11.10
   3  -5   1   20.70    4.10
   3   5   2  124.19   14.40
  -3   5  -2   98.69   15.30
   3   5   2  124.79   11.70
   3   5   2  102.39   18.10
  -3   5  -2  109.89   18.60
   3   5   2  118.49    8.10
   3  -5   2  138.29   14.70
  -3  -5  -2  122.29   13.30
   3  -5   2  126.19   15.30
   3  -5   2  159.28   23.30
   3  -5   2  113.09    9.00
  -3   5  -3   11.00   10.60
   3   5   3   12.00    7.40
   3   5   3   25.50    5.60
  -3   5  -3    5.70    8.10
   3  -5   3  -11.10   12.60
  -3  -5  -3    0.90    6.20
   3  -5   3   13.40    7.20
   3  -5   3   11.40    6.90
   3  -5   3   10.90    5.00
  -3   5  -4    4.10    8.60
   3   5   4   -0.90    7.10
   3   5   4   -3.00    3.20
  -3   5  -4   13.80   11.00
   3  -5   4    4.40    7.90
  -3  -5  -4   -1.00    5.70
   3  -5   4    0.00    4.60
   3  -5   4    1.30    6.90
   3  -5   4   14.30   17.20
  -3   5  -5  138.69   20.30
   3   5   5  156.18   11.30
   3   5   5  168.98   13.00
  -3   5  -5  148.69   24.20
   3  -5   5  156.78   33.70
   3  -5   5  144.69   15.40
   3  -5   5  148.59   17.60
   3   5   6    4.50    5.30
   3   5   6   -0.80    7.20
  -3   5  -6   -3.20   14.30
   3   5   6    3.30    6.50
   3  -5   6   -4.20    7.30
   3  -5   6  -26.50   21.10
   3  -5   6   -7.60    8.40
   3   5   7  315.37   18.70
   3   5   7  329.57   19.90
   3   5   7  323.27   20.20
   3  -5   7  306.47   26.10
   3  -5   7  324.87   23.10
   3   5   8    9.60    8.30
   3   5   8   10.00    9.80
   3   5   8   12.90    8.50
  -3   5  -8    9.50   18.10
   3  -5   8   21.00   11.40
   3  -5   8   20.90   11.80
   3   5   9   86.79   14.60
  -3   5  -9   54.29   24.20
   3   5   9   58.19   14.00
   3   5   9   94.09   18.90
   3  -5   9   82.49   17.20
   3  -5   9  110.89   23.50
  -3   5 -10   42.90   25.50
   3   5  10   27.70   15.30
   3   5  10   42.20   14.60
   3  -5  10   40.70   16.40
   3  -5  10   10.20   15.10
  -3   5 -11   24.70   31.20
   3   5  11   99.29   26.90
   3  -5  11   -0.80   18.90
   3  -5  11   21.60   19.00
   3   6 -12   42.00   39.30
  -3   6  12   67.79   31.70
  -3  -6  12   64.59   24.00
  -3  -6  12   32.80   25.90
   3   6 -11   40.50   32.30
  -3   6  11   46.00   27.70
  -3  -6  11    1.40   18.30
  -3  -6  11   30.50   17.40
  -3   6  10   49.99   23.40
   3   6 -10  -61.19   26.80
  -3   6  10  -21.20   25.20
  -3  -6  10   -6.90   21.90
  -3  -6  10  -33.20   16.80
   3   6  -9    5.80   23.70
  -3   6   9   35.90   19.10
  -3   6   9  145.49   38.00
  -3   6   9   26.80   19.00
  -3  -6   9   43.90   17.10
  -3   6   8  -21.90   16.10
  -3   6   8    8.50   14.70
  -3   6   8   -3.60   13.30
   3   6  -8  -27.80   21.10
  -3   6   8   19.50   17.40
  -3  -6   8    8.10   12.40
  -3   6   7    0.40   14.50
  -3   6   7   -4.10   12.10
  -3   6   7   14.70   14.20
   3   6  -7   24.70   22.00
  -3  -6   7   -1.80   10.80
  -3  -6   7    5.90   11.40
   3   6  -6   15.50   19.80
  -3   6   6   20.00   16.00
   3   6  -6   36.30   18.30
  -3   6   6   29.40   13.20
  -3   6   6   28.50   12.80
  -3  -6   6   40.00   10.70
  -3  -6   6   31.00   11.80
  -3  -6   6   15.00   10.60
   3   6  -5    1.20   14.80
  -3   6   5   16.30   12.00
  -3   6   5    4.30   10.80
   3   6  -5    2.70   15.50
  -3   6   5   -2.30   11.20
  -3  -6   5   13.20    8.10
  -3  -6   5   -3.80    7.20
  -3  -6   5   18.80   10.40
  -3   6   4  148.49   21.00
  -3   6   4  197.48   21.60
  -3   6   4  185.18   22.40
   3   6  -4  163.08   27.50
  -3   6   4  168.48    7.10
   3   6  -4  195.08   26.10
  -3  -6   4  198.18   32.50
  -3  -6   4  170.88   19.40
  -3  -6   4  177.28   15.80
  -3  -6   4  165.28   14.30
  -3  -6   4  157.98   12.40
   3   6  -3   26.70   12.20
  -3   6   3   27.00    4.70
   3   6  -3   36.60   15.90
  -3   6   3   21.30   11.20
  -3   6   3   34.30   12.40
  -3   6   3   21.30   10.10
  -3   6   3   26.80   11.80
  -3  -6   3   18.00    5.30
  -3  -6   3   31.90   18.00
  -3  -6   3   29.00    7.10
  -3  -6   3   22.20   10.00
  -3  -6   3   20.60    7.80
   3   6  -2  140.29   19.10
   3   6  -2  142.39   25.80
  -3   6   2  113.89   19.90
  -3   6   2  146.79   18.10
  -3   6   2  123.79   18.70
  -3   6   2  124.19    7.90
  -3  -6   2  118.59    6.00
  -3  -6   2  129.19    6.50
  -3  -6   2  123.79   17.50
   3   6  -1   74.19   15.40
   3   6  -1   86.79   16.10
   3   6  -1  100.79   23.30
  -3   6   1   70.79    7.90
  -3   6   1   78.59   19.20
  -3   6   1   80.99   16.10
  -3   6   1   88.19   15.70
  -3  -6   1   63.79   13.70
   3  -6  -1   85.29   13.40
   3   6   0   11.40    6.60
   3   6   0    7.80    8.70
   3   6   0   17.10   12.50
  -3   6   0   26.50   12.30
  -3   6   0    7.60    9.40
  -3   6   0    9.90    8.40
  -3   6   0   16.00    5.20
   3   6   0    6.10    8.30
   3   6   0   19.10    4.90
   3  -6   0   27.10   14.30
  -3  -6   0   20.10    9.10
   3  -6   0    9.70    7.90
   3   6   1    6.40    6.50
   3   6   1    4.00    3.80
   3   6   1  -11.30   10.30
  -3   6  -1   -8.70    9.10
   3   6   1  -11.10    7.60
  -3   6  -1  -11.10    9.20
   3  -6   1   -0.20   13.60
  -3  -6  -1   -1.80    6.90
   3  -6   1   -7.90    6.90
   3   6   2   63.59   13.50
   3   6   2   81.39   21.30
  -3   6  -2   89.79   19.30
   3   6   2   75.39    8.30
  -3   6  -2   93.29   18.20
   3   6   2   96.99   17.90
   3   6   2   67.99   12.00
  -3  -6  -2   75.09   13.70
   3  -6   2  116.59   27.00
   3  -6   2   82.49   14.60
   3  -6   2   76.19    7.60
   3  -6   2   63.79   15.50
  -3   6  -3    2.00   10.50
  -3   6  -3    3.30   11.80
   3   6   3   10.70    4.10
   3   6   3    5.30    8.50
   3   6   3   20.90   12.10
   3   6   3   13.30    6.50
   3  -6   3    7.90    4.90
   3  -6   3    1.50    9.50
   3  -6   3    8.80    8.70
   3  -6   3  -10.40   16.50
  -3  -6  -3    4.70    8.30
   3   6   4   61.49   12.60
  -3   6  -4   84.99   25.00
   3   6   4   98.49    9.00
  -3   6  -4  131.99   22.40
   3   6   4   93.79   18.30
   3  -6   4  104.89   19.00
   3  -6   4  111.19   17.70
  -3  -6  -4   86.29   16.50
   3  -6   4   92.89   12.00
   3  -6   4   72.89   25.80
  -3   6  -5   15.50   16.40
   3   6   5   -5.70    4.00
   3   6   5    2.00   10.20
   3   6   5   -6.10    6.60
  -3   6  -5    3.30   13.60
   3  -6   5    1.50    8.90
   3  -6   5    8.40    7.30
   3  -6   5    7.80   10.00
  -3   6  -6    3.90   20.10
   3   6   6   12.40    7.60
   3   6   6    8.60    6.00
   3   6   6   22.30   11.10
   3  -6   6    4.10   11.40
   3  -6   6   19.30    9.00
   3  -6   6   28.50   11.70
   3   6   7   23.80    8.80
  -3   6  -7    1.30   19.10
   3   6   7    7.60   11.30
   3   6   7    1.70    6.80
   3  -6   7   24.90   13.60
   3  -6   7    1.30    9.50
   3   6   8   30.30   10.90
   3   6   8   60.29   17.60
  -3   6  -8   63.09   24.40
   3   6   8   24.40   12.70
   3  -6   8   22.20   15.60
   3  -6   8   18.60   13.50
   3   6   9  -10.90   11.20
   3   6   9   13.00   12.10
  -3   6  -9   31.00   26.30
   3  -6   9  -12.70   13.40
  -3   6 -10  -36.40   28.20
   3   6  10   -6.10   14.60
   3  -6  10  -13.60   16.50
   3  -6  10    0.80   19.20
   3   7 -11    1.40   36.20
  -3   7  11   49.00   32.40
  -3  -7  11   38.70   26.80
  -3  -7  11   21.70   19.40
   3   7 -10  -16.60   31.40
  -3   7  10   -9.90   24.50
  -3   7  10   42.70   26.80
  -3  -7  10   -8.60   15.50
  -3  -7  10  -15.70   21.70
  -3   7   9  242.88   39.30
   3   7  -9  153.68   38.50
  -3   7   9  134.09   38.50
  -3  -7   9  182.98   26.40
  -3  -7   9  142.59   33.10
  -3   7   8   57.69   22.30
  -3   7   8   63.19   21.20
   3   7  -8   52.09   28.80
  -3  -7   8   55.29   16.40
  -3  -7   8   52.79   17.80
  -3   7   7  217.08   30.30
  -3   7   7  140.99   32.30
   3   7  -7  131.19   40.00
  -3  -7   7  178.08   20.80
  -3  -7   7  203.68   22.40
  -3  -7   7  226.48   27.00
  -3  -7   7  182.78   27.30
   3   7  -6   31.30   24.10
  -3   7   6   13.30   17.10
  -3   7   6  -22.40   15.80
  -3   7   6   15.70   15.80
  -3  -7   6   -0.20   12.60
  -3  -7   6   18.70    8.60
  -3  -7   6    2.70   10.40
  -3  -7   6   15.10   10.90
  -3   7   5   44.90   17.30
  -3   7   5   37.50    5.60
  -3   7   5   12.40   15.70
   3   7  -5   21.30   20.60
  -3  -7   5   20.80   13.70
  -3  -7   5   18.20    7.30
  -3  -7   5   21.30   10.90
  -3  -7   5   18.10    9.10
  -3   7   4   77.99    6.10
  -3   7   4  101.39   23.90
   3   7  -4   56.09   19.90
   3   7  -4  107.89   32.10
  -3   7   4   54.49   16.70
  -3   7   4  107.09   22.00
  -3   7   4   83.49   22.50
  -3  -7   4   90.89   12.30
  -3  -7   4   68.09   14.60
  -3  -7   4   71.59   20.10
  -3  -7   4   71.59   10.40
  -3   7   3   18.90   13.10
  -3   7   3   20.90   13.50
   3   7  -3   24.40   17.10
  -3   7   3   -4.90   13.90
  -3   7   3   23.70    6.00
  -3   7   3   38.50   14.10
   3   7  -3   11.80   16.50
  -3  -7   3   35.50   12.10
  -3  -7   3   14.50    3.80
  -3  -7   3   -4.90   40.90
   3   7  -2   44.40   20.20
  -3   7   2    0.80   13.10
  -3   7   2    7.80    4.40
   3   7  -2   24.50   14.40
  -3   7   2   19.70   14.00
  -3   7   2   -8.00   12.10
  -3  -7   2    8.30   10.60
  -3   7   1    2.30   15.00
  -3   7   1    1.70    4.70
   3   7  -1  -18.70   14.80
   3   7  -1    3.40   11.40
  -3   7   1   -5.80   11.60
   3   7  -1   -8.30   10.70
  -3   7   1   -9.00   12.40
  -3  -7   1    1.70    9.60
   3  -7  -1   -4.60    9.80
   3   7   0   -5.10   11.00
  -3   7   0    9.20   12.20
   3   7   0   -4.60   15.90
   3   7   0   10.10   11.00
   3  -7   0    2.20   16.00
   3  -7   0  -11.50    8.50
  -3  -7   0    0.40   10.20
   3   7   1   34.60   14.30
   3   7   1   86.29   23.80
   3   7   1   58.09   15.80
   3   7   1   47.30    9.60
  -3   7  -1   55.69   17.20
   3   7   1   53.99   14.20
   3  -7   1   38.30   21.50
   3  -7   1   67.79   17.90
  -3  -7  -1   31.10   11.70
   3   7   2   13.60   15.00
   3   7   2    3.10   11.30
  -3   7  -2   19.90   15.30
   3   7   2   28.80   13.10
   3   7   2   14.60    9.30
   3   7   2   14.50    5.40
  -3  -7  -2    4.30    9.70
   3  -7   2   24.30   11.30
   3  -7   2   14.90   20.50
   3   7   3    5.90    4.60
  -3   7  -3   -1.60   15.10
   3   7   3   18.00   17.00
   3   7   3   10.30   11.60
   3   7   3   -6.30    8.80
   3   7   3  -11.60   11.20
  -3  -7  -3    5.80    9.50
   3  -7   3  -12.00   23.50
   3  -7   3   -7.30   10.30
   3  -7   3    2.10    4.70
   3  -7   3   -1.00    4.20
   3  -7   3   13.00   10.50
   3   7   4    7.00    4.90
   3   7   4   -2.50   11.80
  -3   7  -4   -4.70   15.20
   3   7   4  -11.30   19.20
   3   7   4   -0.90    8.20
   3  -7   4   -9.60    5.80
   3  -7   4    8.20   11.40
   3  -7   4    0.30   10.50
  -3  -7  -4  -17.70    9.70
   3   7   5   17.30   18.50
   3   7   5    0.40    8.90
   3   7   5   12.80    5.90
   3   7   5   33.90   14.30
  -3   7  -5    1.80   17.60
   3  -7   5   16.40    8.60
   3  -7   5   34.20   17.60
   3   7   6   77.49   12.70
   3   7   6   76.49   17.30
  -3   7  -6   69.39   25.10
   3   7   6   87.89   16.70
   3  -7   6   34.20   15.70
   3  -7   6   78.89   17.90
   3  -7   6   66.79   19.70
  -3   7  -7   70.29   26.50
   3   7   7   60.69   17.40
   3   7   7  100.89   16.20
   3   7   7   71.09   15.10
   3  -7   7   80.29   20.70
   3  -7   7   98.89   27.50
   3  -7   7   95.09   27.20
   3   7   8   38.70   10.10
  -3   7  -8   30.90   27.70
   3  -7   8    7.30   16.50
   3  -7   8   32.00   14.40
   3  -7   8   35.50   21.60
  -3   7  -9   54.89   33.60
   3   7   9   17.30   13.20
   3  -7   9   16.80   15.00
   3  -7   9   36.50   20.80
   3  -7  10    8.60   26.40
   3  -7  10   45.10   23.60
   3  -7  10  -44.20   17.90
  -3   8   9  -19.20   27.30
   3   8  -9  -68.69   34.60
  -3  -8   9   13.20   15.50
  -3  -8   9   25.20   22.10
  -3   8   8  -44.10   22.70
   3   8  -8    4.30   33.10
  -3   8   8   51.69   45.10
  -3  -8   8   26.60   16.50
   3   8  -7   29.10   29.10
  -3   8   7   30.50   21.50
  -3   8   7   47.40   24.20
  -3  -8   7    6.10   15.30
  -3  -8   7   44.40   17.00
  -3  -8   7   11.60   11.00
   3   8  -6   48.40   27.90
  -3   8   6   52.59   21.80
  -3   8   6   30.30    7.90
  -3   8   6   26.00   20.80
  -3  -8   6  119.99   31.30
  -3  -8   6   40.70   12.90
  -3  -8   6   47.90   10.90
  -3  -8   6   68.89   21.30
  -3   8   5    0.90    3.30
  -3   8   5   -0.30   17.90
  -3   8   5   24.20   17.40
  -3  -8   5    8.70   11.70
  -3  -8   5    9.90    8.20
  -3  -8   5   19.10   15.60
  -3   8   4   81.19   23.70
  -3   8   4  161.08   31.40
  -3   8   4  121.79    8.00
   3   8  -4  170.78   39.80
   3   8  -4   67.49   27.40
  -3  -8   4   98.79    8.60
  -3  -8   4  115.69    7.90
  -3  -8   4  167.28   27.30
  -3   8   3   36.20   19.40
   3   8  -3   22.30   21.50
  -3   8   3   32.50    8.60
  -3   8   3   31.60   18.00
   3   8  -3    3.80   22.90
  -3  -8   3   41.50   15.50
  -3   8   2  100.99   27.70
  -3   8   2  101.69   23.50
  -3   8   2  147.19   28.10
   3   8  -2  124.09   32.80
   3   8  -2  192.28   37.40
  -3  -8   2  168.48   26.30
  -3   8   1   33.90   17.70
   3   8  -1   43.20   18.30
  -3   8   1   18.60   17.70
   3  -8  -1   22.70   13.30
  -3  -8   1   24.60   14.60
   3   8   0   54.39   17.10
   3   8   0   30.30   20.00
  -3   8   0   45.60   20.30
  -3  -8   0   85.39   24.60
   3  -8   0   37.50   15.10
   3   8   1  123.59   33.80
   3   8   1  136.29   22.00
  -3   8  -1  127.69   34.10
   3   8   1  116.29   24.10
   3  -8   1  167.08   44.10
   3  -8   1  123.99   22.90
  -3  -8  -1   75.19   19.20
  -3   8  -2   76.29   24.20
   3   8   2   18.70   17.40
   3   8   2   57.29   11.70
   3   8   2   41.30   14.80
   3   8   2   56.59   23.20
   3   8   2   46.40   13.50
  -3  -8  -2   36.70   14.90
   3  -8   2   82.69   23.10
  -3   8  -3   53.19   30.80
   3   8   3  109.49   12.80
   3   8   3   86.79   21.30
   3   8   3   92.89   21.40
   3   8   3   73.99   19.80
   3  -8   3   87.89   22.90
  -3  -8  -3  109.69   24.50
   3   8   4   58.39   12.30
   3   8   4   97.39   29.90
   3   8   4   45.50   13.80
   3   8   4   67.09   27.60
  -3   8  -4   29.50   24.40
   3   8   4   71.99   21.80
   3  -8   4   52.69   17.30
   3  -8   4   81.89   11.40
   3  -8   4   72.49   10.80
   3  -8   4   38.50   17.10
  -3  -8  -4   50.09   17.00
   3   8   5  -17.70   19.40
   3   8   5   12.50    6.70
   3   8   5    6.20   11.40
   3   8   5   32.10   23.30
  -3   8  -5   -0.50   22.10
   3  -8   5   -7.00    7.80
   3  -8   5  -11.70   15.60
   3  -8   5   -2.90   14.70
   3   8   6   21.30   24.90
   3   8   6   64.29   14.60
   3   8   6   48.20   26.90
   3   8   6   74.19   18.70
  -3   8  -6   85.69   29.90
   3  -8   6   33.60   11.30
   3  -8   6   34.90   19.30
   3  -8   6   33.30   18.50
  -3   8  -7  -25.20   25.90
   3   8   7  -13.90   30.90
   3  -8   7  -12.90   18.70
   3  -8   7  -20.30   18.70
   3  -8   7    1.20   12.30
   3   8   8  -19.60   35.90
  -3   8  -8  -27.00   30.90
   3  -8   8   52.79   22.20
   3  -8   8   16.60   24.90
   3  -8   8    3.10   15.10
  -3   9   8  -11.40   29.90
   3   9  -8   65.09   45.30
  -3  -9   8   -0.10   21.70
  -3  -9   8  -20.20   25.20
  -3   9   7   27.30   28.10
   3   9  -7   67.89   41.80
  -3   9   7   69.49   30.30
  -3  -9   7   19.10   23.20
  -3  -9   7   54.09   19.30
  -3   9   6    4.70   24.90
   3   9  -6   69.59   37.00
  -3   9   6   20.80   27.60
  -3  -9   6  -15.30   20.10
   3   9  -5   20.50   30.50
  -3   9   5   67.49   25.50
  -3   9   5   54.49   25.70
  -3  -9   5   28.60   20.20
   3   9  -4   98.89   32.70
  -3   9   4   89.19   27.70
  -3   9   4   35.70   24.50
  -3  -9   4  141.49   33.10
  -3   9   3  -16.60   21.60
  -3   9   3   -4.30   23.50
   3   9  -3   -0.20   26.30
  -3  -9   3   12.90   17.40
   3   9  -2   84.99   30.70
   3   9  -2   71.99   31.00
  -3   9   2   42.30   20.80
  -3   9   2   51.69   25.90
  -3  -9   2   54.99   19.30
   3   9  -1   -6.80   22.70
   3   9  -1  -10.40   24.10
  -3   9   1   -9.10   19.70
  -3  -9   1    1.60   15.20
   3   9   0   33.90   20.60
  -3   9   0    4.80   23.40
   3   9   0   41.00   27.30
  -3  -9   0  -23.90   13.80
   3  -9   0    1.60   16.60
  -3   9  -1   22.20   22.40
   3   9   1  -50.59   24.10
   3   9   1    8.90   19.40
  -3  -9  -1   -8.60   15.50
   3  -9   1  -10.20   15.90
  -3   9  -2   34.70   26.90
   3   9   2    9.90   15.50
   3   9   2   10.20   18.10
   3   9   2   31.70   29.40
   3   9   2    5.20   18.80
  -3  -9  -2    0.50   15.40
   3  -9   2   26.50   17.40
  -3   9  -3   -7.10   26.30
   3   9   3    2.20   16.00
   3   9   3   -9.70   29.40
   3   9   3   -5.10   20.90
  -3  -9  -3    1.00   17.80
   3  -9   3   -9.00   16.80
   3   9   4   36.20   16.20
   3   9   4   38.90    9.40
   3   9   4   76.39   31.60
   3   9   4   36.60   28.30
  -3   9  -4   26.90   31.60
   3  -9   4   28.30   19.20
   3   9   5   -5.80   31.70
  -3   9  -5  188.98   50.39
   3  -9   5   -5.10   19.40
   3  -9   5   11.80   18.50
   3   9   6   -7.30   35.40
  -3   9  -6  -17.80   34.20
   3  -9   6   15.10   23.10
   3  -9   6   29.60   23.50
   3   9   7   96.99   44.30
  -3   9  -7   39.10   39.80
   3  -9   7  -30.70   22.00
   3  -9   7    4.20   24.00
   3  10  -6   80.59   43.80
  -3  10   6   41.40   34.00
  -3 -10   6   12.60   28.30
   3  10  -5  -13.30   41.80
  -3  10   5   39.00   31.90
  -3  10   5  -29.40   35.90
  -3 -10   5  -31.70   23.10
   3  10  -4  -18.80   32.10
  -3  10   4  -15.10   57.09
  -3  10   4  -36.30   29.40
  -3 -10   4  -38.40   23.30
   3  10  -3   22.60   36.70
  -3  10   3   40.50   31.40
  -3  10   3   13.70   27.00
  -3 -10   3   27.50   24.40
   3  10  -2   88.59   36.90
  -3  10   2  148.79   42.00
  -3  10   2   93.09   32.40
  -3 -10   2   53.39   21.20
  -3  10   1   34.70   31.10
   3  10  -1   -0.30   33.40
  -3 -10   1   19.20   21.40
  -3  10   0    7.30   28.80
   3  10   0    9.10   34.40
  -3 -10   0   15.20   21.90
  -3  10  -1  194.58   47.80
   3  10   1   61.39   37.50
   3  10   1   61.89   24.90
   3 -10   1   40.80   22.90
  -3 -10  -1   42.50   21.30
   3  10   2  -27.90   34.50
   3  10   2   -6.80   21.70
  -3  10  -2   21.90   30.90
  -3 -10  -2   36.10   21.20
   3 -10   2    4.70   23.40
   3  10   3  -17.90   35.20
  -3  10  -3   19.40   33.90
   3 -10   3   -9.10   23.00
  -3 -10  -3  -13.40   21.90
   3  10   4   -8.90   37.30
  -3  10  -4   62.69   37.30
   3 -10   4   40.90   27.20
  -3  10  -5    6.50   41.80
   3  10   5  -25.80   42.30
   3 -10   5   -7.20   25.90
  -4   0  14  -20.30   29.80
  -4   0  13  -14.10   23.50
  -4   0  12  246.28   56.39
  -4   0  12  313.37   43.30
  -4   0  11  -34.00   25.30
  -4   0  11   -9.20   16.00
  -4   0  10  413.36   35.20
  -4   0  10  351.26   41.60
   4   0 -10  341.97   27.80
  -4   0   9    0.40   14.60
   4   0  -9   -6.00    8.60
  -4   0   9   -1.10   11.60
   4   0  -9    9.30   15.80
   4   0  -8    3.30    9.70
  -4   0   8   -9.60    8.20
  -4   0   8   15.00   11.90
   4   0  -8   12.70    8.60
   4   0  -7   -4.00    9.60
  -4   0   7   -2.30    8.40
  -4   0   7    1.60    8.20
   4   0  -7   -4.30    6.10
   4   0  -6  220.18   20.10
   4   0  -6  197.88   15.30
  -4   0   6  208.48   17.50
  -4   0   6  206.98   18.60
  -4   0   5   -7.40    5.20
   4   0  -5   -2.60    3.50
   4   0  -5    4.40    5.80
  -4   0   5   -3.80    4.90
  -4   0   4   80.79    8.60
   4   0  -4   69.79   10.90
   4   0  -4   73.79    9.80
  -4   0   4   67.19    9.20
  -4   0   3   -2.90    2.70
   4   0  -3   -1.30    3.70
   4   0  -3    2.80    3.00
  -4   0   3   -0.70    3.40
  -4   0   3    0.00    2.20
   4   0  -2    2.60    2.50
   4   0  -2    8.00    3.80
  -4   0   2    4.00    2.10
  -4   0   2    7.50    4.10
   4   0  -2    5.80    2.30
  -4   0   1    1.40    1.70
  -4   0   1    0.80    1.60
  -4   0   1    0.10    2.90
   4   0  -1    0.10    1.70
   4   0  -1    0.40    2.70
  -4   0   0  302.37   11.80
   4   0   0  295.07   11.30
   4   0   0  284.17   11.70
  -4   0   0  298.17   12.70
   4   0   1    1.10    1.80
  -4   0  -1    0.10    2.00
   4   0   2  118.49   11.00
   4   0   2  120.19    8.10
  -4   0  -2  114.89    8.20
  -4   0  -3   -0.50    1.10
   4   0   3    2.70    3.00
   4   0   3   -0.50    4.70
  -4   0  -3   -2.80    3.60
   4   0   4 2643.54   68.99
   4   0   4 2691.43   79.19
  -4   0  -4 2721.13   71.39
   4   0   5    4.80    4.30
  -4   0  -5    1.60    6.20
   4   0   5   -2.30    7.20
   4   0   6 1180.08   51.99
   4   0   6 1138.59   39.30
   4   0   7    0.30    5.00
  -4   0  -7   12.70    9.90
   4   0   7  -10.90   14.90
  -4   0  -8  400.66   33.00
   4   0   8  443.86   43.00
   4   0   8  413.06   24.60
   4   0   9   12.00    8.50
  -4   0  -9   16.80   16.40
  -4   0 -10  399.66   42.40
   4   0  10  320.77   26.10
   4   0  11   22.80   13.60
   4   0  12   -6.90   14.70
  -4   1  14  -30.10   31.70
  -4  -1  14    4.00   20.40
  -4  -1  14  -21.70   32.60
  -4   1  13   33.70   27.10
  -4  -1  13    8.40   26.10
  -4   1  12  -27.50   30.40
  -4   1  12   -8.40   21.10
  -4  -1  12   10.00   21.60
  -4   1  11   13.70   18.10
   4   1 -11   21.40   16.30
  -4   1  11    4.20   22.70
  -4  -1  11   21.50   32.50
  -4  -1  11   14.40   17.40
  -4   1  10   30.10   14.90
  -4   1  10   71.89   22.40
   4   1 -10   91.39   23.20
   4  -1 -10   30.70   21.20
  -4  -1  10   60.09   24.90
  -4  -1  10   77.49   23.50
   4   1  -9   15.90   14.00
  -4   1   9   82.49   23.30
  -4   1   9   35.90   13.60
   4   1  -9    8.10   13.20
   4  -1  -9    8.50   14.70
  -4  -1   9   12.70   12.20
  -4  -1   9   33.90   18.90
  -4   1   8    6.10    9.90
  -4   1   8  -10.20    9.80
   4   1  -8   21.50   15.10
   4   1  -8   11.90    9.80
   4  -1  -8    5.80   11.30
  -4  -1   8   34.90   15.60
  -4  -1   8   15.60    9.00
  -4   1   7  266.07   23.00
   4   1  -7  273.77   24.80
  -4   1   7  236.68   19.80
   4   1  -7  248.78   20.60
  -4  -1   7  233.78   23.00
   4  -1  -7  282.47   22.80
  -4  -1   7  251.87   21.20
  -4   1   6  222.88   16.10
   4   1  -6  201.88   17.30
   4   1  -6  232.28   19.70
  -4   1   6  208.68   19.70
  -4  -1   6  228.08   20.10
  -4  -1   6  234.38   20.20
   4  -1  -6  205.48   20.10
   4  -1  -6  215.78   13.90
  -4   1   5  906.21   29.10
   4   1  -5  915.41   35.50
  -4   1   5  857.21   36.70
  -4  -1   5  891.81   35.30
   4  -1  -5  861.91   27.90
  -4  -1   5  865.31   36.40
   4  -1  -5  887.51   36.80
   4   1  -4   28.50    8.50
  -4   1   4   21.80    5.00
   4   1  -4   36.00    9.00
  -4   1   4   21.50    6.50
   4  -1  -4   43.00    8.70
  -4  -1   4   14.90    5.50
   4  -1  -4   20.50    4.20
  -4  -1   4   21.70    6.80
   4   1  -3   50.19    8.30
  -4   1   3   60.79    9.10
   4   1  -3   52.99    8.10
  -4  -1   3   52.49    6.00
   4  -1  -3   56.19    7.70
  -4  -1   3   60.69    8.50
  -4  -1   3   42.00    7.90
   4  -1  -3   52.69    3.20
   4   1  -2   36.40    6.40
   4   1  -2   48.80    7.70
  -4   1   2   47.20    8.00
  -4   1   2   46.10    5.00
   4   1  -2   48.10    5.40
  -4  -1   2   42.40    6.70
   4  -1  -2   38.40    2.70
  -4  -1   2   43.70    5.20
   4  -1  -2   48.80    7.50
   4   1  -1  448.86   16.00
   4   1  -1  459.05   16.80
  -4   1   1  462.05   19.60
  -4   1   1  439.76   16.60
  -4   1   1  452.95   15.40
   4  -1  -1  463.75   14.50
  -4  -1   1  444.26   16.70
  -4  -1   1  471.45   11.90
  -4  -1   1  449.95   15.70
   4  -1  -1  440.56   15.30
   4   1   0   -0.70    1.80
   4   1   0    1.50    1.60
  -4   1   0   -0.80    1.70
   4  -1   0    0.60    1.90
   4  -1   0    0.20    2.30
   4  -1   0   -0.70    2.30
  -4  -1   0    1.80    1.80
  -4  -1   0    4.70    2.20
  -4   1  -1  984.10   28.00
  -4   1  -1  983.80   28.30
   4   1   1 1010.00   28.00
  -4  -1  -1 1022.60   25.30
  -4  -1  -1 1010.90   27.50
   4  -1   1  978.40   28.40
   4  -1   1  979.20   32.00
  -4   1  -2   61.89    8.60
  -4   1  -2   53.29    6.50
   4   1   2   59.29    6.10
  -4   1  -2   61.39    5.30
   4  -1   2   52.89    9.60
  -4  -1  -2   58.69    5.80
   4  -1   2   60.99    6.40
  -4  -1  -2   53.59    4.80
  -4   1  -3  844.82   27.80
  -4   1  -3  869.71   23.90
  -4   1  -3  808.72   32.70
   4   1   3  850.11   26.70
  -4  -1  -3  805.52   25.00
   4  -1   3  804.92   27.40
   4  -1   3  848.22   34.50
   4   1   4  345.07   23.20
  -4   1  -4  310.07   12.20
  -4   1  -4  299.87   20.80
  -4   1  -4  328.87   19.70
   4   1   4  324.97   15.60
  -4  -1  -4  331.17   16.00
   4  -1   4  334.67   23.30
   4  -1   4  325.67   16.80
   4   1   5   58.79   17.80
   4   1   5   71.49    8.90
   4  -1   5   60.39    6.30
   4  -1   5   70.99   17.60
   4  -1   5   55.09    8.70
  -4  -1  -5   59.29   11.10
   4   1   6   48.10    8.50
   4   1   6   38.00   14.50
  -4   1  -6   25.70   11.00
   4  -1   6   23.70   14.70
   4  -1   6   19.00    7.10
  -4  -1  -6   43.30   12.40
   4  -1   6   27.40    6.00
  -4   1  -7   20.10   12.50
   4   1   7   14.70   15.10
   4   1   7   13.70    5.90
  -4  -1  -7   14.30   10.20
   4  -1   7   10.50    4.00
   4  -1   7    9.80    6.80
   4  -1   7    2.90   15.30
   4   1   8   21.50   20.10
  -4   1  -8   24.00   15.80
   4   1   8   15.40    7.00
  -4  -1  -8   37.70   14.80
   4  -1   8   13.20    4.20
   4  -1   8   14.60   19.80
   4  -1   8   10.70    7.30
  -4   1  -9  181.38   34.50
   4   1   9  140.59   19.00
  -4  -1  -9  250.77   31.20
   4  -1   9  171.48   19.80
   4   1  10   -8.00   10.70
  -4  -1 -10    6.90   20.80
   4  -1  10    7.30   10.40
   4   1  11  112.29   25.50
  -4  -1 -11   52.39   58.49
   4  -1  11  152.18   24.30
   4   1  12   30.60   17.40
   4  -1  12   19.90   16.80
  -4   2  14   35.70   33.10
   4   2 -14   35.90   32.00
  -4  -2  14  -19.30   30.10
  -4  -2  14   -8.80   22.50
  -4   2  13   -3.70   27.70
   4   2 -13  -14.10   24.80
  -4  -2  13   56.79   26.00
  -4  -2  13  -24.60   17.00
  -4   2  12  202.98   52.69
   4   2 -12  156.88   39.10
  -4   2  12  136.99   41.00
  -4  -2  12  166.38   27.10
   4   2 -11  -22.90   16.80
  -4   2  11   18.90   21.10
  -4   2  11   29.40   23.80
  -4  -2  11   78.89   63.09
  -4  -2  11   18.00   17.80
  -4   2  10  279.27   34.80
  -4   2  10  268.87   33.60
   4   2 -10  312.97   34.70
  -4  -2  10  384.46   46.30
   4  -2 -10  278.27   36.30
  -4   2   9   22.90   13.30
   4   2  -9   38.80   15.80
  -4   2   9  -13.00   12.90
  -4  -2   9   -3.40   18.90
   4  -2  -9   -5.20   16.40
  -4  -2   9   10.20   12.20
  -4   2   8  340.47   25.00
  -4   2   8  340.67   28.00
   4   2  -8  342.77   31.10
   4   2  -8  297.17   27.60
  -4  -2   8  325.47   26.90
   4  -2  -8  362.86   29.10
  -4  -2   8  361.46   33.30
   4   2  -7   22.80   10.60
  -4   2   7   27.10   10.90
   4   2  -7   71.59   19.10
  -4   2   7   22.20    8.60
   4  -2  -7   35.30   11.60
  -4  -2   7   23.40    9.20
  -4  -2   7   45.10   15.10
  -4   2   6  302.37   23.30
   4   2  -6  361.06   25.50
  -4   2   6  339.17   17.80
   4   2  -6  351.16   25.80
  -4  -2   6  330.97   23.90
  -4  -2   6  359.86   26.70
   4  -2  -6  341.17   24.40
   4   2  -5  407.66   25.40
  -4   2   5  398.56   16.10
  -4   2   5  415.86   25.00
   4   2  -5  438.86   26.30
  -4  -2   5  385.16   24.00
  -4  -2   5  430.06   26.90
   4  -2  -5  396.66   28.40
  -4   2   4   -5.60    4.90
   4   2  -4    4.40    6.30
  -4   2   4    2.00    1.90
   4   2  -4   -7.30    5.20
  -4  -2   4   -1.20    3.40
   4  -2  -4   -4.20    4.20
  -4  -2   4   -0.10    6.50
   4   2  -3   13.50    7.50
   4   2  -3    9.30    5.30
  -4   2   3   30.00    8.90
  -4  -2   3   21.40    5.30
   4  -2  -3   13.90    5.90
  -4  -2   3    9.90    4.80
  -4  -2   3   14.80    6.80
  -4   2   2    9.10    2.10
  -4   2   2    1.20    4.20
   4   2  -2    2.10    2.70
  -4   2   2    3.40    2.20
   4   2  -2    5.10    5.30
   4   2  -2    4.30    4.00
  -4  -2   2    8.10    3.60
  -4  -2   2    7.00    2.70
   4  -2  -2    5.60    1.80
  -4   2   1  125.69    7.20
   4   2  -1  134.39    8.30
  -4   2   1  125.39    7.40
  -4   2   1  131.99    9.70
   4   2  -1  130.59    8.70
   4   2  -1  124.39   12.20
  -4  -2   1  125.69    8.30
   4  -2  -1  136.19    8.40
   4  -2  -1  124.59    6.70
  -4  -2   1  122.29    7.70
  -4   2   0   11.40    3.70
   4   2   0   13.30    3.30
   4   2   0   17.20    3.40
  -4   2   0   10.00    4.20
  -4   2   0   21.40    4.10
   4  -2   0   13.10    4.40
   4  -2   0   10.90    4.20
   4  -2   0   15.90    3.70
  -4  -2   0   12.90    3.50
  -4  -2   0   16.60    3.20
   4   2   1  208.98    9.60
  -4   2  -1  196.58   12.90
  -4   2  -1  192.18   11.70
  -4   2  -1  209.88   10.90
  -4  -2  -1  211.58    9.20
   4  -2   1  192.88   10.10
   4  -2   1  203.48   14.20
   4  -2   1  211.38   12.90
  -4  -2  -1  180.38   11.00
  -4   2  -2  185.18   11.30
   4   2   2  176.88    9.50
  -4   2  -2  190.88   14.40
  -4   2  -2  175.58   10.90
  -4  -2  -2  186.48    8.90
   4  -2   2  195.48   15.60
   4  -2   2  182.48   10.60
   4  -2   2  162.68   10.50
  -4  -2  -2  164.38    8.60
   4   2   3   23.60    5.30
  -4   2  -3   18.80    7.10
  -4   2  -3   32.80    6.30
   4  -2   3   37.20    7.10
  -4  -2  -3   31.20    3.80
  -4  -2  -3   27.90    3.90
   4  -2   3   25.10    9.40
   4  -2   3   26.20    5.90
   4   2   4  215.48   12.70
  -4   2  -4  229.78   19.30
  -4   2  -4  217.08   12.50
  -4  -2  -4  226.78   11.60
   4  -2   4  214.28   12.50
   4  -2   4  220.48   14.30
   4  -2   4  249.48   22.20
  -4   2  -5   10.30    8.20
  -4   2  -5   13.70    9.60
   4   2   5   33.90    7.50
  -4  -2  -5   16.70    5.90
   4  -2   5   13.70    5.90
   4  -2   5   24.20   12.20
   4  -2   5   17.80    5.00
  -4   2  -6  244.18   24.40
   4   2   6  295.17   29.10
   4   2   6  282.97   17.30
  -4   2  -6  265.07   25.20
   4  -2   6  270.27   15.00
   4  -2   6  283.07   18.70
   4  -2   6  260.47   29.90
  -4  -2  -6  291.87   18.60
   4   2   7    5.70    6.30
  -4   2  -7    8.20   11.10
   4   2   7    3.40   16.20
  -4   2  -7    7.50   12.90
   4  -2   7    7.80    7.70
   4  -2   7    9.90    5.60
   4  -2   7   29.30   19.00
  -4  -2  -7   25.50    9.80
   4   2   8  333.77   41.80
  -4   2  -8  277.47   30.80
   4   2   8  287.67   21.00
  -4   2  -8  348.67   38.40
   4  -2   8  291.97   16.80
  -4  -2  -8  322.27   26.50
   4  -2   8  293.37   52.09
   4  -2   8  262.57   22.00
   4   2   9   -1.10    8.10
   4  -2   9    1.80    9.70
   4  -2   9    4.90    6.00
  -4  -2  -9   -4.50   15.20
   4   2  10   36.00   12.80
   4  -2  10   35.00   13.10
  -4  -2 -10  126.89   33.00
   4  -2  10   32.00    8.20
   4   2  11    7.30   12.80
   4  -2  11  -12.90   12.70
   4   2  12   37.30   17.50
   4  -2  12    2.70   16.90
  -4   3  13  201.88   50.29
  -4  -3  13  171.28   37.10
  -4   3  12    1.80   38.10
  -4   3  12  -10.80   21.40
   4   3 -12   -8.10   21.70
  -4  -3  12    4.10   20.70
  -4  -3  12  -16.40   16.60
  -4   3  11   15.20   22.70
  -4   3  11   17.30   19.70
   4   3 -11   31.90   20.50
  -4  -3  11    6.00   13.70
  -4  -3  11   19.60   21.00
  -4   3  10  142.19   30.30
  -4   3  10   88.99   27.20
   4   3 -10  126.89   29.90
  -4  -3  10   94.19   21.70
  -4  -3  10  142.79   44.50
   4  -3 -10   69.59   26.40
  -4  -3  10   69.49   18.40
  -4   3   9   72.29   21.60
   4   3  -9   60.49   19.30
   4  -3  -9   92.49   27.80
  -4  -3   9   87.29   18.80
  -4  -3   9   82.59   23.10
  -4  -3   9   65.99   25.20
   4   3  -8   49.60   16.20
  -4   3   8   66.19   18.10
   4   3  -8   84.59   25.80
  -4   3   8   53.59   14.80
  -4  -3   8   74.99   14.60
   4  -3  -8   43.70   15.90
  -4  -3   8   95.89   27.80
  -4  -3   8   65.99   16.10
  -4   3   7  107.79   19.00
   4   3  -7  125.09   22.50
   4   3  -7  144.49   24.20
  -4   3   7  130.09   14.60
  -4  -3   7  114.79   25.40
   4  -3  -7  132.39   21.00
  -4  -3   7  124.39   19.30
   4   3  -6   15.50   10.30
   4   3  -6    5.50   10.50
  -4   3   6   12.00    5.90
  -4   3   6   14.80    8.60
  -4  -3   6   10.50    8.80
   4  -3  -6   12.30    9.40
  -4  -3   6    8.50   12.90
  -4   3   5 1474.85   54.19
  -4   3   5 1567.74   40.40
   4   3  -5 1434.46   57.49
   4   3  -5 1551.94   54.99
  -4  -3   5 1561.64   58.99
  -4  -3   5 1565.74   54.39
   4  -3  -5 1563.74   53.79
  -4   3   4   23.70    5.50
  -4   3   4   34.30   10.70
   4   3  -4   25.40   10.10
   4   3  -4   30.80   11.10
  -4  -3   4   23.90   11.10
  -4  -3   4   51.89   10.40
  -4  -3   4   21.20    5.40
  -4   3   3  979.10   38.30
  -4   3   3  945.51   25.80
   4   3  -3  951.00   35.30
   4   3  -3  945.91   41.80
  -4   3   3  961.50   26.60
  -4  -3   3  927.21   33.40
  -4  -3   3  958.50   40.40
  -4  -3   3  932.21   29.70
  -4  -3   3  922.21   34.30
  -4   3   2  271.27   12.80
   4   3  -2  272.07   15.80
   4   3  -2  256.37   20.40
  -4   3   2  281.37   18.90
  -4   3   2  278.37   16.30
  -4   3   2  281.27   11.00
   4  -3  -2  269.77   12.70
  -4  -3   2  288.17   15.70
  -4  -3   2  261.97    9.80
  -4  -3   2  288.47   13.10
  -4  -3   2  261.47   15.40
   4   3  -1 1315.87   36.70
  -4   3   1 1339.87   41.10
   4   3  -1 1300.17   37.70
  -4   3   1 1311.67   34.30
  -4   3   1 1321.87   41.00
   4   3  -1 1283.67   47.70
   4  -3  -1 1308.37   31.40
  -4  -3   1 1341.87   40.50
   4  -3  -1 1322.27   39.90
  -4  -3   1 1304.67   34.80
  -4   3   0  266.57   16.00
   4   3   0  283.37   11.80
  -4   3   0  285.07   12.40
  -4   3   0  273.47   15.90
   4   3   0  270.77   12.20
  -4   3   0  272.47   15.70
   4  -3   0  290.77   17.10
   4  -3   0  271.67   11.20
  -4  -3   0  293.57   10.80
  -4  -3   0  286.67   15.00
   4  -3   0  274.07   16.10
  -4   3  -1  828.52   26.30
   4   3   1  834.32   20.20
   4   3   1  815.02   24.40
  -4   3  -1  815.12   31.90
  -4   3  -1  801.52   29.20
   4  -3   1  811.12   33.10
  -4  -3  -1  861.71   21.80
   4  -3   1  841.52   31.40
   4  -3   1  813.02   25.20
   4  -3   1  815.62   30.00
  -4  -3  -1  811.52   27.40
  -4   3  -2    7.20    5.50
   4   3   2    8.70    2.90
  -4   3  -2    6.70    5.60
  -4   3  -2    4.20    3.50
   4  -3   2    9.30    4.50
   4  -3   2   10.40    3.90
  -4  -3  -2    4.80    3.60
   4  -3   2    6.70    5.00
   4  -3   2    9.00    8.20
  -4   3  -3  704.43   26.60
   4   3   3  659.83   21.90
  -4   3  -3  670.33   32.60
   4  -3   3  659.23   34.50
   4  -3   3  660.23   24.50
   4  -3   3  671.13   26.50
  -4  -3  -3  687.13   22.60
  -4   3  -4  135.59   18.00
   4   3   4  154.98   10.70
  -4   3  -4  162.18   13.60
   4  -3   4  190.08   22.70
   4  -3   4  150.88   13.10
   4  -3   4  150.78   12.60
   4   3   5   15.00    4.80
  -4   3  -5    6.50    9.70
  -4   3  -5   17.80   10.80
  -4   3  -5   17.90    6.50
  -4  -3  -5   13.60    4.60
   4  -3   5   12.20    6.70
   4  -3   5   -1.50   11.20
   4  -3   5   13.30    5.70
  -4   3  -6   39.30   15.30
  -4   3  -6   59.79   17.90
   4   3   6   47.50   10.00
  -4  -3  -6   33.90    8.00
   4  -3   6   47.80   12.30
   4  -3   6   43.50   10.90
   4  -3   6   30.60   18.10
  -4   3  -7   77.09   22.00
  -4   3  -7   62.09   18.00
   4   3   7   51.29   20.10
   4   3   7   47.90   12.50
   4  -3   7   37.50    9.10
  -4  -3  -7   49.70   14.40
   4  -3   7   25.20    9.20
   4   3   8   11.90    7.70
   4   3   8  -31.90   24.00
  -4  -3  -8    8.70   10.50
   4  -3   8    9.90   10.10
   4  -3   8    6.60    7.10
   4   3   9   47.70   12.20
  -4   3  -9   40.80   21.00
  -4  -3  -9   48.00   15.00
   4  -3   9   29.80   12.30
   4  -3   9   42.40   10.70
   4   3  10   -5.50   11.20
  -4   3 -10   15.50   23.20
   4  -3  10    9.90   13.30
   4  -3  10   20.50   10.50
  -4  -3 -10   16.10   18.40
   4   3  11  147.29   26.30
   4  -3  11  112.89   22.20
   4   3  12   39.60   17.60
   4  -3  12    5.40   20.50
  -4   4  13  -27.70   28.30
   4   4 -13   29.90   34.00
  -4  -4  13   13.90   22.60
  -4   4  12   15.60   23.90
   4   4 -12   54.79   28.70
  -4  -4  12   44.10   20.60
   4   4 -11   19.40   25.20
  -4   4  11  -30.60   17.50
  -4   4  11  -12.30   21.40
  -4   4  11   23.10   25.30
  -4  -4  11    3.90   14.50
  -4   4  10   74.79   18.60
  -4   4  10  116.49   30.80
  -4   4  10   72.69   22.50
   4   4 -10  120.59   37.50
  -4  -4  10   81.79   23.20
  -4   4   9    2.10   13.10
  -4   4   9  -11.60   14.20
   4   4  -9   -1.30   16.60
   4  -4  -9   32.10   18.10
  -4  -4   9    7.60   10.60
  -4  -4   9   28.00   26.40
   4   4  -8  227.18   31.60
  -4   4   8  181.78   25.60
  -4   4   8  194.28   24.50
  -4   4   8  174.18   20.50
   4   4  -8  169.88   39.90
  -4  -4   8  129.89   37.70
   4  -4  -8  224.18   27.60
  -4  -4   8  222.18   21.20
  -4  -4   8  187.68   26.30
   4   4  -7   31.30   16.00
  -4   4   7   34.80   13.10
   4   4  -7   30.00   17.00
  -4   4   7   36.30   11.70
  -4   4   7   34.60   10.10
  -4  -4   7   39.20   13.70
  -4  -4   7   26.10   19.70
   4  -4  -7   11.70   14.30
  -4  -4   7   63.29   14.00
  -4   4   6  553.64   33.40
  -4   4   6  560.94   23.30
   4   4  -6  557.64   38.20
   4   4  -6  600.34   36.70
  -4   4   6  583.94   29.80
  -4  -4   6  541.95   29.90
  -4  -4   6  593.84   41.00
   4  -4  -6  529.55   32.60
  -4  -4   6  569.24   33.20
  -4   4   5  262.87   19.70
  -4   4   5  286.87   23.30
   4   4  -5  246.38   27.10
   4   4  -5  282.77   24.50
  -4   4   5  276.47   20.20
  -4  -4   5  279.07   29.30
  -4  -4   5  243.18   19.40
  -4  -4   5  281.97   18.10
  -4   4   4   76.99   14.90
  -4   4   4   83.99   13.60
  -4   4   4   59.09   12.00
   4   4  -4   73.09   19.00
   4   4  -4  102.09   17.10
  -4  -4   4   85.49   12.50
  -4  -4   4   73.69   19.90
  -4   4   3  354.06   12.60
   4   4  -3  367.16   28.00
  -4   4   3  345.27   23.40
   4   4  -3  358.36   21.80
  -4   4   3  364.56   21.10
  -4  -4   3  324.27   26.50
  -4  -4   3  338.77   20.70
  -4  -4   3  336.57   14.80
  -4  -4   3  346.87   16.60
   4   4  -2    3.20    5.90
  -4   4   2    3.20    5.90
  -4   4   2    4.80    6.70
  -4   4   2    3.00    4.70
  -4   4   2    3.10    4.70
  -4   4   2    0.20    2.20
   4   4  -2   -0.60    8.40
  -4  -4   2    0.00    3.10
  -4  -4   2   -3.80    4.00
   4   4  -1  271.97   15.60
  -4   4   1  257.47   16.80
   4   4  -1  255.17   23.20
   4   4  -1  275.97   13.70
  -4   4   1  265.37   18.00
  -4   4   1  269.17   11.70
  -4   4   1  297.07   18.40
  -4  -4   1  269.07   11.30
   4  -4  -1  265.07   18.20
  -4  -4   1  264.37   17.00
   4   4   0  150.08    8.60
   4   4   0  147.99   10.60
  -4   4   0  153.68   14.30
  -4   4   0  153.98   14.30
   4   4   0  131.99   17.50
  -4   4   0  147.89    9.40
   4   4   0  159.18    9.80
  -4   4   0  151.68   14.70
  -4  -4   0  156.58    6.30
  -4  -4   0  154.98   12.80
   4  -4   0  165.08   14.20
   4  -4   0  144.19   14.40
   4  -4   0  173.28   16.00
   4  -4   0  148.89    7.30
  -4   4  -1  169.68   16.80
  -4   4  -1  174.98   11.60
  -4   4  -1  165.58   14.80
   4   4   1  173.28    9.40
   4   4   1  173.88   10.00
   4  -4   1  159.58   14.50
   4  -4   1  179.28   18.80
  -4  -4  -1  187.58   13.80
   4  -4   1  164.38   14.10
   4  -4   1  172.88    9.80
   4   4   2 1292.47   30.80
   4   4   2 1272.17   34.70
  -4   4  -2 1278.87   43.20
  -4   4  -2 1233.48   47.90
  -4   4  -2 1280.57   38.70
   4   4   2 1278.57   30.40
   4  -4   2 1280.17   50.79
   4  -4   2 1253.07   36.90
  -4  -4  -2 1281.77   40.20
   4  -4   2 1281.67   43.70
   4  -4   2 1282.27   45.20
   4   4   3  229.88   11.70
  -4   4  -3  226.28   17.20
   4   4   3  205.28   13.90
  -4   4  -3  197.68   20.50
   4  -4   3  271.27   25.90
   4  -4   3  235.38   17.60
  -4  -4  -3  237.68   14.70
   4  -4   3  211.68   16.30
   4  -4   3  212.58   13.40
   4   4   4  733.33   25.60
   4   4   4  698.83   18.30
   4   4   4  717.43   24.30
  -4   4  -4  678.53   37.70
  -4   4  -4  754.92   31.40
   4  -4   4  708.13   30.70
   4  -4   4  723.63   28.00
   4  -4   4  772.02   44.00
  -4  -4  -4  755.92   26.50
   4   4   5   34.60    8.50
   4   4   5   28.20    8.60
  -4   4  -5   33.00   14.20
  -4   4  -5   21.40    9.70
  -4   4  -5   36.00   14.50
   4   4   5   28.20    6.10
   4  -4   5   19.30   16.50
   4  -4   5   24.60    8.90
   4  -4   5   25.60    7.50
  -4   4  -6  118.79   24.10
   4   4   6  102.09   12.40
  -4   4  -6  146.89   27.80
   4  -4   6  104.49   25.90
   4  -4   6  104.19   16.00
   4  -4   6  132.59   15.40
   4   4   7    2.00    6.30
  -4   4  -7   13.10   12.50
   4  -4   7  -11.50    7.90
   4  -4   7   17.80    8.50
  -4  -4  -7   -0.10    6.80
  -4   4  -8  126.49   25.70
   4   4   8  130.39   17.00
  -4  -4  -8  120.19   17.00
   4  -4   8  121.59   19.20
   4  -4   8   96.39   18.50
  -4   4  -9   -5.90   19.00
   4   4   9   21.80   10.60
   4  -4   9   19.50   12.00
   4  -4   9   -7.00   10.70
  -4   4 -10   15.40   24.50
   4   4  10    9.20   12.90
   4  -4  10   17.50   13.90
   4  -4  10   36.70   14.30
  -4   4 -11   30.30   29.70
   4   4  11   -0.10   15.10
   4  -4  11   42.80   18.70
   4  -4  11   28.90   15.20
  -4   5  12  -28.20   26.30
   4   5 -12  -13.00   34.60
  -4  -5  12  -38.70   20.50
  -4   5  11   23.60   23.50
  -4   5  11   46.40   24.10
   4   5 -11   27.00   31.80
  -4  -5  11   39.40   18.70
  -4   5  10    6.80   18.90
  -4   5  10    3.70   20.20
  -4   5  10   41.30   20.40
   4   5 -10    2.00   22.10
  -4  -5  10   25.00   16.40
  -4   5   9   13.10   16.70
  -4   5   9   23.80   21.60
   4   5  -9    4.40   23.10
  -4   5   9   29.60   18.10
  -4  -5   9   -8.30   12.30
  -4   5   8   79.59   19.70
   4   5  -8   46.10   20.10
  -4   5   8   54.69   16.00
  -4   5   8   78.79   23.50
  -4  -5   8   46.60   14.10
  -4   5   7    9.00    8.50
  -4   5   7    1.60   13.00
   4   5  -7    3.50   16.40
   4   5  -7    7.00   17.40
  -4   5   7   -0.70    9.00
  -4   5   7   -0.50   12.10
  -4  -5   7  -36.80   19.80
  -4  -5   7  -13.80    8.40
  -4   5   6   75.99   14.50
   4   5  -6   86.99   25.60
  -4   5   6   55.79   14.60
  -4   5   6  109.79   20.00
   4   5  -6   70.29   20.00
  -4  -5   6   99.29   16.90
  -4  -5   6  108.69   17.00
  -4  -5   6   92.09   25.40
  -4   5   5  159.28   16.00
  -4   5   5  124.59   18.60
   4   5  -5  174.28   24.60
   4   5  -5  133.49   26.00
  -4   5   5  144.79   20.30
  -4  -5   5  151.38   15.20
  -4  -5   5  140.29   18.30
  -4  -5   5  123.29   28.90
   4   5  -4   40.20   12.10
  -4   5   4   58.29   15.10
  -4   5   4   24.50    8.80
  -4   5   4   21.20   11.20
  -4   5   4   27.00    5.40
   4   5  -4   29.70   13.60
  -4  -5   4   26.60   15.50
  -4  -5   4   20.40    7.90
  -4  -5   4   22.30    6.70
  -4  -5   4   29.10    9.30
   4   5  -3  858.91   37.30
   4   5  -3  783.12   45.90
  -4   5   3  840.32   37.10
  -4   5   3  828.52   39.20
  -4   5   3  874.21   34.20
  -4   5   3  841.72   23.40
  -4   5   3  849.52   36.10
  -4  -5   3  834.12   28.10
  -4  -5   3  841.52   36.30
  -4  -5   3  836.12   45.70
  -4  -5   3  826.92   28.00
   4   5  -2  396.06   32.30
  -4   5   2  351.86   22.00
  -4   5   2  382.66   23.80
   4   5  -2  390.26   24.10
  -4   5   2  365.66   23.90
  -4   5   2  384.46   14.20
  -4  -5   2  399.16   24.00
  -4  -5   2  389.06   15.40
   4   5  -1  687.73   39.50
   4   5  -1  647.34   24.40
   4   5  -1  704.93   29.10
  -4   5   1  702.73   32.20
  -4   5   1  720.03   32.10
  -4   5   1  695.23   31.80
  -4   5   1  686.23   22.10
  -4  -5   1  699.43   18.50
   4  -5  -1  668.13   32.50
  -4  -5   1  628.14   30.30
  -4   5   0   30.00    7.70
   4   5   0   31.40    7.10
   4   5   0   20.80    5.30
   4   5   0   38.80   13.10
  -4   5   0   27.80   10.00
  -4   5   0   28.70   10.10
   4   5   0   26.00    7.40
  -4   5   0    9.60    7.50
  -4  -5   0   17.80    7.20
   4  -5   0    8.10    7.10
   4  -5   0   30.50   12.00
   4   5   1  287.87   26.00
   4   5   1  247.78   14.20
  -4   5  -1  255.67   20.50
   4   5   1  258.77   14.70
  -4   5  -1  270.57   22.00
   4   5   1  252.07   13.20
   4  -5   1  256.47   25.80
   4  -5   1  262.07   19.90
   4  -5   1  255.37   11.30
   4  -5   1  254.27   20.00
  -4  -5  -1  256.37   18.70
   4   5   2    2.50    4.20
   4   5   2   -3.00    5.90
   4   5   2    5.40    3.90
  -4   5  -2   -6.80    8.80
   4   5   2   -4.10    3.60
  -4   5  -2   -8.60    7.20
  -4   5  -2   -3.80    5.00
   4  -5   2   -6.20    6.60
   4  -5   2   -3.30    6.60
   4  -5   2    5.00    3.80
  -4  -5  -2    3.20    6.50
   4  -5   2  -25.00   11.00
   4   5   3   -0.60    3.30
   4   5   3    2.50    3.30
   4   5   3  -10.60    5.50
  -4   5  -3   14.30    9.90
  -4   5  -3    4.30    8.70
   4  -5   3    5.40    4.90
   4  -5   3   -8.50    5.40
  -4  -5  -3    1.10    5.60
   4  -5   3    2.30   15.10
   4  -5   3    5.10    7.50
   4   5   4   99.19    9.40
  -4   5  -4  133.29   17.90
  -4   5  -4   84.99   20.30
   4   5   4  101.89    6.60
  -4  -5  -4  113.99   13.40
   4  -5   4   98.19   12.80
   4  -5   4   96.19   15.60
   4  -5   4  109.19   15.70
   4  -5   4  197.78   31.60
   4   5   5   43.00    9.40
  -4   5  -5   38.60   16.90
  -4   5  -5   43.20   12.00
   4   5   5   59.19    9.60
   4   5   5   44.90    6.20
   4  -5   5   25.70   11.10
   4  -5   5   68.59   24.40
   4  -5   5   52.49   11.70
   4  -5   5   45.90   13.20
   4   5   6   -1.60    4.50
   4   5   6   -1.70    6.60
   4   5   6  -12.00    5.50
  -4   5  -6    4.20   14.40
   4  -5   6   -1.00    7.10
   4  -5   6    4.20    9.60
   4   5   7   26.80    8.00
  -4   5  -7   38.00   19.60
   4  -5   7   20.00   11.40
   4  -5   7   22.20   10.00
   4   5   8   18.10    9.70
  -4   5  -8   -9.50   20.40
   4  -5   8   -0.90   10.60
   4  -5   8    6.00   10.70
  -4   5  -9   45.90   24.00
   4   5   9   10.90   11.80
   4  -5   9   11.10   12.90
   4  -5   9    5.30   13.40
   4   5  10    2.30   15.80
  -4   5 -10   22.60   25.80
   4  -5  10   -5.70   15.90
   4  -5  10   -0.10   16.40
   4   5  11   31.80   18.60
  -4   5 -11  -56.29   28.90
   4  -5  11  -12.80   19.80
   4  -5  11   28.90   27.10
   4   6 -12   65.09   41.30
  -4   6  12  -37.50   31.90
  -4  -6  12  -25.80   25.60
  -4  -6  12    1.50   21.70
  -4   6  11  151.68   46.70
   4   6 -11  -38.60   29.50
  -4  -6  11   28.40   21.30
  -4   6  10  113.19   30.60
   4   6 -10   96.89   32.80
  -4  -6  10  164.78   36.80
   4   6  -9   14.40   22.80
  -4   6   9    9.10   15.70
  -4   6   9    3.30   19.00
  -4   6   9   10.20   18.50
  -4   6   9   51.19   18.60
  -4  -6   9   24.90   17.20
   4   6  -8  194.48   39.40
  -4   6   8  247.18   32.20
  -4   6   8  235.68   27.10
  -4   6   8  237.58   55.89
  -4  -6   8  301.97   29.90
   4   6  -7  -32.80   20.10
  -4   6   7  -19.40   13.40
  -4   6   7   -4.20   10.90
  -4   6   7    7.40   14.10
  -4  -6   7    4.30   11.80
  -4   6   6   89.69   23.00
   4   6  -6  154.38   31.80
   4   6  -6   72.79   23.50
  -4   6   6   97.59   19.00
  -4   6   6   59.39   16.20
  -4  -6   6  103.99   14.50
  -4  -6   6   93.59   17.80
  -4  -6   6   65.69   16.00
   4   6  -5   25.50   17.00
  -4   6   5   15.90   11.90
   4   6  -5   -2.20   16.40
  -4   6   5   11.70    4.00
  -4   6   5    6.40   11.40
  -4   6   5   -3.90   10.10
  -4  -6   5    2.10    7.10
  -4  -6   5    5.50    7.80
  -4  -6   5   14.70   10.10
   4   6  -4   55.69   20.10
  -4   6   4   98.59   20.40
   4   6  -4   86.39   23.00
  -4   6   4   49.60   14.00
  -4   6   4  105.99   18.30
  -4   6   4   80.29    7.30
  -4   6   4  101.89   21.30
  -4  -6   4   64.79   14.00
  -4  -6   4   77.19   12.00
  -4  -6   4   66.69   16.00
   4   6  -3    0.50   11.50
  -4   6   3   21.00   12.20
  -4   6   3   23.90   11.60
  -4   6   3   10.00    3.80
   4   6  -3   18.60   16.20
  -4   6   3    4.30   10.20
  -4   6   3    0.20    9.60
  -4  -6   3    9.90    8.80
  -4  -6   3   12.10    5.50
  -4  -6   3   11.60   14.50
   4   6  -2   -1.60    9.90
   4   6  -2    0.50   15.20
  -4   6   2   -0.40    3.80
  -4   6   2   -0.80    8.80
  -4   6   2   14.40   10.40
  -4   6   2   -4.60    9.60
  -4  -6   2    7.50    3.10
  -4  -6   2   -9.00    7.90
  -4   6   1    3.90    9.80
  -4   6   1    7.50    5.00
   4   6  -1   -4.70   13.10
  -4   6   1    9.20   10.70
  -4   6   1   12.70   10.10
   4  -6  -1    6.90   12.20
  -4  -6   1    7.30    7.60
  -4   6   0  258.27   25.30
   4   6   0  234.48   15.20
   4   6   0  236.88   28.90
  -4   6   0  219.48   16.30
  -4   6   0  220.98   22.30
   4   6   0  211.58   14.00
   4   6   0  259.97   18.90
   4  -6   0  224.68   28.40
  -4  -6   0  234.28   20.20
   4  -6   0  201.78   21.10
   4   6   1   20.00    7.80
   4   6   1    0.90    7.00
  -4   6  -1   -1.20    9.80
  -4   6  -1   11.20   11.10
   4   6   1   -5.30    8.30
   4   6   1   11.10   13.40
  -4   6  -1    3.70    6.40
   4   6   1   14.70    4.90
   4  -6   1    4.70    7.50
  -4  -6  -1   -1.80    7.70
   4  -6   1   23.80   16.50
   4   6   2   38.80   11.20
   4   6   2   45.00   10.30
   4   6   2   49.99    8.70
  -4   6  -2   46.40   15.20
  -4   6  -2   28.60   11.60
   4   6   2   51.89   10.60
   4   6   2   44.90   16.00
  -4  -6  -2   36.80   10.00
   4  -6   2   50.59   20.00
   4  -6   2   41.70    7.50
   4  -6   2   41.40   11.30
   4  -6   2   59.39   14.30
  -4   6  -3    3.60   10.30
  -4   6  -3   15.00   14.20
   4   6   3    2.10    9.20
   4   6   3   11.30    4.60
   4  -6   3   13.30    8.60
   4  -6   3    8.00    5.30
   4  -6   3   14.70    9.70
   4  -6   3   18.90   18.20
  -4  -6  -3    6.10    7.30
   4   6   4   59.79    9.60
  -4   6  -4   73.19   23.00
  -4   6  -4   59.89   15.90
   4   6   4   58.59   16.80
   4   6   4   65.49    9.00
   4  -6   4   59.99   12.10
   4  -6   4   90.69   17.60
  -4  -6  -4   77.09   15.00
   4  -6   4   80.09   16.60
   4  -6   4   49.70   27.00
   4   6   5    3.60    9.80
   4   6   5   10.00    4.20
  -4   6  -5    1.30   14.10
  -4   6  -5   35.80   18.60
   4   6   5   15.00    6.20
   4  -6   5    7.50   10.20
   4  -6   5   12.80    8.00
   4  -6   5   19.00   12.40
  -4   6  -6  182.08   27.10
   4   6   6  175.88   15.50
   4   6   6  183.08    9.60
  -4   6  -6  148.09   30.90
   4   6   6  170.18   20.10
   4  -6   6  244.28   21.10
   4  -6   6  185.28   24.00
   4  -6   6  228.38   26.30
   4   6   7   12.70    7.80
  -4   6  -7   41.60   20.20
   4  -6   7   14.30   11.10
   4  -6   7   10.20   13.40
   4  -6   7   19.90   14.60
   4   6   8   12.70   10.20
  -4   6  -8  -21.20   21.00
   4  -6   8   26.70   13.60
   4  -6   8   10.30   14.60
  -4   6  -9  -30.20   25.60
   4   6   9  -10.30   13.20
   4  -6   9   40.40   17.20
   4  -6   9  -12.30   14.50
   4   6  10  -14.30   14.40
  -4   6 -10   56.99   32.70
   4  -6  10  -19.70   16.40
   4  -6  10  -25.40   18.90
  -4   7  11  -35.20   28.70
   4   7 -11  -39.90   36.80
  -4  -7  11   -5.70   24.20
  -4  -7  11    2.10   19.20
   4   7 -10   33.60   37.00
  -4   7  10  -34.90   28.20
  -4  -7  10   24.40   15.70
  -4  -7  10    4.70   22.70
   4   7  -9  -27.80   30.90
  -4   7   9    9.00   22.20
  -4   7   9   -5.70   19.20
  -4  -7   9  -17.70   16.10
  -4  -7   9   13.90   13.50
  -4   7   8   17.00   18.90
  -4   7   8   40.60   18.90
  -4   7   8   48.60   18.80
   4   7  -8    1.90   26.00
  -4  -7   8   19.00   16.40
  -4  -7   8   26.40   12.90
   4   7  -7  -39.60   23.00
  -4   7   7   14.90   16.20
  -4   7   7   15.80   18.30
  -4  -7   7   17.60    9.30
  -4  -7   7    3.90   14.60
  -4  -7   7  -10.80   13.80
  -4  -7   7   65.79   18.90
  -4   7   6    5.20    4.70
   4   7  -6  -14.20   21.00
  -4   7   6  -23.90   13.40
  -4   7   6   25.90   17.30
  -4  -7   6   -3.30    9.40
  -4  -7   6  -17.30   11.70
  -4  -7   6   -4.80   10.90
  -4  -7   6    5.20    7.70
   4   7  -5  135.89   33.30
   4   7  -5   60.39   26.00
  -4   7   5  104.89    8.70
  -4   7   5  108.49   27.40
  -4   7   5  103.29   24.10
  -4   7   5  144.09   28.70
  -4  -7   5  130.89   22.90
  -4  -7   5   87.59   13.50
  -4  -7   5  108.39   16.50
  -4  -7   5  126.69   17.60
  -4   7   4   42.90   17.40
  -4   7   4   10.20    4.30
   4   7  -4   13.80   17.30
  -4   7   4    9.10   13.00
  -4   7   4   28.10   14.90
   4   7  -4    5.80   19.20
  -4   7   4   11.30   14.90
  -4  -7   4   20.00    5.80
  -4  -7   4   23.10    6.90
  -4  -7   4    0.50   11.40
   4   7  -3  281.27   33.90
  -4   7   3  323.17   54.69
  -4   7   3  342.97   31.00
  -4   7   3  331.27   14.20
  -4   7   3  337.57   31.00
  -4   7   3  313.97   28.60
   4   7  -3  314.07   39.20
  -4  -7   3  343.97   13.30
  -4  -7   3  328.07   28.80
  -4   7   2   42.90   28.60
  -4   7   2   46.00    9.30
   4   7  -2   47.40   15.10
   4   7  -2   61.09   20.20
  -4   7   2   58.29   16.80
  -4   7   2   44.90   14.10
  -4  -7   2   40.90   13.50
  -4   7   1  234.58   14.70
  -4   7   1  236.68   27.10
  -4   7   1  250.27   27.70
   4   7  -1  277.67   34.20
   4   7  -1  209.68   24.60
  -4  -7   1  277.47   24.60
   4   7   0   27.30   17.40
  -4   7   0   49.50   11.70
   4   7   0   37.10   12.30
  -4   7   0   64.39   18.50
  -4  -7   0   33.80   11.80
   4  -7   0   72.29   20.10
   4  -7   0   42.40   14.00
   4   7   1  121.99   12.50
   4   7   1  115.99   18.00
  -4   7  -1  120.29   26.10
   4   7   1  106.79   16.40
   4   7   1   97.39   23.40
   4  -7   1  100.89   20.10
  -4  -7  -1  135.99   20.80
   4  -7   1  131.19   31.60
   4   7   2   47.80   10.50
  -4   7  -2   50.09   20.80
   4   7   2   58.79   10.60
   4   7   2   53.39   14.60
   4   7   2   45.20   12.60
   4   7   2   31.70   17.60
   4   7   2   58.69   15.30
   4  -7   2   34.30   13.40
   4  -7   2   26.00   23.80
   4  -7   2   70.89   19.80
  -4  -7  -2   73.59   19.80
   4   7   3   23.30    6.30
   4   7   3   22.40   13.90
   4   7   3   -1.10   16.20
  -4   7  -3   21.90   17.20
   4   7   3    9.50    7.70
   4   7   3    7.70    7.60
   4  -7   3   27.10   12.20
  -4  -7  -3    4.70   11.20
   4  -7   3   40.30    9.40
   4  -7   3   10.70   25.80
   4  -7   3   18.90   11.80
  -4   7  -4   60.69   20.60
   4   7   4   47.50   15.60
   4   7   4   67.29   23.20
  -4  -7  -4   55.89   14.30
   4  -7   4   43.00   15.60
   4  -7   4   81.79   13.00
   4   7   5    5.90    5.00
   4   7   5    4.00    7.00
   4   7   5  -17.80   12.50
  -4   7  -5   -6.80   18.50
   4  -7   5   31.20   15.00
   4  -7   5    4.20   12.50
   4  -7   5    0.40    8.50
  -4   7  -6  -18.30   19.60
   4   7   6  -17.90   13.70
   4   7   6   -2.50    7.00
   4  -7   6   16.00   14.10
   4  -7   6   20.80   10.80
   4  -7   6   -1.70   15.30
   4   7   7   15.80    9.20
  -4   7  -7  -15.90   23.40
   4  -7   7   -7.60   17.40
   4  -7   7   40.10   17.10
   4  -7   7    5.10   14.60
   4   7   8   -0.30   10.80
  -4   7  -8   38.50   29.10
   4  -7   8    7.80   15.10
   4  -7   8    2.30   18.80
   4  -7   8   13.70   18.70
   4   7   9    6.70   14.50
  -4   7  -9   19.70   30.70
   4  -7   9   -4.10   16.80
   4  -7   9   -5.50   21.50
   4  -7   9    9.60   23.10
  -4   8   9    5.00   27.00
   4   8  -9   20.90   37.60
  -4  -8   9   20.00   19.00
  -4  -8   9   -4.60   21.20
  -4  -8   9  -21.90   14.60
   4   8  -8   87.89   36.70
  -4   8   8   79.89   24.90
  -4   8   8   66.39   25.60
  -4  -8   8   65.99   24.40
  -4   8   7    9.20   19.80
   4   8  -7   -2.90   31.60
  -4   8   7  -20.10   20.30
  -4  -8   7    8.60   10.50
  -4  -8   7   -2.00   13.30
  -4  -8   7   29.90   18.40
  -4   8   6   75.79   23.30
   4   8  -6   72.89   31.40
  -4   8   6  122.09   10.80
  -4   8   6  106.29   24.10
  -4  -8   6  102.39   20.80
  -4  -8   6  164.78   30.60
  -4  -8   6  118.69   17.50
  -4  -8   6   85.39   20.90
  -4   8   5    6.70   18.50
   4   8  -5   30.20   27.20
  -4   8   5  -11.20   19.60
  -4   8   5   36.60    8.70
  -4  -8   5   10.20    6.90
  -4  -8   5   -9.10    7.70
  -4  -8   5   24.20   15.80
   4   8  -4   -8.30   23.70
  -4   8   4   71.39    9.60
  -4   8   4   64.09   23.10
  -4   8   4   64.29   19.30
   4   8  -4  125.49   39.20
  -4  -8   4   52.79    7.70
  -4  -8   4  106.69   25.90
   4   8  -3    6.00   24.20
   4   8  -3   17.10   22.50
  -4   8   3   43.60   18.80
  -4   8   3   24.20    6.20
  -4   8   3   15.50   17.10
  -4  -8   3   23.10   15.50
  -4   8   2    9.50   16.30
   4   8  -2   20.40   22.10
  -4   8   2   -0.70    6.30
  -4   8   2   47.30   18.70
   4   8  -2  -12.30   17.90
  -4  -8   2    6.00   12.40
   4   8  -1  -11.40   15.30
  -4   8   1   13.10    7.40
  -4   8   1   -3.90   16.60
   4   8  -1    6.80   21.30
  -4  -8   1  -12.20   14.00
  -4   8   0  104.09   26.70
   4   8   0  129.69   26.60
   4   8   0  126.19   33.90
   4  -8   0   48.80   24.60
   4   8   1   26.60   22.80
   4   8   1   40.90   14.90
  -4   8  -1   53.79   21.60
   4   8   1   43.00   13.80
  -4  -8  -1   85.39   22.40
   4  -8   1   67.69   28.10
   4  -8   1   25.10   16.50
  -4   8  -2  351.66   43.20
   4   8   2  363.96   20.10
   4   8   2  348.67   27.50
   4   8   2  382.76   26.80
   4   8   2  365.86   44.30
   4   8   2  406.56   29.80
   4  -8   2  330.27   32.90
  -4  -8  -2  329.17   30.70
  -4   8  -3    8.30   20.50
   4   8   3   17.20   11.30
   4   8   3   25.40    8.20
   4   8   3    8.60   18.60
   4   8   3    5.60   16.80
   4   8   3   25.60   10.80
   4   8   3   26.90   22.40
   4  -8   3   19.50   16.20
  -4  -8  -3   21.00   14.10
   4  -8   3   88.39   24.70
   4   8   4  105.09   17.00
   4   8   4  126.99   17.00
   4   8   4   79.69   26.30
   4   8   4   89.59   29.80
  -4   8  -4  174.78   39.10
   4   8   4  119.59   29.00
   4   8   4  101.99   15.20
   4  -8   4  151.78   27.90
   4  -8   4  137.69   13.60
  -4  -8  -4  110.79   26.30
   4  -8   4  155.68   27.70
   4  -8   4  129.29   14.40
   4   8   5   51.09   14.40
   4   8   5   20.90   27.00
   4   8   5   14.50    9.70
  -4   8  -5  -13.50   25.00
   4  -8   5    8.80    9.50
   4  -8   5    9.30   18.50
   4   8   6   19.00   27.80
  -4   8  -6   -2.00   26.00
   4   8   6   21.50    9.20
   4  -8   6   23.70   12.00
   4  -8   6   19.90   19.90
   4  -8   6   37.00   20.70
  -4   8  -7   21.20   31.30
   4  -8   7   36.90   22.50
   4  -8   7   18.40   21.80
  -4   8  -8   64.79   36.70
   4  -8   8   29.30   23.20
   4  -8   8    0.20   16.80
   4  -8   8   -2.60   22.40
   4   9  -8   25.20   45.10
  -4   9   8   35.90   32.60
  -4  -9   8   48.10   22.70
  -4  -9   8   29.60   26.40
  -4   9   7  -50.09   26.60
   4   9  -7  -13.40   39.10
  -4  -9   7   38.40   23.60
  -4   9   6    9.30   25.90
  -4   9   6   -5.90   22.50
   4   9  -6  -52.49   32.10
  -4  -9   6   27.20   20.50
  -4   9   5   25.60   23.00
   4   9  -5   69.19   33.40
  -4   9   5   16.40   24.40
  -4  -9   5   14.70   18.90
   4   9  -4  -11.60   26.80
  -4   9   4  -14.00   22.20
  -4   9   4   -3.00   23.50
  -4  -9   4   -8.40   17.70
  -4   9   3  172.88   36.90
  -4   9   3  149.59   37.50
   4   9  -3  107.59   36.70
  -4  -9   3  239.88   34.80
   4   9  -2    6.70   24.60
  -4   9   2    0.70   20.90
  -4   9   2   45.00   23.00
   4   9  -2   -2.10   25.60
  -4  -9   2   13.60   17.70
   4   9  -1  253.37   48.60
  -4   9   1  236.48   40.90
   4   9  -1  251.27   41.30
  -4  -9   1  190.58   30.80
   4   9   0   -4.60   20.50
   4   9   0  -33.60   24.50
  -4   9   0   38.40   24.80
  -4  -9   0   11.90   17.30
  -4   9  -1   24.90   25.40
   4   9   1   64.69   29.80
   4   9   1   25.80   19.40
  -4  -9  -1   15.10   16.90
   4  -9   1   -5.60   16.00
   4   9   2    3.10   14.80
   4   9   2  -25.00   28.60
  -4   9  -2   36.40   26.10
   4   9   2   25.00   19.00
   4  -9   2   31.60   18.80
  -4  -9  -2   34.80   18.00
   4   9   3   14.70   28.10
   4   9   3   -4.00    9.00
   4   9   3   -1.10   13.40
  -4   9  -3   26.90   23.80
   4   9   3    2.40   20.20
  -4  -9  -3  -14.50   15.80
   4  -9   3  -26.20   17.30
   4   9   4   66.99   17.90
   4   9   4   18.00   31.90
  -4   9  -4   61.29   33.00
   4  -9   4  135.89   33.50
  -4   9  -5  -36.80   33.40
   4   9   5   13.10   32.00
   4  -9   5  -25.50   19.20
   4  -9   5  -17.20   20.30
  -4   9  -6   65.49   37.30
   4   9   6   14.70   34.60
   4  -9   6   34.10   24.10
  -4  10   5  -31.20   31.00
   4  10  -5   14.40   43.10
  -4 -10   5   18.10   25.60
  -4  10   4   24.90   29.20
  -4  10   4  -52.89   26.20
   4  10  -4   84.89   40.90
  -4 -10   4    8.50   25.40
  -4  10   3  -38.40   27.00
   4  10  -3  -43.50   32.90
  -4  10   3   45.70   32.20
  -4 -10   3  -13.10   21.60
  -4  10   2   59.99   32.60
   4  10  -2  -64.19   34.90
  -4  10   2   25.00   26.20
  -4 -10   2   16.20   21.60
   4  10  -1  -16.50   34.10
  -4  10   1   -9.40   30.40
  -4 -10   1   28.70   23.70
  -4  10   0   18.60   31.00
   4  10   0   -5.60   36.10
  -4 -10   0  -16.60   21.60
  -4  10  -1  -11.20   31.20
   4  10   1   52.19   36.80
   4  10   1   53.19   22.60
  -4 -10  -1    0.80   22.80
  -4  10  -2   13.90   31.00
   4  10   2   -3.10   38.80
  -4 -10  -2  -13.80   24.20
   4 -10   2  -33.70   20.60
   4  10   3   52.29   42.80
  -4  10  -3   32.90   35.00
  -4 -10  -3  -13.70   22.70
   4  10   4    3.00   40.30
  -4  10  -4   10.00   36.70
   4 -10   4    3.00   24.90
  -5   0  14   -0.80   32.00
  -5   0  13  -27.00   24.70
  -5   0  12  -31.70   31.20
  -5   0  12    4.40   18.50
   5   0 -11   -1.50   14.00
  -5   0  11   -2.90   24.20
  -5   0  11   27.70   17.20
  -5   0  10    2.80   13.90
   5   0 -10   -1.20   12.10
  -5   0  10   16.90   20.30
  -5   0   9  -16.50   11.20
  -5   0   9   12.10   16.20
   5   0  -9    7.40   10.00
   5   0  -9    6.60   17.30
   5   0  -8  275.27   28.80
   5   0  -8  212.28   18.70
  -5   0   8  185.78   23.00
  -5   0   7    3.30    9.20
   5   0  -7   -0.10    5.80
  -5   0   7    0.50    8.30
   5   0  -7   14.20   11.30
  -5   0   6 1294.87   49.60
   5   0  -6 1269.87   41.80
  -5   0   6 1244.28   43.30
   5   0  -6 1279.67   49.20
  -5   0   5    3.70    7.30
   5   0  -5    0.10    4.40
   5   0  -5    6.90    8.70
  -5   0   5    1.20    4.90
   5   0  -4 2617.84   73.59
  -5   0   4 2792.62   68.59
   5   0  -4 2684.83   75.59
  -5   0   4 2704.53   76.39
  -5   0   4 2679.63   68.19
  -5   0   3    3.70    2.70
   5   0  -3    3.00    3.20
  -5   0   3    0.80    4.20
   5   0  -3   -4.10    3.20
  -5   0   2  417.36   16.10
  -5   0   2  409.56   19.40
   5   0  -2  421.56   19.30
   5   0  -2  406.16   16.00
   5   0  -1   -0.30    2.10
  -5   0   1    1.20    2.00
   5   0  -1    1.20    3.00
  -5   0   1   -0.70    2.00
  -5   0   1   -0.30    3.00
   5   0   0   30.90    4.80
  -5   0   0   36.70    6.70
   5   0   0   37.50    6.20
  -5   0   0   38.40    5.10
   5   0   1   -2.50    2.30
  -5   0  -1    2.50    2.80
   5   0   2  301.77   14.30
  -5   0  -2  302.57   14.50
   5   0   2  325.77   19.50
  -5   0  -3    0.20    1.60
  -5   0  -3    4.70    3.90
   5   0   3    0.70    3.30
   5   0   3    4.60    6.90
   5   0   4   11.00    4.60
   5   0   4   12.50    9.30
  -5   0  -4    9.40    6.10
   5   0   5   15.10   11.40
   5   0   5   -1.90    4.40
  -5   0  -5    7.60    7.40
   5   0   6  137.39   24.50
   5   0   6  122.69   14.50
  -5   0  -6  146.89   19.10
   5   0   7   -3.40    5.80
  -5   0  -7   11.50   12.30
   5   0   7    1.60   14.20
   5   0   8   98.99   15.10
  -5   0  -8   83.19   19.80
   5   0   8   74.39   26.10
   5   0   9    1.20    9.50
  -5   0  -9    3.20   18.80
  -5   0 -10   99.59   28.50
   5   0  10  123.09   20.80
   5   0  11  -24.90   13.60
   5   0  12   53.99   19.40
  -5   1  14    3.30   32.50
  -5  -1  14   26.90   21.90
  -5  -1  14  -37.70   30.70
  -5   1  13   56.09   28.00
   5   1 -13   56.39   24.50
  -5   1  12   17.10   29.30
  -5   1  12   29.80   21.70
   5   1 -12    2.30   19.30
  -5  -1  12    2.40   22.00
  -5   1  11  416.76   45.50
   5   1 -11  508.35   39.80
  -5   1  11  490.35   43.30
  -5  -1  11  551.74   55.09
  -5  -1  11  508.85   42.30
  -5   1  10  -12.30   16.90
  -5   1  10    6.40   13.20
   5   1 -10   -6.80   12.40
  -5  -1  10  -15.70   13.50
  -5  -1  10   46.90   22.50
   5   1  -9  238.98   24.70
   5   1  -9  200.58   32.70
  -5   1   9  228.78   26.70
  -5   1   9  245.18   28.10
  -5  -1   9  258.97   34.10
  -5  -1   9  261.27   28.90
   5  -1  -9  272.07   33.00
   5   1  -8  -22.20   12.80
  -5   1   8   12.60   10.60
   5   1  -8    2.30   10.80
  -5   1   8   11.90   10.30
  -5  -1   8    3.50   12.10
   5  -1  -8   12.20   13.40
  -5  -1   8   -1.20    9.60
   5   1  -7  208.08   23.60
  -5   1   7  202.18   17.50
   5   1  -7  216.98   20.90
  -5   1   7  194.98   21.70
  -5  -1   7  161.98   20.60
   5  -1  -7  204.28   22.60
  -5  -1   7  144.99   25.70
   5  -1  -7  176.78   14.00
  -5   1   6    2.60    5.80
  -5   1   6    2.60    7.60
   5   1  -6  -11.80    7.60
   5   1  -6   -2.40    6.90
   5  -1  -6   -0.20    9.10
  -5  -1   6   -5.60    5.00
   5  -1  -6   -0.90    4.00
  -5  -1   6    2.00    7.50
   5   1  -5   34.70    9.40
  -5   1   5   38.60    7.00
   5   1  -5   41.80   10.60
  -5   1   5   29.20    9.20
  -5  -1   5   43.80   12.10
  -5  -1   5   25.80    8.60
   5  -1  -5   43.20    5.90
   5  -1  -5   55.39   12.40
  -5   1   4    5.70    2.50
   5   1  -4    6.40    6.10
  -5   1   4    0.10    5.50
   5   1  -4    4.10    5.30
  -5  -1   4    5.90    3.70
  -5  -1   4    8.80    5.90
   5  -1  -4    5.20    2.30
  -5  -1   4   11.40    4.90
   5  -1  -4   16.20    6.20
   5   1  -3  308.07   17.50
   5   1  -3  280.17   17.20
  -5   1   3  280.37   17.60
  -5   1   3  285.77   12.90
  -5  -1   3  292.07   17.40
   5  -1  -3  308.67    9.60
  -5  -1   3  293.87   14.10
   5  -1  -3  279.47   18.00
  -5   1   2   39.10    5.70
   5   1  -2   40.00    5.60
   5   1  -2   40.30    7.00
   5   1  -2   27.30    7.00
  -5   1   2   41.80    7.40
   5  -1  -2   39.40    6.80
   5  -1  -2   31.20    4.90
  -5  -1   2   42.40    6.00
  -5  -1   2   33.00    6.80
  -5   1   1 1162.88   34.20
  -5   1   1 1248.28   39.10
   5   1  -1 1217.98   34.20
   5   1  -1 1230.98   35.00
  -5   1   1 1253.27   33.50
  -5  -1   1 1273.67   34.00
  -5  -1   1 1056.79   37.70
   5  -1  -1 1178.28   33.10
  -5   1   0    5.30    2.80
   5   1   0    4.00    2.40
  -5  -1   0    7.40    3.10
  -5  -1   0    6.50    2.60
   5  -1   0    8.40    4.10
   5  -1   0    5.60    2.70
   5  -1   0    6.90    3.30
  -5   1  -1   82.09    7.40
   5   1   1   74.79    6.70
  -5  -1  -1   63.59    5.50
   5  -1   1   67.49    9.10
   5  -1   1   69.99    6.90
  -5  -1  -1   74.79    7.00
   5   1   2   70.79    6.90
  -5   1  -2   66.99    6.50
  -5   1  -2   72.69    7.80
  -5  -1  -2   70.59    7.50
   5  -1   2   73.09    7.50
   5  -1   2   61.89   11.00
  -5   1  -3  590.74   18.80
   5   1   3  573.94   21.60
  -5  -1  -3  571.94   21.20
   5  -1   3  586.04   22.70
  -5  -1  -3  588.04   20.20
   5  -1   3  531.95   33.80
  -5   1  -4  137.99   14.60
   5   1   4  139.69   18.40
  -5   1  -4  136.89    8.20
   5   1   4  143.39   11.30
   5  -1   4  127.89   18.30
  -5  -1  -4  148.59   11.60
   5  -1   4  136.89   11.60
   5   1   5  238.58   15.80
  -5   1  -5  222.28   19.80
   5   1   5  207.48   24.20
   5  -1   5  260.17   16.90
  -5  -1  -5  259.37   17.10
   5  -1   5  233.08   22.50
   5   1   6   -5.70   13.30
  -5   1  -6    5.20   10.80
   5   1   6    0.90    5.10
  -5  -1  -6   -3.10    7.60
   5  -1   6   -1.50    5.80
   5  -1   6   10.80   15.50
   5   1   7   -1.50   16.20
   5   1   7    6.90    6.60
  -5   1  -7  -11.70   11.60
   5  -1   7    2.30   17.70
   5  -1   7  -10.70    6.00
  -5  -1  -7   21.10   11.30
   5   1   8   14.70    8.40
  -5   1  -8   -3.80   14.30
   5   1   8    2.50   21.40
   5  -1   8  -13.10   23.80
  -5  -1  -8    8.70   12.60
   5  -1   8    2.40    8.40
  -5   1  -9   90.89   24.00
   5  -1   9  103.79   19.60
  -5  -1  -9  110.29   29.70
   5   1  10    8.20   11.40
   5  -1  10  -14.60   11.30
  -5  -1 -10   -4.60   22.50
   5   1  11   13.40   14.50
   5  -1  11  -11.40   13.70
   5   1  12  -26.70   16.00
   5  -1  12  -41.50   17.30
   5   2 -14  -22.50   31.50
  -5   2  14  -23.90   30.30
  -5  -2  14   41.00   25.80
  -5  -2  14   19.80   32.70
   5   2 -13   -5.20   24.60
  -5   2  13   22.40   28.80
  -5  -2  13   -8.40   16.80
  -5  -2  13    3.30   26.30
  -5   2  12   21.50   29.80
   5   2 -12   17.80   23.50
  -5   2  12   -8.30   23.10
  -5  -2  12   14.10   21.40
  -5   2  11  -28.60   20.80
  -5   2  11   10.00   17.60
   5   2 -11  -12.40   15.70
  -5  -2  11    4.00   17.40
  -5  -2  11    1.20   31.20
  -5   2  10   44.60   18.10
  -5   2  10   30.60   15.20
   5   2 -10   35.80   16.40
  -5  -2  10   26.80   20.80
  -5  -2  10   39.50   28.20
   5   2  -9   31.00   16.30
  -5   2   9   79.29   23.40
  -5   2   9   52.79   14.50
  -5  -2   9   49.60   16.20
   5  -2  -9   34.70   18.10
  -5  -2   9   70.69   22.30
   5   2  -8   56.09   16.90
   5   2  -8   64.29   18.70
  -5   2   8   90.59   17.10
  -5   2   8   63.89   19.50
  -5  -2   8   61.99   15.50
   5  -2  -8   52.79   16.00
  -5  -2   8   56.49   17.90
  -5   2   7   -5.70    6.20
   5   2  -7    2.00   10.30
  -5   2   7    1.30    8.90
   5   2  -7    9.90   10.10
  -5  -2   7    2.70    8.70
  -5  -2   7    7.80   12.50
   5  -2  -7   -4.70   10.50
   5   2  -6 1380.66   53.29
  -5   2   6 1368.26   38.40
   5   2  -6 1257.87   51.19
  -5   2   6 1368.36   52.89
   5  -2  -6 1306.67   50.99
  -5  -2   6 1347.67   51.79
  -5  -2   6 1407.36   54.09
   5   2  -5   -5.80    7.20
  -5   2   5   -5.70    6.80
   5   2  -5    6.20    7.70
  -5   2   5   -2.10    2.70
  -5  -2   5    2.90    7.30
  -5  -2   5   -0.50    6.10
   5  -2  -5    5.50    8.10
   5   2  -4 1118.09   44.20
   5   2  -4 1129.79   41.60
  -5   2   4 1186.08   44.00
  -5  -2   4 1177.98   36.60
  -5  -2   4 1160.08   41.60
   5  -2  -4 1071.09   47.80
  -5  -2   4 1168.38   43.30
   5   2  -3   -5.00    5.00
   5   2  -3    4.30    5.30
  -5   2   3    0.90    5.40
  -5   2   3    2.10    2.60
  -5  -2   3    1.80    3.50
  -5  -2   3    0.50    5.40
   5  -2  -3    3.90    5.60
  -5  -2   3   -6.40    3.50
   5   2  -2  488.55   21.10
   5   2  -2  488.35   19.30
  -5   2   2  494.45   17.50
  -5   2   2  502.55   24.90
   5   2  -2  479.95   25.40
  -5   2   2  493.25   21.20
  -5  -2   2  505.65   21.10
   5  -2  -2  500.35   15.00
  -5  -2   2  517.45   19.00
  -5   2   1  409.76   18.60
   5   2  -1  397.26   16.50
   5   2  -1  411.56   16.80
  -5   2   1  410.76   15.60
   5  -2  -1  441.46   15.70
   5  -2  -1  461.85   17.00
  -5  -2   1  388.16   15.70
  -5  -2   1  419.96   16.60
   5   2   0   86.79    7.30
  -5   2   0  101.19    7.80
   5   2   0   92.59    6.40
  -5   2   0   91.89    9.30
  -5   2   0   85.09    8.60
  -5  -2   0   89.39    6.80
   5  -2   0   97.89    7.60
   5  -2   0  106.09    9.90
  -5  -2   0   93.69    6.40
   5  -2   0   97.99    9.60
   5   2   1  356.86   15.00
  -5   2  -1  340.77   18.50
  -5   2  -1  383.26   16.30
  -5   2  -1  364.66   16.70
   5  -2   1  358.56   18.30
   5  -2   1  366.96   19.90
  -5  -2  -1  396.56   15.00
  -5  -2  -1  370.96   14.30
   5  -2   1  370.36   15.70
  -5   2  -2   28.60    6.80
  -5   2  -2   23.30    6.50
   5   2   2   32.10    5.30
  -5   2  -2   21.80    7.00
  -5  -2  -2   23.30    4.80
  -5  -2  -2   25.10    5.50
   5  -2   2   41.10   11.20
   5  -2   2   24.00    6.30
  -5   2  -3  248.58   18.20
   5   2   3  231.18   12.50
  -5   2  -3  261.97   13.70
  -5   2  -3  247.18   14.80
  -5  -2  -3  233.18    8.50
   5  -2   3  243.38   20.60
   5  -2   3  231.78   14.10
  -5  -2  -3  227.98    9.30
  -5   2  -4   26.50    7.70
   5   2   4   28.50    6.90
  -5   2  -4   26.70    9.60
   5  -2   4   36.70    8.30
  -5  -2  -4   43.00    6.70
   5  -2   4   18.30   11.70
   5   2   5    1.80    4.30
  -5   2  -5    6.30    9.40
  -5   2  -5    2.30    8.00
  -5   2  -5    5.30    4.70
   5  -2   5   -6.00   12.10
  -5  -2  -5   -1.70    4.80
   5  -2   5    1.10    5.10
   5  -2   5    0.20    4.50
   5   2   6   15.10   14.70
   5   2   6    9.50    6.00
  -5   2  -6   25.20   12.90
  -5   2  -6    7.30   10.90
   5  -2   6   21.50    7.20
  -5  -2  -6    8.70    7.10
   5  -2   6    4.70    4.50
   5  -2   6   12.70   14.40
  -5   2  -7  153.48   26.80
   5   2   7  176.08   31.30
   5   2   7  141.39   14.80
  -5  -2  -7  142.69   17.80
   5  -2   7  116.69   11.60
   5  -2   7  128.19   16.70
   5   2   8   13.70   24.30
   5   2   8   19.00    8.70
  -5   2  -8   35.70   21.00
   5  -2   8   17.70   11.00
  -5  -2  -8   28.80   12.30
   5   2   9  114.49   20.10
  -5  -2  -9  102.59   26.90
   5   2  10  115.79   24.20
   5  -2  10  123.99   26.70
  -5  -2 -10  202.38   36.20
   5   2  11  -10.10   15.40
   5  -2  11   -5.20   15.20
   5   2  12  -15.80   17.80
   5  -2  12   18.90   19.40
  -5   3  13   58.79   30.40
   5   3 -13   22.20   28.50
  -5  -3  13   39.50   20.40
  -5  -3  13    9.30   27.60
   5   3 -12  -26.70   25.10
  -5   3  12  -27.40   21.60
  -5  -3  12    8.30   23.50
  -5  -3  12    6.20   15.80
   5   3 -11   39.20   22.60
  -5   3  11   24.00   21.20
  -5   3  11   86.59   24.50
  -5  -3  11   39.60   21.50
  -5   3  10   -8.90   15.50
   5   3 -10   15.60   19.40
  -5   3  10   28.40   16.90
  -5  -3  10    1.10   10.80
  -5  -3  10   53.79   31.70
  -5  -3  10   20.70   15.90
  -5   3   9  105.79   21.60
   5   3  -9  115.89   27.20
  -5   3   9   94.29   24.70
  -5  -3   9  121.19   24.50
   5  -3  -9   84.19   21.90
  -5  -3   9  144.99   40.70
   5   3  -8   41.30   18.30
   5   3  -8    1.20   13.10
  -5   3   8  -16.10   10.20
  -5   3   8   19.90    9.70
   5  -3  -8    6.30   15.30
  -5  -3   8   -7.80   16.90
  -5  -3   8    7.80    9.70
   5   3  -7  237.08   26.60
   5   3  -7  236.08   28.10
  -5   3   7  207.98   15.40
  -5   3   7  227.38   24.10
   5  -3  -7  260.07   26.30
  -5  -3   7  238.98   24.50
  -5  -3   7  262.87   30.80
  -5   3   6   -8.10    7.80
   5   3  -6    0.70   10.40
  -5   3   6    1.90    4.20
   5   3  -6    0.70    8.80
   5  -3  -6   -5.10    9.10
  -5  -3   6   -3.30   11.00
  -5  -3   6    0.90    8.20
  -5   3   5    1.60    7.70
   5   3  -5    1.80    8.70
  -5   3   5   12.10    3.70
   5   3  -5   -0.20    8.40
  -5   3   5    2.60    2.40
  -5  -3   5    8.40   11.70
  -5  -3   5    3.60    6.60
  -5  -3   5    7.30    4.80
   5  -3  -5    7.70    8.90
  -5   3   4  567.44   29.90
  -5   3   4  560.34   19.40
   5   3  -4  563.94   32.60
  -5  -3   4  554.14   23.70
  -5  -3   4  540.05   27.20
  -5  -3   4  559.54   31.90
  -5   3   3  344.07   14.00
  -5   3   3  370.66   23.70
   5   3  -3  348.17   20.60
   5   3  -3  361.56   25.90
  -5   3   3  353.66   10.60
  -5  -3   3  340.57   19.50
  -5  -3   3  340.67   16.70
  -5   3   2   38.20   10.30
   5   3  -2   42.90    9.10
  -5   3   2   32.60   10.10
   5   3  -2   41.30    6.70
   5   3  -2   35.40   10.70
  -5   3   2   40.20    5.70
  -5   3   2   38.00    5.60
   5  -3  -2   42.40    6.70
  -5  -3   2   46.60    6.40
  -5  -3   2   50.09    8.90
  -5   3   1  394.86   19.70
   5   3  -1  375.26   16.30
  -5   3   1  364.36   19.50
   5   3  -1  379.56   16.80
   5   3  -1  347.47   23.40
  -5   3   1  378.26   15.20
  -5   3   1  362.76   17.90
  -5  -3   1  403.36   15.60
   5  -3  -1  404.06   19.00
  -5  -3   1  393.06   16.50
  -5  -3   1  359.86   18.00
   5  -3  -1  376.06   13.90
  -5   3   0    2.70    3.80
  -5   3   0    3.60    4.50
   5   3   0    1.50    2.40
   5   3   0   -0.60    2.40
  -5   3   0   -2.50    2.60
  -5   3   0   -0.40    4.70
  -5  -3   0    0.70    3.50
   5  -3   0   -1.10    2.30
   5  -3   0   -5.10    5.70
  -5  -3   0    2.10    2.60
   5  -3   0    2.80    4.30
   5   3   1 3043.10   71.99
  -5   3  -1 2857.01   76.39
  -5   3  -1 2945.81   79.89
  -5   3  -1 2937.11   72.99
   5  -3   1 2844.82   78.89
  -5  -3  -1 2804.52   73.09
   5  -3   1 2913.81   71.99
   5  -3   1 3001.70   82.49
  -5  -3  -1 3058.99   68.79
  -5   3  -2   81.79   11.10
  -5   3  -2   98.69   12.90
  -5   3  -2   76.79   10.20
   5   3   2   84.29    7.80
   5  -3   2   89.39   11.50
   5  -3   2   87.89   15.20
   5  -3   2   91.49    8.60
  -5  -3  -2   79.29    8.30
  -5   3  -3  955.80   33.00
  -5   3  -3  919.01   39.80
   5   3   3  931.21   29.60
  -5   3  -3  940.61   33.00
  -5  -3  -3  935.81   28.40
   5  -3   3  911.41   33.20
   5  -3   3  940.51   32.20
   5  -3   3  963.60   43.40
  -5   3  -4  232.38   22.10
  -5   3  -4  227.28   16.30
   5   3   4  227.58   13.50
   5  -3   4  227.88   15.20
   5  -3   4  210.28   25.50
   5  -3   4  238.28   15.70
  -5  -3  -4  234.38   11.60
  -5   3  -5  210.18   23.70
   5   3   5  202.18   14.50
  -5   3  -5  185.28   22.30
  -5   3  -5  186.48   15.40
  -5  -3  -5  200.78   10.10
   5  -3   5  183.78   15.90
   5  -3   5  202.58   15.70
   5  -3   5  146.89   26.20
   5   3   6  117.79   13.80
  -5   3  -6   97.79   21.80
  -5   3  -6  100.29   24.20
   5  -3   6  135.69   15.10
   5  -3   6   91.29   24.40
   5  -3   6  126.89   13.30
  -5  -3  -6  118.69   11.80
   5   3   7  143.49   33.50
   5   3   7   88.69   15.50
  -5   3  -7   95.29   28.10
  -5   3  -7   73.39   22.90
   5  -3   7  116.69   16.70
   5  -3   7  121.39   14.10
  -5  -3  -7   97.09   14.40
  -5   3  -8   19.50   16.60
   5   3   8    6.60    8.80
   5  -3   8   29.60   11.80
   5  -3   8   15.60    8.40
  -5  -3  -8   20.70   10.80
   5   3   9   -1.60    9.90
  -5   3  -9   10.60   19.60
   5  -3   9   19.60   11.60
   5  -3   9   19.10    9.30
  -5  -3  -9    3.80   13.30
   5   3  10  -10.10   12.80
   5  -3  10   -5.90   13.30
   5   3  11    8.20   15.50
   5  -3  11   22.90   17.00
   5   3  12  -19.80   17.60
   5  -3  12    4.70   19.70
  -5   4  13  -28.80   30.40
   5   4 -13  -16.10   33.90
  -5  -4  13   19.50   22.70
   5   4 -12  -26.00   25.40
  -5   4  12   15.40   24.70
  -5  -4  12   14.00   16.90
   5   4 -11    4.60   22.30
  -5   4  11   13.70   22.50
  -5   4  11   26.00   22.00
  -5  -4  11   16.00   15.50
  -5   4  10   43.80   29.70
   5   4 -10   46.10   23.30
  -5   4  10   15.60   19.60
  -5  -4  10   33.30   16.60
  -5  -4  10   38.50   19.00
  -5   4   9    8.30   12.10
  -5   4   9    5.20   16.30
   5   4  -9    7.40   18.00
  -5  -4   9    7.30   12.20
  -5  -4   9    3.30   28.30
   5  -4  -9   -1.60   19.00
  -5  -4   9   12.10   12.10
   5   4  -8   52.99   37.40
   5   4  -8   85.19   26.00
  -5   4   8   73.59   15.60
  -5   4   8   79.29   22.80
  -5  -4   8   90.09   18.00
  -5  -4   8   64.79   17.20
   5  -4  -8   62.39   19.50
  -5  -4   8   80.79   24.60
   5   4  -7    5.60   15.80
  -5   4   7   12.20   11.50
   5   4  -7   19.70   14.10
  -5   4   7   18.90    7.20
  -5  -4   7   20.40   18.30
   5  -4  -7    4.70   12.70
  -5  -4   7   15.50   12.30
  -5  -4   7   16.80    9.30
  -5   4   6  243.98   13.20
  -5   4   6  236.68   14.20
   5   4  -6  230.88   26.70
  -5   4   6  230.78   24.40
  -5   4   6  252.27   22.30
   5   4  -6  225.58   27.00
  -5  -4   6  283.47   21.50
  -5  -4   6  221.38   31.40
  -5  -4   6  248.48   23.20
  -5  -4   6  270.97   19.10
  -5   4   5   30.90    7.10
   5   4  -5   23.50   13.20
  -5   4   5   39.10   12.90
  -5   4   5   32.60    9.50
   5   4  -5   24.90   11.70
  -5  -4   5   27.80   10.60
  -5  -4   5   18.80   15.10
  -5  -4   5   45.20   12.00
  -5  -4   5   42.60   11.70
  -5   4   4  949.21   27.60
   5   4  -4  933.61   39.80
  -5   4   4  897.91   27.40
  -5   4   4  899.91   36.80
  -5   4   4  909.61   41.80
   5   4  -4  968.30   48.00
  -5  -4   4  911.71   37.50
  -5  -4   4  934.91   32.40
  -5  -4   4 1012.20   45.90
  -5  -4   4  914.11   38.30
  -5   4   3   12.10    3.90
  -5   4   3   23.20    7.20
   5   4  -3   42.80   12.80
   5   4  -3   21.10   11.50
  -5   4   3   22.30    8.10
  -5   4   3   24.40    9.90
  -5  -4   3   14.40    6.70
  -5  -4   3   28.60    7.70
   5   4  -2  927.51   44.90
  -5   4   2  891.41   36.20
  -5   4   2  959.30   27.90
   5   4  -2 1014.00   32.90
   5   4  -2  938.61   34.30
  -5   4   2 1042.60   32.70
  -5   4   2  943.11   40.70
  -5   4   2  961.70   36.80
   5  -4  -2  919.41   32.10
  -5  -4   2  970.90   29.80
  -5  -4   2  920.51   35.90
   5   4  -1   19.10    4.90
  -5   4   1   25.20    6.10
  -5   4   1   18.30    7.70
  -5   4   1   16.60    6.10
   5   4  -1    9.20   10.00
  -5   4   1   18.70    7.30
   5   4  -1   17.80    6.00
  -5  -4   1   28.70    5.90
   5  -4  -1   18.60    8.20
  -5  -4   1   18.00    6.20
  -5   4   0  230.38   12.70
  -5   4   0  226.58   16.80
   5   4   0  244.48   22.60
   5   4   0  212.58   12.50
   5   4   0  220.58   12.40
  -5   4   0  234.98   17.50
   5   4   0  224.98    9.50
  -5   4   0  236.38   17.80
  -5  -4   0  230.98    9.90
   5  -4   0  213.88   10.50
  -5  -4   0  224.48   15.30
   5  -4   0  206.98   17.00
   5  -4   0  232.78   18.70
   5   4   1  108.39    6.30
   5   4   1  106.29    9.30
  -5   4  -1  116.89   14.80
  -5   4  -1   94.69   13.90
   5  -4   1   98.59   13.10
  -5  -4  -1  109.79   11.80
   5  -4   1  130.19   18.30
   5  -4   1  115.59    9.30
  -5   4  -2  141.29   16.10
  -5   4  -2  132.89   14.40
   5   4   2  148.89   10.20
  -5   4  -2  127.09   11.80
   5  -4   2  118.89   14.50
   5  -4   2  129.19   14.70
   5  -4   2  186.28   22.10
  -5  -4  -2  124.59   12.30
   5  -4   2  126.09   10.60
  -5   4  -3  302.07   24.10
  -5   4  -3  299.37   19.10
   5   4   3  283.67   14.70
  -5   4  -3  304.77   20.90
   5  -4   3  304.07   19.50
   5  -4   3  327.17   28.20
   5  -4   3  294.07   21.00
   5  -4   3  298.17   17.20
  -5  -4  -3  305.87   16.50
  -5   4  -4    1.80    7.10
   5   4   4    7.70    4.80
  -5   4  -4    9.60    9.70
   5  -4   4    3.90   13.40
  -5  -4  -4    8.40    5.00
   5  -4   4    7.40    6.60
   5  -4   4   -5.20    4.60
  -5   4  -5   -2.80   11.10
  -5   4  -5  -12.00   13.70
   5   4   5    2.20    5.10
  -5   4  -5    5.80    8.50
   5  -4   5    5.10    7.20
   5  -4   5   -7.60    5.30
   5  -4   5  -13.80   16.50
  -5   4  -6  352.26   35.30
  -5   4  -6  317.77   23.30
   5   4   6  311.57   19.00
  -5   4  -6  303.67   30.80
   5  -4   6  260.17   39.90
   5  -4   6  338.07   22.70
   5  -4   6  321.97   21.50
   5   4   7   49.99   14.10
   5  -4   7   36.30   11.50
   5  -4   7   52.29   15.10
  -5   4  -8  175.48   33.10
   5   4   8  162.08   18.90
   5  -4   8  175.08   23.20
   5  -4   8  196.98   20.50
  -5  -4  -8  133.99   15.60
   5   4   9   99.49   20.40
  -5   4  -9   22.40   24.70
  -5  -4  -9   46.30   13.90
   5  -4   9   85.69   21.10
   5  -4   9   79.19   21.20
  -5   4 -10  100.29   29.90
   5   4  10   87.49   17.40
   5  -4  10  129.89   26.50
   5  -4  10   76.99   15.90
   5   4  11   25.90   17.70
   5  -4  11   24.10   18.60
  -5   5  12  -52.89   29.50
   5   5 -12   40.30   34.20
  -5  -5  12   15.00   22.80
  -5   5  11  188.58   39.10
   5   5 -11   16.90   31.80
  -5  -5  11   80.19   22.90
  -5   5  10  -19.40   17.80
   5   5 -10  -15.80   24.20
  -5   5  10   -5.20   20.20
  -5   5  10  -22.00   19.70
  -5  -5  10  -21.30   13.30
  -5   5   9   46.60   21.40
  -5   5   9   59.79   19.90
  -5   5   9   53.69   14.60
   5   5  -9   22.80   23.10
  -5  -5   9   82.49   22.30
  -5   5   8   31.20   16.10
  -5   5   8   20.20    9.70
  -5   5   8   20.30   10.20
  -5   5   8   16.30   16.30
   5   5  -8   -4.50   17.30
  -5  -5   8   19.60   26.70
  -5  -5   8    7.60   12.10
  -5   5   7   38.60   13.80
   5   5  -7   35.00   18.80
  -5   5   7   35.90    9.60
  -5   5   7   68.49   13.20
   5   5  -7   -6.30   19.00
  -5   5   7   47.30   17.50
  -5  -5   7   57.09   28.40
  -5  -5   7   57.29   17.20
  -5  -5   7   36.30   12.20
   5   5  -6  135.09   27.30
  -5   5   6  138.89   20.40
  -5   5   6   71.39   20.60
  -5   5   6  120.09   14.20
   5   5  -6  191.58   28.30
  -5  -5   6  142.79   18.10
  -5  -5   6  149.88   19.70
  -5  -5   6  119.79   26.60
  -5   5   5    3.40    6.30
  -5   5   5    4.00    4.10
   5   5  -5    3.90   14.60
  -5   5   5   11.10   12.40
   5   5  -5   15.90   12.60
  -5   5   5    9.30   10.30
  -5  -5   5   -2.20    6.80
  -5  -5   5    3.70   14.40
  -5  -5   5    1.10    7.30
   5   5  -4   21.90   11.50
  -5   5   4   -2.70    5.80
   5   5  -4  -14.80   11.20
  -5   5   4   -3.40    8.10
  -5   5   4   -4.50    8.10
  -5   5   4    3.00    3.50
  -5  -5   4  -11.80    6.10
  -5  -5   4   -1.70   15.30
  -5  -5   4    1.40    5.20
  -5  -5   4    0.10    4.30
  -5   5   3    9.00    7.90
  -5   5   3   10.20    8.60
   5   5  -3    9.40    8.70
  -5   5   3    6.90    6.70
   5   5  -3  -16.00   10.50
  -5   5   3    2.60    9.20
  -5   5   3   -0.70    3.40
  -5  -5   3    3.60    6.00
  -5  -5   3    2.50    5.10
  -5  -5   3   -0.60    3.80
  -5   5   2    0.40    7.40
   5   5  -2    0.80   11.00
  -5   5   2    0.00    6.70
  -5   5   2    7.40    3.90
   5   5  -2   22.30    8.30
  -5   5   2    4.10    9.20
  -5   5   2    1.50    6.60
  -5  -5   2    8.10    6.70
  -5  -5   2    2.60    4.10
   5   5  -1   43.80    8.40
   5   5  -1   14.00   12.90
  -5   5   1   39.20   10.40
  -5   5   1   43.20   10.60
  -5   5   1   50.99    8.20
   5   5  -1   73.29   11.90
  -5   5   1   45.40   10.90
  -5  -5   1   40.80   11.10
  -5  -5   1   35.50    5.80
   5  -5  -1   35.80   11.20
   5   5   0    2.60   10.90
  -5   5   0   48.10   14.10
  -5   5   0    8.10    8.30
   5   5   0   12.70    5.20
   5   5   0   15.70    6.00
  -5   5   0   13.10    5.40
   5   5   0    9.70    4.50
   5  -5   0    9.00    2.20
   5  -5   0   -5.00   10.00
  -5  -5   0    8.00    7.10
   5   5   1   98.09   10.20
   5   5   1  120.09    9.30
   5   5   1  103.79   20.10
  -5   5  -1  103.29   12.30
  -5   5  -1  117.59   17.50
  -5   5  -1   88.19   16.10
   5  -5   1  111.99    9.00
   5  -5   1  107.09   15.70
   5  -5   1   94.19   14.60
   5  -5   1  113.89   20.70
  -5  -5  -1   96.29   12.90
   5   5   2  255.57    8.20
   5   5   2  236.38   13.90
   5   5   2  257.17    8.10
  -5   5  -2  254.37   21.20
  -5   5  -2  248.68   22.80
  -5   5  -2  243.98   17.00
   5  -5   2  275.17   14.80
  -5  -5  -2  247.78   18.20
   5  -5   2  240.28   20.80
   5  -5   2  269.47   27.80
   5  -5   2  243.78   20.20
  -5   5  -3  473.75   32.30
  -5   5  -3  491.65   28.40
   5   5   3  455.95   19.50
   5  -5   3  477.05   21.90
  -5  -5  -3  462.45   23.70
   5  -5   3  449.36   26.60
   5  -5   3  475.25   29.00
   5  -5   3  447.46   39.50
  -5   5  -4   32.40   11.80
  -5   5  -4   43.10   14.30
   5   5   4   30.00    8.60
   5  -5   4   47.20   19.50
   5  -5   4   30.30    9.80
   5  -5   4   20.00   11.30
   5  -5   4   24.60    7.80
  -5  -5  -4   56.29   11.70
  -5   5  -5  376.86   28.40
   5   5   5  342.97   18.80
  -5   5  -5  332.77   32.50
   5  -5   5  392.66   28.60
   5  -5   5  355.96   22.90
   5  -5   5  391.16   25.70
   5  -5   5  353.96   42.40
   5   5   6  104.59   13.20
  -5   5  -6   98.09   25.50
  -5   5  -6  127.19   23.10
   5  -5   6   88.89   19.00
   5  -5   6   74.69   16.70
   5   5   7  120.79   15.90
  -5   5  -7  134.79   30.90
   5  -5   7  147.59   22.40
   5   5   8    2.20    9.70
  -5   5  -8   11.30   18.80
   5  -5   8    0.10   10.60
   5  -5   8    9.60   12.50
  -5   5  -9   -1.40   26.20
   5   5   9  -14.30   11.80
   5  -5   9   34.70   15.50
   5  -5   9    9.80   13.80
  -5   5 -10  -34.10   26.60
   5   5  10    8.50   15.20
   5  -5  10   11.00   17.00
   5  -5  10   19.40   16.90
  -5   5 -11   -2.10   36.00
   5   5  11  -17.70   20.00
   5  -5  11  -16.00   19.60
  -5   6  12   39.60   36.60
   5   6 -12   26.50   42.10
  -5  -6  12    6.50   25.10
   5   6 -11   24.90   34.90
  -5   6  11  -16.40   28.10
  -5  -6  11    4.60   19.90
  -5   6  10   20.20   25.30
  -5   6  10    8.40   15.80
   5   6 -10  -47.10   24.50
  -5  -6  10   31.70   18.50
  -5   6   9   -2.00   14.50
   5   6  -9   26.70   26.90
  -5   6   9    6.90   24.10
  -5   6   9    1.40   13.40
  -5  -6   9   -9.30   13.70
  -5   6   8   63.79   19.60
  -5   6   8   41.80   20.20
  -5   6   8   25.00   23.80
  -5   6   8   48.40   12.90
   5   6  -8   61.79   25.80
  -5  -6   8   49.40   15.00
  -5   6   7   13.40   10.60
  -5   6   7   -2.50   16.10
   5   6  -7   14.10   21.70
  -5   6   7   28.20   21.10
  -5   6   7   22.40   10.30
  -5  -6   7    6.10   11.40
  -5  -6   7    7.30   11.80
   5   6  -6   39.50   20.10
   5   6  -6   36.70   20.10
  -5   6   6   22.80   10.10
  -5   6   6   37.30   15.50
  -5   6   6   18.70    6.00
  -5   6   6   -0.10   14.00
  -5  -6   6   15.00    8.10
  -5  -6   6   -5.60    9.40
  -5  -6   6   10.60   10.50
  -5  -6   6    7.20   29.80
   5   6  -5   -8.60   17.20
  -5   6   5   -5.70    8.40
   5   6  -5    1.90   15.00
  -5   6   5    0.10   13.30
  -5   6   5    1.10    4.30
  -5   6   5  -16.10   11.20
  -5  -6   5  -10.60    8.90
  -5  -6   5    6.00    7.60
  -5  -6   5   -7.40    6.30
  -5   6   4   85.89    8.90
  -5   6   4   91.69   20.80
   5   6  -4  130.09   22.70
  -5   6   4   72.59   20.70
  -5   6   4  101.29   21.40
   5   6  -4   29.50   17.80
  -5   6   4   46.40   11.30
  -5  -6   4   71.79   10.80
  -5  -6   4   90.89   17.50
  -5  -6   4   93.59   15.80
   5   6  -3   87.39   26.70
   5   6  -3  109.79   21.70
  -5   6   3   75.09   20.60
  -5   6   3  103.19   20.30
  -5   6   3  101.29   16.10
  -5   6   3   70.09   16.10
  -5   6   3  105.19    9.70
  -5  -6   3  113.19   17.80
  -5  -6   3   90.19   11.10
   5   6  -2  136.49   19.50
  -5   6   2  151.88   21.20
  -5   6   2  148.89   19.60
   5   6  -2  164.38   28.20
  -5   6   2  154.38   21.20
  -5   6   2  130.49   11.30
  -5  -6   2  152.68    9.40
  -5  -6   2  122.69   18.40
  -5   6   1   28.20   10.90
  -5   6   1   35.50    9.40
   5   6  -1   50.59   15.10
   5   6  -1   19.50    7.10
   5   6  -1   47.60   16.20
  -5   6   1   33.60   13.50
  -5   6   1   29.60   11.90
  -5  -6   1   26.90   10.00
   5  -6  -1   32.80   13.90
   5   6   0  335.27   20.50
   5   6   0  318.17   34.10
  -5   6   0  328.37   18.20
  -5   6   0  278.07   25.90
   5   6   0  326.87   17.60
  -5   6   0  319.67   27.20
  -5  -6   0  317.17   24.40
   5  -6   0  326.57   31.20
  -5   6  -1   29.00   12.20
   5   6   1   13.60    5.40
  -5   6  -1   19.10   12.70
   5   6   1   13.20    6.50
  -5   6  -1   15.20    7.50
   5   6   1   -3.60   14.10
   5   6   1   14.90    7.30
   5  -6   1   14.60    9.70
   5  -6   1   11.50   14.30
   5  -6   1   21.50    5.00
  -5  -6  -1   20.10    9.60
  -5   6  -2   51.19   13.70
   5   6   2   38.90    7.90
  -5   6  -2   46.50   14.60
   5   6   2   35.40    9.50
   5   6   2   54.99    8.20
   5   6   2   17.60   15.10
   5  -6   2   24.10    5.80
   5  -6   2   50.09   19.60
   5  -6   2   42.10   11.50
  -5  -6  -2   38.40   10.90
   5  -6   2   37.70   12.00
   5   6   3   -0.90    5.20
  -5   6  -3   28.60   12.90
  -5   6  -3   -1.80   11.50
   5  -6   3   12.70   20.40
   5  -6   3    5.20    5.70
  -5  -6  -3    8.50    9.10
   5  -6   3   -2.50    9.50
   5  -6   3   16.20    8.80
   5   6   4   -2.80    5.20
  -5   6  -4   17.20   14.10
  -5   6  -4   -1.70   13.90
   5  -6   4   15.00    7.30
  -5  -6  -4    2.30    8.10
   5  -6   4   46.30   24.70
   5  -6   4    6.60    9.10
   5  -6   4    3.40   11.20
   5   6   5   -3.80    5.90
  -5   6  -5   -5.80   16.30
  -5   6  -5  -31.40   13.70
   5  -6   5   -6.10    7.50
   5  -6   5    2.90   10.10
   5  -6   5   -6.20   12.20
   5   6   6   83.19   14.20
  -5   6  -6   37.20   19.70
  -5   6  -6  131.69   28.90
   5  -6   6   70.79   21.50
   5  -6   6   71.39   16.90
   5  -6   6   73.79   22.40
  -5   6  -7   24.70   20.70
   5   6   7   27.90    9.80
   5  -6   7   27.30   12.30
   5  -6   7   81.09   22.80
   5  -6   7   11.50   14.40
   5   6   8   79.39   14.80
  -5   6  -8   81.59   26.20
   5  -6   8  133.19   22.30
   5  -6   8   97.39   27.40
   5  -6   8  104.29   26.70
   5   6   9  -16.10   13.00
  -5   6  -9    3.10   28.20
   5  -6   9  -26.70   14.20
   5  -6   9    0.40   17.80
   5   6  10   51.49   17.80
  -5   6 -10  -35.10   32.40
   5  -6  10   74.29   21.40
   5  -6  10   68.99   23.00
  -5   7  11   12.60   32.20
   5   7 -11   43.60   39.20
  -5  -7  11  -37.00   22.60
  -5  -7  11   21.90   19.80
   5   7 -10  -31.60   32.20
  -5   7  10   82.29   30.10
  -5  -7  10    6.80   21.90
  -5  -7  10   31.50   15.40
   5   7  -9  -44.20   29.00
  -5   7   9   32.70   27.20
  -5   7   9   12.00   25.00
  -5  -7   9   34.30   19.40
  -5   7   8   44.20   24.50
   5   7  -8   60.29   29.90
  -5   7   8   -2.00   21.20
  -5   7   8   52.89   16.20
  -5  -7   8   81.19   20.80
  -5  -7   8  105.39   28.80
  -5   7   7   16.90    7.40
  -5   7   7   19.10   13.90
   5   7  -7   -3.50   23.40
  -5   7   7  -15.00   17.90
  -5  -7   7    0.10   15.00
  -5  -7   7    7.20   11.80
  -5  -7   7  -11.30   12.90
  -5   7   6    9.70   13.00
  -5   7   6   30.50   17.30
   5   7  -6   12.40   22.40
  -5  -7   6   -4.80    8.30
  -5  -7   6   12.50   14.10
  -5  -7   6    6.10   11.00
  -5   7   5   38.10    9.50
   5   7  -5    9.80   20.00
  -5   7   5   12.20   11.90
   5   7  -5  -11.60   22.00
  -5   7   5    1.40   16.50
  -5  -7   5    9.20    8.30
  -5  -7   5   10.00    9.20
  -5  -7   5    2.80   12.30
  -5   7   4   22.30    5.60
  -5   7   4   17.30   11.70
  -5   7   4   -9.00   14.00
  -5  -7   4   16.70    7.90
  -5  -7   4   35.80   10.00
  -5   7   3   12.60   12.80
   5   7  -3   10.30   18.50
  -5   7   3    3.50   13.50
  -5   7   3    4.00   14.90
   5   7  -3    8.00   14.60
  -5   7   3    2.70    5.10
  -5   7   3  -20.90   14.20
  -5  -7   3    2.40    4.40
  -5  -7   3   -0.30    3.80
  -5  -7   3   -8.90    9.90
  -5   7   2   12.30   24.80
  -5   7   2   -3.00   12.10
   5   7  -2   -7.50   18.00
  -5   7   2    8.40   13.20
   5   7  -2  -19.30   12.00
  -5   7   2    4.50    5.50
  -5  -7   2   10.00   11.40
  -5   7   1   50.69   16.80
  -5   7   1   37.60    8.50
   5   7  -1   36.00   13.50
  -5   7   1   70.19   20.60
   5   7  -1   39.60   20.90
  -5  -7   1   35.10   12.10
   5  -7  -1   36.10   19.00
   5   7   0  -13.80    9.40
   5   7   0    7.60   15.70
  -5   7   0   -0.50   14.10
   5   7   0   12.50    6.00
  -5   7   0    4.20    7.10
  -5  -7   0    9.40   10.80
   5  -7   0   10.10   19.20
  -5   7  -1  122.69   27.50
   5   7   1  153.28   16.10
   5   7   1  127.99   30.90
  -5   7  -1  165.18   18.50
   5   7   1  165.78   14.90
   5   7   1  113.69   16.70
   5  -7   1  129.09   22.70
   5  -7   1  213.78   35.20
  -5  -7  -1  147.99   21.10
   5   7   2  -10.00    6.70
  -5   7  -2   11.80   14.80
   5   7   2    7.00   17.90
   5   7   2   -5.60    5.60
   5   7   2   -0.10   10.10
   5   7   2  -10.20    7.10
   5  -7   2    2.10   21.90
   5  -7   2    7.50   10.90
  -5  -7  -2   -2.20   10.40
   5  -7   2    0.50   10.90
  -5   7  -3  212.28   31.00
   5   7   3  190.68   33.50
   5   7   3  233.78   11.80
   5   7   3  231.38   11.50
   5   7   3  237.58   16.30
  -5  -7  -3  248.28   25.80
   5  -7   3  158.18   43.50
   5  -7   3  242.08   15.40
   5  -7   3  229.68   26.00
   5   7   4   16.30   23.00
   5   7   4   15.60    7.50
   5  -7   4   15.80    7.90
   5  -7   4   10.20   14.20
  -5  -7  -4    6.40   11.10
   5   7   5  217.78   17.90
  -5   7  -5  226.08   40.50
   5  -7   5  212.28   19.80
   5  -7   5  242.88   29.30
   5  -7   5  192.58   27.20
   5   7   6   -0.40    8.60
  -5   7  -6   11.80   22.10
   5  -7   6   -9.70    9.80
   5  -7   6   16.70   16.40
   5  -7   6  -20.30   15.40
  -5   7  -7   21.30   26.80
   5   7   7   23.50   11.10
   5  -7   7   15.90   18.10
   5  -7   7  104.99   30.00
  -5   7  -8   34.70   29.60
   5   7   8   -7.50   12.00
   5  -7   8   -7.90   20.20
   5  -7   8   11.60   18.80
   5  -7   8   15.70   14.30
   5   7   9   26.40   26.00
  -5   7  -9   56.09   34.20
   5  -7   9   14.80   17.90
   5  -7   9  -14.50   21.50
   5  -7   9    2.30   25.20
   5   8  -9  -12.40   38.40
  -5   8   9   65.39   32.40
  -5  -8   9   -7.60   22.40
  -5  -8   9   10.90   19.00
  -5  -8   9   10.40   15.40
   5   8  -8   77.29   36.30
  -5   8   8   55.99   27.40
  -5  -8   8   99.89   26.90
  -5  -8   8   91.99   25.10
  -5  -8   8   57.49   22.90
  -5   8   7   70.49   20.00
  -5   8   7   36.50   26.30
   5   8  -7   94.09   34.00
  -5  -8   7  105.89   20.20
  -5  -8   7   52.09   20.90
  -5  -8   7   41.90   14.70
  -5   8   6   28.80   11.20
  -5   8   6  127.39   38.10
   5   8  -6   28.40   29.30
  -5   8   6   13.10   17.40
  -5  -8   6   24.40   18.50
  -5  -8   6   12.80   11.60
  -5  -8   6    6.10    8.60
  -5  -8   6   27.20   13.60
  -5   8   5   51.79   21.40
   5   8  -5   71.79   28.80
  -5   8   5   57.79   12.00
  -5   8   5  103.69   28.60
  -5  -8   5   47.30   12.90
  -5  -8   5   56.29   14.70
  -5  -8   5   37.10   18.90
   5   8  -4   19.20   28.80
  -5   8   4   32.20    7.40
  -5   8   4   43.70   16.60
   5   8  -4   57.69   48.10
  -5  -8   4   40.70    8.20
  -5  -8   4   20.60   15.50
  -5   8   3   16.00    6.90
   5   8  -3   16.30   26.40
  -5   8   3   41.20   16.80
   5   8  -3    6.30   19.60
  -5  -8   3   -1.30   14.50
  -5   8   2  140.09   16.00
  -5   8   2  140.19   30.20
   5   8  -2  160.68   30.90
   5   8  -2  156.48   38.60
  -5  -8   2  142.19   25.40
  -5   8   1    1.00    8.60
  -5   8   1   30.70   18.00
   5   8  -1  -20.20   15.00
   5   8  -1   35.60   21.20
  -5  -8   1  -24.40   11.80
   5   8   0   11.60   15.00
   5   8   0   27.90   23.10
  -5   8   0   43.90   21.20
   5  -8   0   59.49   28.00
  -5  -8   0   51.69   27.50
   5   8   1  -10.30   12.90
   5   8   1    7.30    7.60
   5   8   1   36.10   22.60
  -5   8  -1    0.90   15.80
  -5  -8  -1    1.00   13.40
   5  -8   1   27.60   28.80
  -5   8  -2   67.79   23.10
   5   8   2   69.79   17.70
   5   8   2   45.00   11.70
   5   8   2   54.69   15.70
   5   8   2  127.19   36.50
   5   8   2   95.69   21.50
   5  -8   2   67.19   18.00
  -5  -8  -2   90.19   24.20
   5   8   3  127.19   37.30
   5   8   3   15.20    7.70
   5   8   3   14.30    9.10
  -5   8  -3   19.40   23.50
   5   8   3    5.50   16.10
  -5  -8  -3    2.80   14.70
   5  -8   3    7.70   14.70
   5  -8   3   25.60   16.50
   5   8   4    4.00   17.90
  -5   8  -4    7.20   24.60
   5   8   4  -21.40    8.40
   5   8   4  -15.40   25.00
   5  -8   4    2.20   15.90
  -5  -8  -4  -23.50   13.40
   5  -8   4   -8.10    7.50
   5  -8   4   19.90   16.90
   5   8   5   -6.20    9.20
  -5   8  -5   34.20   28.10
   5   8   5   -8.70   27.20
   5  -8   5    6.70    9.90
   5  -8   5    8.10   18.00
   5  -8   5  -18.10   16.10
  -5   8  -6   32.70   31.00
   5   8   6   69.79   32.10
   5   8   6  108.19   19.30
   5  -8   6  114.39   35.10
   5  -8   6   62.99   21.60
   5  -8   6   51.39   13.90
  -5   8  -7    4.70   31.30
   5   8   7   14.60   37.70
   5  -8   7    8.20   15.00
   5  -8   7   22.60   22.40
   5  -8   7   26.50   24.60
  -5   8  -8   36.30   37.10
   5  -8   8   22.90   24.60
   5  -8   8   19.40   18.90
   5  -8   8    7.50   26.50
   5   9  -8   42.30   44.00
  -5   9   8   -9.40   33.80
  -5  -9   8  161.48   44.10
  -5   9   7  -12.60   28.60
   5   9  -7    2.50   42.30
  -5  -9   7   34.80   25.20
   5   9  -6   11.30   35.60
  -5   9   6   -7.60   26.20
  -5   9   6   -6.10   26.10
  -5  -9   6    9.00   20.50
  -5   9   5    6.10   21.40
   5   9  -5   30.50   33.90
  -5   9   5   12.60   26.70
  -5  -9   5   13.00   19.20
  -5   9   4   23.20   25.30
   5   9  -4  -19.60   28.50
  -5   9   4  -22.10   22.80
  -5  -9   4  -14.40   18.30
  -5   9   3    1.10   21.60
  -5   9   3   35.60   23.70
   5   9  -3    6.60   28.50
  -5  -9   3  -19.80   16.00
   5   9  -2   51.49   25.50
  -5   9   2   69.09   28.10
   5   9  -2   -2.40   30.10
  -5   9   2   47.80   23.50
  -5   9   2   22.10   10.90
  -5  -9   2   -5.90   16.60
  -5   9   1  -17.10   21.20
   5   9  -1   -5.90   21.60
   5   9  -1   14.30   27.40
  -5  -9   1   14.70   18.70
   5   9   0   44.20   20.00
  -5   9   0   44.80   24.90
   5   9   0   48.00   30.10
  -5  -9   0   59.19   20.90
   5   9   1   62.89   16.80
  -5   9  -1   60.09   26.90
   5   9   1   85.59   32.20
  -5  -9  -1  126.59   30.10
  -5   9  -2   58.19   28.60
   5   9   2   54.99   32.30
   5   9   2   47.80   12.40
   5   9   2   38.30   14.80
  -5  -9  -2   40.70   19.70
  -5   9  -3   37.30   30.90
   5   9   3   32.70   11.50
   5   9   3   41.70   33.50
   5  -9   3   25.80   20.40
  -5  -9  -3   54.19   21.40
   5   9   4  -10.30   14.00
   5   9   4   12.20   35.30
   5  -9   4  -33.80   18.30
  -5  -9  -4   -4.00   17.90
  -5   9  -5   85.49   34.10
   5   9   5    4.00   39.10
   5  -9   5    2.40   22.00
   5  -9   5   34.00   25.50
   5   9   6  -43.50   35.50
   5  -9   6   -5.50   24.60
   5  -9   6  -13.80   23.90
  -5  10   5    7.80   34.40
   5  10  -5   -7.90   40.80
  -5 -10   5   58.49   27.60
  -5  10   4  -56.39   32.00
  -5  10   4   48.50   33.30
   5  10  -4  -77.79   37.00
  -5 -10   4   -3.20   24.80
  -5  10   3   64.59   31.50
  -5  10   3    4.20   29.40
   5  10  -3   -7.10   37.70
  -5 -10   3   78.79   28.30
  -5  10   2    4.40   30.40
   5  10  -2   31.40   36.30
  -5 -10   2   25.20   22.50
  -5  10   1   -1.70   30.00
   5  10  -1   -6.50   37.60
  -5 -10   1   21.00   22.70
  -5  10   0   -6.90   30.90
   5  10   0   14.60   37.70
  -5 -10   0   -1.40   22.00
   5  10   1   26.60   41.40
  -5  10  -1    5.30   29.70
  -5 -10  -1   64.29   25.40
  -5  10  -2   -5.10   35.20
   5  10   2   77.19   43.30
  -5 -10  -2    0.30   22.00
   5  10   3  -12.40   45.00
  -5  10  -3  -29.00   32.80
  -5 -10  -3  -19.30   24.20
  -6   0  14   18.20   33.10
  -6   0  13   18.90   26.60
  -6   0  12   29.20   31.70
  -6   0  12   64.49   24.70
  -6   0  11   -7.60   16.10
   6   0 -11   24.70   14.10
  -6   0  11   12.80   22.80
  -6   0  10   41.00   19.40
  -6   0  10  110.99   32.20
   6   0 -10   51.79   15.10
   6   0  -9    8.80    9.40
  -6   0   9  -15.40   10.80
   6   0  -9   18.10   16.30
  -6   0   9    7.10   13.80
   6   0  -8   -4.60    6.90
  -6   0   8    4.90   11.50
  -6   0   8   12.70   11.10
   6   0  -8    0.10   14.20
  -6   0   7   -4.70    7.80
   6   0  -7    4.30    6.20
   6   0  -7   14.00   11.40
  -6   0   7    7.20    9.40
  -6   0   6   20.00   10.10
  -6   0   6   16.80    7.90
   6   0  -6   30.70   10.50
   6   0  -6   15.90    6.40
  -6   0   5   -1.50    4.50
  -6   0   5    0.50    3.80
   6   0  -5    1.30    7.70
   6   0  -5   -5.40    4.70
  -6   0   5    4.00    5.00
  -6   0   4  166.78   15.90
   6   0  -4  130.69   17.40
   6   0  -4  126.39   14.50
  -6   0   4  179.28   11.90
  -6   0   3   -3.20    2.70
  -6   0   3   -4.20    4.20
   6   0  -3   -1.30    4.80
   6   0  -3    5.10    5.50
  -6   0   2 3686.43   86.79
  -6   0   2 3631.24   92.19
   6   0  -2 3612.44   91.59
   6   0  -2 3443.96   86.19
  -6   0   2 3609.74   84.49
  -6   0   1   -2.30    2.30
  -6   0   1   -1.40    3.90
   6   0  -1   -2.10    2.40
  -6   0   1   -2.60    2.60
  -6   0   0 1381.36   38.70
   6   0   0 1443.96   38.20
  -6   0   0 1336.57   40.80
   6   0   0 1366.26   39.30
   6   0   1   -0.90    2.60
  -6   0  -1    4.10    3.30
  -6   0  -2 2280.97   59.59
   6   0   2 2241.78   59.69
  -6   0  -3   -1.30    3.80
   6   0   3    2.40    3.90
   6   0   3    9.00    8.80
  -6   0  -3    2.30    2.10
   6   0   4  839.42   31.30
   6   0   4  909.21   42.30
  -6   0  -4  917.61   33.50
  -6   0  -5   -5.00    8.00
   6   0   5   -6.70    4.30
   6   0   5   -4.20   13.00
  -6   0  -6    1.30    9.10
   6   0   6    9.50    6.50
   6   0   6   32.40   16.10
  -6   0  -7   -0.20   12.70
   6   0   7   26.90   19.00
   6   0   7   -1.60    7.20
   6   0   8   71.89   17.20
  -6   0  -8   51.69   16.70
   6   0   9   14.60   10.60
  -6   0  -9   -1.40   19.80
   6   0  10   10.20   13.40
  -6   0 -10   30.00   27.80
   6   0  11   17.30   16.10
   6   0  12   -9.40   19.30
  -6   1  14   56.69   33.40
  -6  -1  14   -7.00   31.10
   6   1 -13  -19.10   22.70
  -6   1  13   -5.60   24.70
  -6  -1  13  -13.20   23.70
   6   1 -12   -5.00   18.30
  -6   1  12   65.19   30.00
  -6   1  12   36.30   20.70
  -6  -1  12   15.80   20.70
  -6  -1  12   28.30   38.00
  -6   1  11  112.79   35.20
   6   1 -11  119.79   27.80
  -6   1  11   50.79   20.90
  -6  -1  11  131.19   32.30
  -6  -1  11  101.39   25.20
  -6   1  10    5.10   17.00
   6   1 -10   -9.90   12.00
  -6   1  10  -16.80   13.10
  -6  -1  10   -3.10   19.30
  -6  -1  10   20.10   24.30
   6   1  -9  111.09   21.20
  -6   1   9  105.39   23.40
  -6   1   9   91.99   22.30
   6  -1  -9   94.39   21.90
  -6  -1   9  117.69   26.50
  -6  -1   9   88.39   18.00
   6   1  -8   -3.50   14.10
  -6   1   8   16.10    9.80
   6   1  -8    1.20    9.90
  -6   1   8   22.60   10.30
  -6  -1   8    6.40   12.10
   6  -1  -8   24.60    8.00
  -6  -1   8   24.50   14.30
   6  -1  -8   13.90   14.50
   6   1  -7  161.38   23.00
  -6   1   7  228.28   17.50
  -6   1   7  208.48   23.50
   6   1  -7  214.88   20.40
   6  -1  -7  188.58   13.90
   6  -1  -7  211.88   25.10
  -6  -1   7  195.38   22.30
   6   1  -6   60.29   14.00
   6   1  -6   52.49   13.50
  -6   1   6   54.99   12.10
  -6   1   6   70.59   10.00
   6  -1  -6   67.89   13.40
  -6  -1   6   34.90   10.80
  -6  -1   6   47.90   11.70
   6   1  -5 1461.55   51.89
  -6   1   5 1521.95   38.80
   6   1  -5 1436.36   49.50
  -6   1   5 1458.15   53.49
  -6  -1   5 1439.26   44.30
   6  -1  -5 1423.36   52.29
   6  -1  -5 1450.85   37.80
  -6  -1   5 1506.25   49.00
  -6  -1   5 1427.66   51.79
  -6   1   4   56.69    7.60
   6   1  -4   60.69   11.10
  -6   1   4   58.49   10.70
   6   1  -4   61.19   11.70
  -6  -1   4   53.49   10.70
   6  -1  -4   87.49   21.20
   6  -1  -4   47.40    5.20
  -6  -1   4   63.29   10.90
   6   1  -3  892.21   33.40
  -6   1   3  858.71   35.50
   6   1  -3  864.31   33.30
  -6   1   3  908.21   28.70
  -6  -1   3  909.91   29.60
  -6  -1   3  878.41   33.50
   6  -1  -3  903.41   24.60
   6  -1  -3  933.61   35.80
  -6   1   2    2.90    3.90
   6   1  -2   -3.30    4.20
  -6   1   2    3.10    2.80
  -6   1   2    2.70    5.30
   6   1  -2   -3.30    2.60
  -6  -1   2    1.00    3.20
   6  -1  -2    1.20    2.90
  -6  -1   2   -1.10    3.50
   6  -1  -2    3.60    5.40
  -6  -1   2    1.60    2.20
  -6   1   1 1091.09   32.50
   6   1  -1 1105.89   33.90
  -6   1   1 1122.09   33.40
   6   1  -1 1089.69   33.20
  -6   1   1 1052.79   37.80
   6  -1  -1 1071.59   32.40
  -6  -1   1 1115.59   32.70
  -6  -1   1 1053.29   33.60
   6   1   0   36.00    6.20
   6   1   0   33.10    4.70
  -6   1   0   38.80    6.30
   6  -1   0   46.00    8.60
   6  -1   0   38.60    6.50
   6  -1   0   32.10    5.70
  -6  -1   0   34.80    5.80
  -6  -1   0   45.10    6.50
   6   1   1  118.79    9.60
  -6   1  -1  132.99    9.90
  -6  -1  -1  119.79    9.40
   6  -1   1  107.69    9.00
   6  -1   1  108.99   12.20
   6  -1   1  116.89   10.10
  -6  -1  -1  113.19    7.90
  -6   1  -2   16.60    4.40
   6   1   2   21.60    6.30
   6  -1   2   24.00    8.40
  -6  -1  -2   26.20    6.20
   6  -1   2   24.30    6.00
  -6   1  -3  383.96   18.90
   6   1   3  352.76   17.40
  -6   1  -3  357.26   14.70
   6  -1   3  365.76   18.30
   6  -1   3  353.66   24.40
  -6  -1  -3  359.16   10.90
  -6  -1  -3  400.66   16.50
  -6  -1  -3  387.16   17.50
   6   1   4   36.80    8.90
   6   1   4   66.69   18.20
  -6   1  -4   39.50    6.10
   6  -1   4   41.90    8.80
   6  -1   4   27.10   12.80
  -6  -1  -4   49.20    9.70
   6   1   5  886.71   45.30
   6   1   5  850.31   32.50
  -6   1  -5  866.31   37.70
  -6  -1  -5  876.71   32.40
   6  -1   5  810.82   32.60
   6  -1   5  896.21   45.80
   6   1   6   -2.70    5.80
   6   1   6   -0.90   16.00
  -6   1  -6   -5.10   11.00
  -6  -1  -6    7.60    8.70
   6  -1   6   -5.20   14.30
   6  -1   6   -1.30    6.00
   6   1   7  243.18   20.20
   6   1   7  278.47   38.70
  -6   1  -7  258.87   27.80
  -6  -1  -7  259.27   23.20
   6  -1   7  223.68   20.30
   6   1   8   20.50    9.70
  -6  -1  -8   26.70   14.70
  -6   1  -9  269.57   39.90
   6   1   9  208.98   23.60
  -6  -1  -9  258.77   33.50
   6  -1   9  191.98   23.30
   6   1  10    7.10   13.00
   6  -1  10    8.20   13.70
  -6  -1 -10   38.40   23.80
   6   1  11   11.80   15.00
   6  -1  11   14.40   16.50
   6   1  12  -37.00   18.00
   6  -1  12  -27.90   19.30
   6   2 -14   -1.70   32.70
  -6   2  14  -17.30   33.40
  -6  -2  14   31.70   23.10
  -6  -2  14  -30.60   31.00
   6   2 -13   -0.20   25.60
  -6   2  13  -50.49   26.10
  -6  -2  13   -3.80   24.70
   6   2 -12   36.20   23.30
  -6   2  12   77.19   26.60
  -6   2  12  116.79   31.50
  -6  -2  12   71.29   22.10
  -6   2  11    1.70   19.00
  -6   2  11   37.80   20.30
   6   2 -11   19.60   18.60
  -6  -2  11   13.60   20.20
  -6  -2  11   67.79   37.40
  -6   2  10   63.89   21.20
   6   2 -10   85.39   24.20
  -6  -2  10   74.09   29.30
  -6  -2  10  107.59   26.90
   6   2  -9   23.60   14.90
  -6   2   9   43.80   13.00
  -6   2   9   17.20   15.60
  -6  -2   9    3.80   18.60
   6  -2  -9   34.80   19.40
  -6  -2   9   22.10   14.90
  -6   2   8    2.80   10.40
   6   2  -8   15.60   12.70
   6   2  -8    1.40   14.10
  -6   2   8   16.60    8.80
   6  -2  -8    2.70   13.50
  -6  -2   8   42.50   16.00
  -6  -2   8   26.10   11.20
   6   2  -7   37.40   12.30
  -6   2   7   28.10   11.60
   6   2  -7   37.10   15.10
  -6   2   7   30.70    9.60
   6  -2  -7   50.59   14.20
  -6  -2   7   30.60   13.60
  -6  -2   7   53.69   16.60
  -6   2   6    2.20    8.80
  -6   2   6   11.50    3.80
   6   2  -6   14.70   10.60
   6   2  -6    3.20    8.60
   6  -2  -6   20.40   10.40
  -6  -2   6    6.00    8.00
  -6  -2   6   15.80    6.70
  -6  -2   6   18.90   10.70
   6   2  -5   -6.50    7.00
   6   2  -5    4.60    7.70
  -6   2   5    2.30    7.90
  -6   2   5    4.40    4.40
  -6  -2   5   -2.10    5.50
  -6  -2   5    8.20    8.60
   6  -2  -5  -11.60    7.60
  -6  -2   5   -7.70    6.00
   6   2  -4  233.48   19.80
   6   2  -4  261.17   19.30
  -6   2   4  255.17   14.00
  -6   2   4  286.57   21.70
  -6  -2   4  259.47   16.00
  -6  -2   4  276.57   19.00
  -6  -2   4  257.27   19.80
   6  -2  -4  261.07   20.60
   6   2  -3    5.00    6.40
  -6   2   3    4.30    3.40
  -6   2   3    7.90    7.40
   6   2  -3    7.90    6.10
  -6  -2   3    4.50    4.00
  -6  -2   3   -3.30    4.10
   6   2  -2  304.07   16.80
  -6   2   2  325.87   17.00
   6   2  -2  280.67   19.80
   6   2  -2  290.97   15.20
  -6   2   2  288.07   18.80
  -6   2   2  298.17   14.00
  -6  -2   2  284.27   16.20
   6  -2  -2  292.87   13.00
   6  -2  -2  298.57   12.00
  -6  -2   2  262.47    7.60
  -6  -2   2  276.47   14.30
  -6   2   1  159.18   12.50
   6   2  -1  153.78   10.80
  -6   2   1  138.59   13.40
   6   2  -1  156.88   10.70
  -6   2   1  172.38   10.70
   6  -2  -1  152.38   10.80
   6  -2  -1  161.48   10.00
  -6  -2   1  165.08   10.40
  -6  -2   1  175.58   11.10
   6   2   0 1084.09   33.20
   6   2   0 1066.99   29.70
  -6   2   0 1112.09   33.10
  -6  -2   0 1081.99   29.80
   6  -2   0 1096.89   36.00
   6  -2   0 1015.90   35.80
  -6  -2   0 1081.09   31.90
   6  -2   0 1095.19   32.80
   6   2   1  279.47   14.30
  -6   2  -1  288.57   15.70
  -6   2  -1  290.37   14.90
   6  -2   1  266.27   18.10
   6  -2   1  282.17   14.50
  -6  -2  -1  301.57   13.80
  -6  -2  -1  287.87    9.70
   6  -2   1  301.67   17.40
   6   2   2  865.51   29.00
  -6   2  -2  924.31   31.20
  -6   2  -2  859.71   35.10
  -6   2  -2  902.11   30.10
   6  -2   2  923.01   37.80
   6  -2   2  926.01   30.90
  -6  -2  -2  938.51   28.60
  -6  -2  -2  867.21   28.70
   6   2   3   10.90    3.90
  -6   2  -3   10.40    4.80
  -6   2  -3    9.50    7.00
  -6   2  -3    5.90    5.30
  -6  -2  -3   13.00    3.80
   6  -2   3    7.70    4.40
   6  -2   3   17.80   10.90
  -6  -2  -3   15.20    4.50
  -6   2  -4  956.50   30.80
   6   2   4  919.11   32.40
  -6   2  -4  958.10   42.10
   6  -2   4  920.11   34.30
  -6  -2  -4  954.50   27.40
   6  -2   4 1056.59   47.40
  -6   2  -5   -3.60    9.30
  -6   2  -5    0.40    4.80
   6   2   5    1.20    4.80
   6  -2   5   -3.30   14.60
   6  -2   5    2.00    5.40
  -6  -2  -5    5.20    5.40
   6   2   6    9.50    6.60
   6   2   6   22.10   17.30
  -6   2  -6   -4.10   12.10
   6  -2   6  -21.40   17.00
   6  -2   6   -3.20    6.20
  -6  -2  -6    9.20    6.70
   6   2   7   23.00    9.30
  -6   2  -7    6.70   16.60
   6  -2   7    7.90    8.90
  -6  -2  -7   14.70   10.10
  -6   2  -8   13.40   21.30
   6   2   8   12.70    9.40
   6  -2   8    9.90    9.80
   6   2   9    0.80   10.50
  -6  -2  -9   -5.70   15.50
   6  -2   9    2.70   11.10
   6   2  10    5.20   14.40
   6  -2  10   22.50   15.40
   6   2  11   33.80   17.30
   6  -2  11   -5.10   16.60
   6   3 -13    9.90   30.40
  -6   3  13  -25.10   27.40
  -6  -3  13    2.20   19.10
  -6  -3  13  -20.30   27.20
   6   3 -12   -6.20   26.30
  -6  -3  12   15.20   16.10
  -6  -3  12   12.40   22.80
  -6   3  11   37.60   21.50
   6   3 -11   57.59   24.60
  -6   3  11   73.69   28.00
  -6  -3  11   76.59   22.70
   6   3 -10  -14.60   17.30
  -6   3  10   -4.80   14.20
  -6   3  10    3.50   28.10
  -6  -3  10   11.70   16.10
  -6  -3  10   57.49   36.30
  -6   3   9   92.79   24.80
  -6   3   9  122.19   18.40
   6   3  -9   77.79   21.50
   6   3  -9  138.29   42.30
  -6  -3   9   98.49   20.70
   6  -3  -9  112.89   25.80
  -6  -3   9  174.68   41.30
  -6   3   8   45.60   12.60
   6   3  -8   38.90   17.80
   6   3  -8   51.19   19.50
  -6   3   8   45.50   16.00
  -6  -3   8   45.20   21.90
  -6  -3   8   45.30   14.70
   6  -3  -8   49.60   18.40
  -6   3   7  213.18   25.40
   6   3  -7  232.28   28.20
   6   3  -7  267.57   29.10
  -6   3   7  241.48   12.20
  -6  -3   7  250.67   31.70
   6  -3  -7  252.97   27.50
  -6  -3   7  235.28   25.00
   6   3  -6   62.59   17.50
  -6   3   6   25.30   11.30
   6   3  -6   40.20   12.60
   6  -3  -6   25.70   12.60
  -6  -3   6   32.40   10.60
  -6  -3   6   10.80   13.50
  -6  -3   6   25.60    8.90
  -6   3   5  502.45   32.00
   6   3  -5  479.35   32.60
  -6   3   5  537.75   21.10
   6   3  -5  557.34   31.10
  -6  -3   5  605.64   34.90
   6  -3  -5  496.85   31.30
  -6  -3   5  544.75   29.90
  -6  -3   5  536.55   24.20
  -6   3   4   -0.30    3.50
   6   3  -4   -1.90    7.50
   6   3  -4   -7.30    7.60
  -6   3   4    7.70    8.10
  -6  -3   4   -8.50    5.80
  -6  -3   4  -19.10    8.20
  -6  -3   4    0.50    4.20
   6   3  -3  376.86   21.70
   6   3  -3  360.96   26.00
  -6   3   3  371.56   25.00
  -6   3   3  381.66   16.10
  -6  -3   3  381.16   18.20
  -6  -3   3  387.76   21.50
   6   3  -2    7.60    5.20
  -6   3   2    1.80    5.80
  -6   3   2    2.80    2.90
   6   3  -2   12.70    8.50
  -6   3   2    5.70    3.50
   6   3  -2    3.70    3.60
  -6   3   2    6.00    7.50
  -6  -3   2    3.40    3.80
  -6  -3   2    7.90    4.80
   6  -3  -2    7.10    4.30
  -6   3   1   13.60    4.40
   6   3  -1    7.40    7.00
  -6   3   1    3.90    5.70
  -6   3   1   14.60    5.50
  -6   3   1   13.30    4.90
   6   3  -1    9.60    4.70
   6   3  -1   10.30    3.90
  -6  -3   1   14.30    4.60
   6  -3  -1   12.60    5.70
  -6  -3   1    8.20    4.10
   6  -3  -1   12.90    3.60
   6   3   0    0.50    3.00
  -6   3   0    3.80    3.50
  -6   3   0    2.80    4.30
   6   3   0    1.60    3.00
   6  -3   0    2.00    5.70
   6  -3   0    1.90    5.00
   6  -3   0    3.50    3.20
  -6  -3   0    2.30    3.10
  -6  -3   0    2.60    3.60
   6   3   1   14.00    4.10
  -6   3  -1    6.40    5.20
  -6   3  -1   16.50    5.70
  -6   3  -1   15.50    6.40
   6  -3   1   10.80    6.20
  -6  -3  -1    8.20    4.60
   6  -3   1   15.90    8.20
  -6  -3  -1   13.60    3.90
   6  -3   1    8.10    3.90
  -6   3  -2   44.10   11.00
   6   3   2   31.40    7.00
  -6   3  -2   39.30    9.00
  -6   3  -2   37.70    9.80
  -6  -3  -2   31.00    7.30
   6  -3   2   49.50   14.70
  -6  -3  -2   34.60    6.60
   6  -3   2   52.09   10.80
   6  -3   2   41.40    8.20
  -6   3  -3  172.18   15.00
   6   3   3  165.88   12.20
  -6   3  -3  167.68   17.70
  -6   3  -3  151.38   14.30
   6  -3   3  160.28   21.20
  -6  -3  -3  161.18   10.60
   6  -3   3  147.49   12.90
  -6   3  -4  113.39   17.60
  -6   3  -4  110.79   13.10
   6   3   4  114.09   11.30
   6  -3   4  159.98   24.90
  -6  -3  -4  110.99    8.20
   6  -3   4  102.99   12.00
  -6   3  -5  262.87   26.40
   6   3   5  265.17   17.40
  -6   3  -5  273.47   27.50
  -6   3  -5  277.07   17.90
   6  -3   5  273.57   34.20
   6  -3   5  259.27   18.40
  -6   3  -6  200.58   28.40
  -6   3  -6  125.69   23.60
   6   3   6  144.99   15.40
  -6  -3  -6  144.69   10.40
   6  -3   6  133.99   17.00
   6  -3   6  176.38   33.80
   6   3   7  232.08   40.00
  -6   3  -7  131.69   26.90
  -6   3  -7  180.18   34.30
   6   3   7  170.48   18.50
  -6  -3  -7  160.68   15.00
   6  -3   7  138.99   18.00
   6   3   8   -6.40    8.60
  -6  -3  -8    7.50    9.80
   6  -3   8    5.00   10.40
   6   3   9  125.49   22.00
  -6  -3  -9  121.99   25.50
   6  -3   9  164.58   24.20
   6   3  10    4.60   13.60
   6  -3  10    7.50   15.00
   6   3  11   -0.30   17.10
   6  -3  11   40.60   19.90
  -6   4  13  -23.60   29.10
   6   4 -13  -46.70   35.30
  -6  -4  13   17.30   24.60
  -6   4  12   24.50   27.40
   6   4 -12   20.80   31.20
  -6  -4  12   16.80   18.00
  -6  -4  12   21.10   21.20
  -6   4  11    6.80   23.40
   6   4 -11   12.80   26.20
  -6  -4  11    3.60   21.00
  -6   4  10   15.70   13.10
  -6   4  10   12.90   19.70
   6   4 -10   33.10   22.50
  -6  -4  10    0.10   13.30
  -6  -4  10   21.10   20.10
  -6   4   9   15.70   10.20
  -6   4   9    9.80   16.30
   6   4  -9   -4.10   20.20
  -6  -4   9  -39.20   26.00
  -6  -4   9    7.60   10.70
  -6  -4   9   23.80   17.50
  -6   4   8   28.60    7.10
  -6   4   8   40.40   15.20
   6   4  -8   29.20   34.00
   6   4  -8   21.20   17.30
  -6  -4   8   30.40   11.70
  -6  -4   8   26.30   14.10
  -6  -4   8    5.90   22.30
  -6  -4   8   13.60   10.00
   6  -4  -8    2.90   17.40
  -6   4   7   82.39    6.70
   6   4  -7   88.29   24.80
   6   4  -7  142.79   27.30
  -6   4   7   84.59   22.40
  -6   4   7   96.99    6.90
  -6  -4   7   94.69   18.70
  -6  -4   7   85.69   20.20
  -6  -4   7  100.09   17.80
   6  -4  -7   97.99   24.80
  -6  -4   7   76.89   23.30
   6   4  -6   27.60   16.00
  -6   4   6   22.40   12.40
   6   4  -6   46.10   15.90
  -6  -4   6   32.70    9.00
  -6  -4   6   18.80    8.80
  -6  -4   6   20.60   11.70
  -6  -4   6   38.10   17.30
   6   4  -5   88.09   21.00
   6   4  -5   65.59   15.00
  -6   4   5   66.89    9.50
  -6   4   5   67.79   17.90
  -6  -4   5   60.49   13.80
  -6  -4   5   67.59   13.70
  -6  -4   5  120.99   23.40
  -6  -4   5   64.69   14.60
  -6   4   4  244.78   13.50
   6   4  -4  228.88   25.40
  -6   4   4  226.18   23.20
  -6   4   4  245.98    7.00
   6   4  -4  256.07   21.30
  -6   4   4  259.67   21.00
  -6  -4   4  226.88   19.30
  -6  -4   4  219.18   26.30
  -6  -4   4  239.28   18.90
  -6  -4   4  220.88   16.10
  -6   4   3   19.00    4.80
  -6   4   3   29.80    8.90
  -6   4   3   34.80    7.40
  -6   4   3   14.80    9.80
   6   4  -3   24.50    9.50
   6   4  -3   26.60   11.00
  -6   4   3   26.20    8.00
  -6  -4   3   20.80    8.10
  -6  -4   3   20.80    7.50
  -6  -4   3   21.40    4.20
  -6  -4   3   31.20    9.00
   6   4  -2  270.87   18.10
  -6   4   2  273.27   14.90
  -6   4   2  258.07   13.60
   6   4  -2  244.58   25.70
  -6   4   2  258.07   22.40
  -6   4   2  249.18   18.90
   6   4  -2  257.57   15.60
  -6   4   2  247.68   19.20
  -6  -4   2  260.77   14.30
   6  -4  -2  249.48   16.40
  -6  -4   2  250.17   18.10
   6   4  -1   29.40   11.50
  -6   4   1   37.50    9.60
  -6   4   1   35.60    7.60
   6   4  -1   31.10    6.90
   6   4  -1   33.40    8.10
  -6   4   1   36.50   10.30
  -6   4   1   32.90    9.50
  -6  -4   1   39.00    7.10
  -6  -4   1   38.00    9.50
   6  -4  -1   29.60    5.10
   6  -4  -1   45.80   12.20
   6   4   0 1269.77   30.70
  -6   4   0 1254.27   44.50
   6   4   0 1317.47   39.30
   6   4   0 1290.97   35.50
  -6   4   0 1295.47   44.30
   6  -4   0 1277.77   36.20
  -6  -4   0 1301.97   34.80
  -6  -4   0 1253.97   42.10
   6  -4   0 1247.28   46.30
   6  -4   0 1339.87   47.90
  -6   4  -1    2.50    7.20
  -6   4  -1    2.00    5.40
  -6   4  -1    3.70    6.00
   6   4   1   -3.20    3.60
   6  -4   1   12.90   12.00
  -6  -4  -1    3.20    3.00
  -6  -4  -1    0.10    4.80
   6  -4   1    2.50    6.30
   6  -4   1    1.40    3.70
  -6   4  -2  526.25   27.30
  -6   4  -2  543.15   24.50
  -6   4  -2  547.65   30.80
   6   4   2  511.85   21.20
   6  -4   2  547.55   23.00
   6  -4   2  524.15   34.50
  -6  -4  -2  544.55   24.00
   6  -4   2  541.55   29.00
  -6   4  -3   18.90    8.30
   6   4   3    5.50    4.70
  -6   4  -3    1.00    6.60
  -6   4  -3   15.10    9.20
   6  -4   3    5.50    7.90
   6  -4   3   14.60   14.60
  -6  -4  -3    7.60    5.30
   6  -4   3    3.50    5.20
   6   4   4  128.69   12.30
  -6   4  -4  123.69   19.60
  -6   4  -4  111.39   16.00
   6  -4   4   97.79   26.70
   6  -4   4  105.99   16.40
   6  -4   4  118.69   13.90
  -6  -4  -4  121.49   11.00
  -6   4  -5   60.29   16.00
   6   4   5   69.59   11.80
  -6   4  -5   65.19   15.60
   6  -4   5  143.89   32.10
   6  -4   5   48.70   10.50
   6  -4   5   45.50   10.50
  -6   4  -6   78.99   30.40
   6   4   6   57.39   13.60
  -6   4  -6   64.09   18.10
  -6   4  -6  106.29   18.40
   6  -4   6   64.09   15.70
   6  -4   6   49.30   11.80
   6   4   7    9.70    8.40
  -6   4  -7    2.90   16.70
   6  -4   7    1.80    8.70
   6  -4   7  -10.60   10.00
   6   4   8   21.20    9.60
  -6   4  -8  -23.60   17.60
   6   4   9   -7.80   12.20
  -6   4  -9  -11.90   20.80
   6  -4   9   20.60   13.50
   6   4  10  -19.90   14.70
   6  -4  10   -8.10   15.70
   6   4  11   -4.80   17.60
   6  -4  11   -6.50   18.10
  -6   5  12   13.30   30.60
   6   5 -12   20.90   33.70
  -6  -5  12  -22.90   19.40
  -6   5  11   20.50   26.90
   6   5 -11  -26.30   28.10
  -6  -5  11   10.70   19.40
  -6   5  10   15.10   21.60
   6   5 -10  -26.80   25.60
  -6   5  10   41.50   14.50
  -6   5  10   12.80   11.00
  -6  -5  10   47.80   18.10
  -6   5   9  165.38   32.40
  -6   5   9  162.58   17.30
   6   5  -9  149.19   38.20
  -6  -5   9  221.38   27.60
  -6   5   8   23.20   19.40
   6   5  -8   90.09   28.60
  -6   5   8   72.69   11.40
  -6   5   8   76.99   11.50
  -6   5   8  100.09   29.70
  -6   5   7  103.59    8.70
  -6   5   7  106.59   27.00
   6   5  -7  136.29   29.90
  -6   5   7  119.39    9.50
  -6   5   7  137.59   26.00
   6   5  -7  184.08   31.80
  -6  -5   7  141.29   20.20
  -6  -5   7  128.19   21.10
  -6   5   6   -0.20   12.40
   6   5  -6    9.10   16.20
  -6   5   6   -4.20    3.80
   6   5  -6  -20.20   15.40
  -6   5   6   -4.10   12.50
  -6   5   6    0.30    5.30
  -6  -5   6   -9.20    8.70
  -6  -5   6    7.70   19.70
  -6  -5   6    8.10    9.30
   6   5  -5  181.58   29.10
  -6   5   5  232.38   25.60
  -6   5   5  228.38   13.90
  -6   5   5  199.68   11.90
   6   5  -5  159.88   25.60
  -6   5   5  188.48   22.90
  -6  -5   5  151.78   32.00
  -6  -5   5  227.28   22.20
  -6  -5   5  219.18   18.40
  -6   5   4    2.90   10.80
   6   5  -4   10.70   14.00
  -6   5   4   17.50    5.40
  -6   5   4   35.00    9.30
  -6   5   4    1.90   10.40
  -6   5   4   18.00   11.50
   6   5  -4   18.60   13.30
  -6  -5   4   14.20    8.50
  -6  -5   4   14.40    4.50
  -6  -5   4    8.80    7.00
  -6   5   3   84.69    9.40
   6   5  -3   62.19   15.50
  -6   5   3   82.79   16.90
   6   5  -3   79.19   23.00
  -6   5   3   93.49   18.00
  -6   5   3   96.69   11.60
  -6   5   3   97.09   19.40
  -6  -5   3   99.99   11.70
  -6  -5   3   90.49   15.20
  -6   5   2  223.88   23.10
  -6   5   2  246.68   21.20
  -6   5   2  219.48   13.40
  -6   5   2  214.18   16.40
   6   5  -2  214.48   27.50
  -6   5   2  256.67   22.40
   6   5  -2  191.88   18.50
  -6  -5   2  220.28   13.10
   6  -5  -2  249.28   19.70
  -6  -5   2  242.28   19.70
   6   5  -1   34.90    8.80
   6   5  -1   55.99    9.00
  -6   5   1   51.99   13.60
  -6   5   1   39.00   10.80
  -6   5   1   48.70   13.30
  -6   5   1   67.79   16.10
   6   5  -1   43.60   14.70
   6  -5  -1   43.40   12.30
  -6  -5   1   47.90    7.40
  -6  -5   1   61.49   12.90
   6   5   0  120.49   21.90
   6   5   0  100.39   11.60
  -6   5   0  123.89   12.50
   6   5   0  122.89   11.10
  -6   5   0  121.69   17.90
  -6   5   0   83.99   15.40
   6  -5   0  119.59   22.90
   6  -5   0  109.39    7.90
  -6  -5   0  113.89    6.70
  -6  -5   0  118.59   14.60
  -6   5  -1   12.40    6.90
  -6   5  -1   25.10   10.00
  -6   5  -1   15.50    9.70
   6   5   1   11.10    5.20
   6   5   1   19.90    5.40
   6  -5   1   16.00    5.00
  -6  -5  -1   20.70    8.00
   6  -5   1   31.10   14.80
   6  -5   1   18.60    9.50
   6   5   2   32.80    9.40
  -6   5  -2   15.90   12.10
  -6   5  -2   17.40    9.40
  -6   5  -2   30.40    8.50
   6  -5   2   31.70    8.80
   6  -5   2   39.50   16.50
   6  -5   2   30.10   10.50
  -6  -5  -2   22.00    7.40
  -6   5  -3    0.90   10.10
   6   5   3    2.10    5.00
  -6   5  -3   13.00    8.60
  -6   5  -3   -2.80    9.20
   6  -5   3    7.00    9.30
  -6  -5  -3    2.40    6.40
   6  -5   3    0.40    5.30
   6  -5   3   -1.60   15.40
   6   5   4   -6.20    5.20
  -6   5  -4   -3.40   10.70
  -6   5  -4   -1.80   11.60
  -6  -5  -4    3.00    6.30
   6  -5   4   -3.40    8.00
   6  -5   4    8.90   10.20
   6  -5   4    0.80    6.90
   6  -5   4   10.00   20.40
  -6   5  -5   61.29   18.00
  -6   5  -5  103.69   22.70
   6   5   5   52.19   12.60
   6  -5   5   68.99   31.40
   6  -5   5   69.99   18.10
   6  -5   5   28.50   11.90
   6  -5   5   64.89   15.20
  -6   5  -6   -0.30   17.10
  -6   5  -6  -15.00   12.30
   6   5   6    3.10    7.60
   6  -5   6    0.20    9.50
   6  -5   6  -24.00    9.80
   6  -5   6   -3.60   11.40
   6   5   7   63.69   16.70
  -6   5  -7   10.20   19.10
   6  -5   7   15.80   11.20
   6  -5   7   31.50   13.20
  -6   5  -8   -4.30   23.80
   6   5   8   14.90   11.60
   6  -5   8    6.20   13.40
   6  -5   8    1.40   12.60
  -6   5  -9  -17.60   23.50
   6   5   9    6.20   12.80
   6  -5   9    1.10   14.50
   6   5  10   14.80   18.00
  -6   5 -10   -6.80   30.40
   6  -5  10   30.00   20.70
  -6   6  12  285.97   61.29
   6   6 -12  132.59   45.00
  -6  -6  12   54.09   27.40
   6   6 -11  105.99   39.70
  -6   6  11   26.50   30.00
  -6  -6  11   55.49   24.40
   6   6 -10   13.80   30.00
  -6   6  10   39.50   27.10
  -6  -6  10   30.50   19.70
   6   6  -9   55.69   27.60
  -6   6   9   72.79   16.70
  -6   6   9   42.40   22.80
  -6  -6   9   50.89   19.10
   6   6  -8  -10.10   23.00
  -6   6   8   -4.80    8.00
  -6   6   8   -2.90   11.50
  -6  -6   8  -17.10   12.30
  -6   6   7   15.00    7.30
  -6   6   7    4.80   16.80
  -6   6   7   14.30   10.90
  -6   6   7   12.20    7.50
   6   6  -7   16.10   20.40
  -6  -6   7   -0.10   12.80
  -6  -6   7   -0.50   11.80
   6   6  -6   10.50   19.60
  -6   6   6   46.10   17.00
   6   6  -6   40.20   24.50
  -6   6   6   24.80    7.10
  -6   6   6   60.79   16.80
  -6  -6   6   27.40    8.70
  -6  -6   6   23.00   11.50
  -6   6   5   54.09   10.30
   6   6  -5   23.20   19.70
  -6   6   5   80.39   22.50
   6   6  -5   40.60   19.00
  -6   6   5   46.90   15.30
  -6   6   5   44.30   16.50
  -6   6   5   46.30   13.00
  -6  -6   5   61.69   24.00
  -6  -6   5   32.90    9.50
  -6  -6   5   25.30   12.80
  -6  -6   5   34.80    8.20
  -6   6   4  198.38   25.10
  -6   6   4  171.08   24.80
   6   6  -4  237.48   33.80
  -6   6   4  172.58   12.90
  -6   6   4  206.68   26.40
   6   6  -4  178.88   25.50
  -6   6   4  202.68   17.60
  -6  -6   4  182.88   22.10
  -6  -6   4  205.18   17.00
  -6   6   3   30.90   10.00
  -6   6   3   38.40   14.50
  -6   6   3   27.30   13.70
   6   6  -3   42.80   13.40
  -6   6   3   27.30   14.60
  -6   6   3   21.10    6.60
   6   6  -3   29.90   16.90
  -6  -6   3   20.10    6.30
  -6  -6   3   23.60   11.10
  -6   6   2  204.38   19.90
  -6   6   2  209.78   17.20
   6   6  -2  177.88   30.70
  -6   6   2  202.08   24.60
  -6   6   2  191.28   25.40
   6   6  -2  208.78   21.90
  -6  -6   2  194.48   11.60
  -6  -6   2  201.18   22.30
  -6   6   1   16.80    6.60
  -6   6   1   29.30   13.90
   6   6  -1   10.80    6.10
   6   6  -1    7.10    9.00
  -6   6   1   18.70    8.90
   6   6  -1   12.20   14.90
  -6   6   1    7.90   11.60
   6  -6  -1  -12.10   11.90
  -6  -6   1    0.20    7.60
  -6   6   0   45.60   12.70
   6   6   0   64.89   19.90
   6   6   0   55.09   12.90
   6   6   0   56.49   11.40
  -6   6   0   49.99   14.70
  -6   6   0   42.10   13.40
  -6  -6   0   38.40   11.00
   6  -6   0   57.99   17.60
  -6   6  -1   -9.20   11.30
   6   6   1   -2.70    5.10
   6   6   1    2.60    5.70
   6   6   1   -2.40   13.60
  -6   6  -1  -12.80   10.70
   6   6   1    2.20    5.10
  -6   6  -1    1.30    7.70
  -6  -6  -1   -1.80    8.00
   6  -6   1   -3.90   17.00
   6  -6   1    3.90    7.20
   6  -6   1    2.10    3.70
  -6   6  -2   -3.40    8.80
   6   6   2    2.10    5.70
   6   6   2   15.60   14.30
  -6   6  -2    5.20   12.20
  -6   6  -2    3.40   12.90
   6  -6   2    0.40    5.20
   6  -6   2   22.10   20.00
  -6  -6  -2   -0.90    8.20
   6  -6   2    1.10   10.30
  -6   6  -3  -10.20   12.60
  -6   6  -3    0.00   13.20
   6   6   3    9.50    6.20
   6  -6   3    8.00   11.30
   6  -6   3   -2.10   19.30
   6  -6   3    0.80    6.40
   6  -6   3   -3.40    9.80
  -6  -6  -3    0.40    8.80
  -6   6  -4   25.10   16.10
  -6   6  -4   11.10   15.40
   6   6   4   28.30    7.80
   6  -6   4   21.30   12.70
   6  -6   4   20.70   33.20
  -6  -6  -4   29.50    9.20
   6  -6   4   29.30    8.90
  -6   6  -5   22.40   18.20
  -6   6  -5   33.50   29.20
   6   6   5    4.10    7.60
   6  -6   5   10.30    9.40
   6  -6   5   -2.80   11.00
   6  -6   5    7.50   13.40
   6   6   6    5.20    8.40
  -6   6  -6   27.70   21.20
  -6   6  -6   -8.80   33.10
   6  -6   6  -17.10   14.30
   6  -6   6   -0.90   15.30
   6  -6   6    9.90   10.60
   6   6   7   67.89   18.60
  -6   6  -7   24.00   22.40
   6  -6   7   29.90   13.00
   6  -6   7   -2.80   14.10
   6  -6   7   10.60   17.70
  -6   6  -8   77.99   26.90
   6   6   8   50.29   14.20
   6  -6   8   39.60   15.80
   6  -6   8   13.20   19.80
   6   6   9   -6.70   14.80
  -6   6  -9  -16.50   28.30
   6  -6   9  -13.00   21.20
   6  -6   9   -7.30   17.30
   6  -6   9    0.90   19.60
  -6   7  11  -43.80   37.00
   6   7 -11   39.10   44.80
  -6  -7  11  -12.00   25.30
  -6   7  10  -16.10   31.80
   6   7 -10   23.90   36.30
  -6  -7  10   25.20   21.70
   6   7  -9  149.99   39.80
  -6   7   9  220.48   48.10
  -6  -7   9  285.67   37.60
  -6  -7   9  199.28   26.80
   6   7  -8   38.30   28.40
  -6   7   8   97.09   27.00
  -6   7   8    4.70   22.50
  -6  -7   8   27.00   12.90
  -6  -7   8   41.30   18.10
  -6   7   7  311.47   20.90
  -6   7   7  269.57   19.30
  -6   7   7  280.47   39.50
   6   7  -7  266.17   47.90
  -6   7   7  281.17   22.40
  -6  -7   7  273.87   29.60
  -6  -7   7  240.88   32.70
  -6  -7   7  273.77   22.30
   6   7  -6   45.20   28.60
  -6   7   6   76.19   26.90
  -6   7   6   77.19   18.50
  -6   7   6   77.89   13.20
  -6  -7   6   70.89   15.50
  -6  -7   6  113.79   24.90
  -6  -7   6   53.69   14.10
  -6   7   5   30.80   20.30
   6   7  -5   10.60   20.10
  -6   7   5   42.40   12.70
   6   7  -5   19.50   24.10
  -6   7   5   31.20    7.70
  -6  -7   5   38.60   15.60
  -6  -7   5   25.20   10.70
  -6   7   4   90.39   19.80
  -6   7   4   75.99   12.40
   6   7  -4   58.69   19.50
   6   7  -4   45.90   25.50
  -6   7   4   59.59   19.80
  -6  -7   4   76.59   14.80
  -6  -7   4   97.29   22.50
   6   7  -3   11.60   15.00
  -6   7   3   -7.40   13.20
  -6   7   3   -3.30   10.30
  -6  -7   3    6.10    5.30
  -6  -7   3   -1.00    4.20
  -6  -7   3    6.70   11.60
   6   7  -2  213.08   36.50
  -6   7   2  235.08   32.80
  -6   7   2  265.67   26.50
  -6   7   2  262.27   30.60
   6   7  -2  268.77   27.70
  -6   7   2  257.87   17.00
  -6  -7   2  264.87   25.80
   6   7  -1   21.90   11.90
   6   7  -1   -1.70   17.80
  -6   7   1  -15.30   15.30
  -6   7   1    9.70   12.80
  -6   7   1   13.70    8.50
  -6  -7   1    1.20   10.30
   6  -7  -1   34.30   18.00
  -6   7   0   24.40    9.30
   6   7   0   21.10    7.90
   6   7   0   26.40   16.70
   6   7   0   51.29   16.00
  -6   7   0   40.40   15.80
  -6  -7   0   35.00   14.00
   6  -7   0   18.50   20.20
   6   7   1   -9.30    7.10
   6   7   1    4.60    7.90
   6   7   1    6.20   18.00
  -6   7  -1    4.40   10.40
   6   7   1    4.40    7.90
  -6   7  -1   -4.40   14.00
  -6  -7  -1   13.40   10.10
   6  -7   1   15.90   21.90
  -6   7  -2  116.09   26.60
   6   7   2  109.49    7.80
   6   7   2   97.69   14.70
   6   7   2  116.69    7.40
   6  -7   2  130.39   33.70
   6  -7   2  106.79    9.60
   6  -7   2   98.09   22.20
  -6  -7  -2  101.39   21.20
  -6   7  -3   21.40   16.30
   6   7   3  -13.40   18.30
   6   7   3    5.10    7.50
   6  -7   3  -27.70   30.30
   6  -7   3    6.60    6.60
  -6  -7  -3  -11.70   10.40
   6  -7   3   28.90   13.90
  -6   7  -4   -9.10   19.00
   6   7   4    8.50    7.50
   6  -7   4  -11.20   13.90
   6  -7   4   -9.30   13.10
   6  -7   4    2.00    7.60
  -6  -7  -4   12.50   10.90
   6   7   5    2.90    8.60
  -6   7  -5   -9.10   21.40
   6  -7   5    0.00    9.70
   6  -7   5  -33.70   14.00
   6  -7   5    6.70   14.60
  -6   7  -6   10.80   23.00
   6   7   6   30.00   10.80
   6  -7   6   43.20   18.30
   6  -7   6   -5.70   15.70
   6  -7   6   12.70   12.10
   6   7   7   44.60   13.90
  -6   7  -7   -6.10   26.70
   6  -7   7   48.20   22.70
   6  -7   7   28.80   19.80
   6  -7   7   -2.00   13.80
   6   7   8   10.20   15.30
  -6   7  -8   51.99   31.80
   6  -7   8   -4.30   17.00
   6  -7   8   21.00   25.10
   6  -7   8   50.39   22.30
  -6   8   9   38.30   31.90
   6   8  -9   35.40   39.80
  -6  -8   9  -23.90   21.00
  -6  -8   9   31.70   16.70
  -6  -8   9   -0.80   21.10
   6   8  -8  -27.90   33.90
  -6   8   8   -7.80   27.70
  -6  -8   8   25.70   13.70
  -6  -8   8   -0.60   19.80
  -6  -8   8  -17.10   14.70
   6   8  -7   54.89   35.40
  -6   8   7   20.90   25.90
  -6  -8   7   39.00   11.90
  -6  -8   7   11.80   19.10
  -6  -8   7   26.40   13.90
  -6   8   6   16.10   15.40
  -6   8   6   47.60   25.00
   6   8  -6   80.29   31.70
  -6  -8   6   23.90   10.00
  -6  -8   6   21.80   17.70
   6   8  -5    0.60   26.30
  -6   8   5   21.50    8.50
  -6   8   5   25.20   23.60
  -6   8   5  -13.60   15.40
  -6  -8   5   -5.60   14.90
  -6  -8   5   15.80    7.40
  -6   8   4   60.19   11.80
   6   8  -4   88.79   28.20
   6   8  -4  136.19   39.70
  -6   8   4   71.79   22.80
  -6   8   4  101.39   26.60
  -6  -8   4   82.39    9.90
  -6  -8   4   70.59   19.80
  -6  -8   4   78.59   10.30
  -6   8   3   41.60   15.90
  -6   8   3   50.59   14.50
  -6   8   3   13.20   18.50
   6   8  -3   67.79   23.00
   6   8  -3   30.20   26.20
  -6  -8   3   11.50   15.00
  -6   8   2  144.89   34.30
   6   8  -2  125.59   39.00
   6   8  -2   86.39   20.80
  -6   8   2   61.29   20.30
  -6   8   2  119.09   18.00
  -6  -8   2   72.19   18.30
  -6   8   1   78.29   20.60
   6   8  -1   68.59   28.10
  -6   8   1   75.99   18.00
   6   8  -1   92.09   25.80
  -6  -8   1  104.09   25.00
   6   8   0  218.58   41.80
  -6   8   0  290.87   24.40
   6   8   0  297.47   34.50
  -6   8   0  295.57   34.70
  -6  -8   0  285.27   33.50
   6  -8   0  301.37   47.10
   6   8   1  173.78   40.20
  -6   8  -1  245.28   35.90
   6   8   1  182.18   19.60
   6   8   1  181.78   20.80
   6   8   1  187.18   20.10
   6  -8   1  157.88   48.60
   6   8   2   46.60   25.60
   6   8   2   66.89   12.40
   6   8   2   78.19   17.80
   6   8   2   63.19   15.70
  -6   8  -2   66.19   24.80
  -6  -8  -2   40.20   16.50
   6   8   3  103.49   25.50
   6   8   3  104.39   18.90
   6   8   3  141.29   41.00
  -6   8  -3  129.89   34.00
   6  -8   3   68.39   20.30
  -6  -8  -3   85.89   24.20
   6  -8   3   89.39    8.20
   6  -8   3   99.09   13.90
   6   8   4  -18.70   10.10
   6   8   4    1.30   17.60
  -6   8  -4   27.40   25.30
   6   8   4  -18.90   25.60
   6  -8   4   26.30   18.80
   6  -8   4   15.70   17.50
  -6  -8  -4   14.80   14.80
   6  -8   4    6.80    8.50
  -6   8  -5  -13.70   28.30
   6   8   5  -22.90   10.30
   6   8   5   69.59   33.60
   6  -8   5  -24.60   19.20
   6  -8   5   11.90   19.50
   6  -8   5    6.80   10.70
  -6   8  -6   28.30   30.60
   6   8   6   76.09   22.00
   6   8   6   14.10   33.40
   6  -8   6   35.50   14.80
   6  -8   6   41.40   23.00
   6  -8   6    5.00   20.00
  -6   8  -7   16.90   33.00
   6  -8   7  -14.00   16.00
   6  -8   7   28.30   25.00
   6   9  -8  -53.69   44.80
  -6   9   8   10.60   34.10
  -6  -9   8   65.19   28.20
  -6   9   7   47.80   32.40
   6   9  -7  263.07   66.09
   6   9  -6  -16.00   35.90
  -6   9   6  171.08   43.90
  -6  -9   6    3.40   22.70
   6   9  -5   46.20   35.80
  -6   9   5   34.20   26.50
  -6   9   5   61.79   21.60
  -6  -9   5   78.29   25.60
  -6   9   4   10.50   24.80
   6   9  -4    3.40   34.70
  -6   9   4   33.70   21.50
  -6  -9   4   34.60   20.40
  -6   9   3   39.10   24.10
  -6   9   3   40.40   24.20
   6   9  -3   52.69   33.60
  -6  -9   3   28.30   19.20
   6   9  -2    5.00   25.30
  -6   9   2   33.70   23.70
   6   9  -2   85.79   33.50
  -6   9   2   31.30   22.60
  -6  -9   2    8.10   19.20
  -6   9   1   18.90   21.90
   6   9  -1   33.50   25.80
   6   9  -1   -5.80   25.50
  -6  -9   1  -15.00   17.80
  -6   9   0  -17.90   20.70
   6   9   0  -15.70   28.70
  -6  -9   0    8.40   16.50
   6   9   1   -4.20   13.10
  -6   9  -1   23.60   24.80
   6   9   1  -25.20   27.60
  -6  -9  -1  -11.80   16.30
  -6   9  -2  -20.60   25.90
   6   9   2    7.80   11.80
   6   9   2   -3.30   31.60
  -6  -9  -2    7.10   18.00
   6   9   3   41.00   12.90
  -6   9  -3   -4.50   24.70
   6   9   3   50.89   39.40
  -6  -9  -3   31.10   20.00
   6   9   4  109.69   41.50
  -6   9  -4   25.50   31.20
  -6  -9  -4   -3.20   19.00
   6   9   5  -43.50   36.80
  -6   9  -5   52.49   35.60
   6  -9   5   32.60   26.40
   6  10  -5   37.90   47.10
  -6  10   5   39.40   33.60
  -6 -10   5  -26.30   26.30
   6  10  -4  -10.90   40.30
  -6  10   4   35.40   34.30
  -6 -10   4  -18.10   25.40
  -6  10   3    3.80   33.20
  -6  10   3  -11.90   28.10
  -6 -10   3    5.30   22.20
  -6  10   2   26.90   31.10
   6  10  -2  -11.70   37.70
  -6  10   2    1.40   28.80
  -6 -10   2   39.80   24.50
  -6  10   1   -3.50   28.30
  -6  10   1   13.60   30.20
  -6 -10   1   -4.90   22.20
   6  10   0  -11.80   36.00
  -6  10   0   28.60   30.40
  -6 -10   0   52.59   24.70
   6  10   1   19.70   40.50
  -6  10  -1   16.70   34.20
  -6 -10  -1   41.10   24.20
   6  10   2   24.30   43.20
  -6  10  -2  -53.99   30.80
  -6 -10  -2   31.90   23.00
  -6  10  -3   -3.10   36.50
   6  10   3   26.10   42.60
  -6 -10  -3   -6.70   26.40
  -7   0  14   19.80   32.90
  -7   0  13  -27.20   25.70
  -7   0  12  191.88   38.80
  -7   0  12  246.48   52.39
   7   0 -11    1.00   13.60
  -7   0  11   21.10   22.30
  -7   0  11   18.10   18.00
   7   0 -10  459.55   30.40
  -7   0  10  491.45   38.50
   7   0  -9    9.60    9.10
  -7   0   9   -0.20   11.90
  -7   0   9    3.20   13.50
   7   0  -8   85.09   15.20
   7   0  -8   59.89   16.00
  -7   0   8   91.29   19.50
  -7   0   8   83.69   21.40
  -7   0   7   -0.70    8.20
   7   0  -7   -5.10    6.30
   7   0  -7   -8.20   10.60
  -7   0   7    9.90   10.40
  -7   0   6  284.37   17.90
  -7   0   6  266.47   23.30
  -7   0   6  295.57   18.50
   7   0  -6  299.47   23.20
   7   0  -6  231.18   17.10
   7   0  -5   -8.00    5.80
   7   0  -5    3.80    5.40
  -7   0   5   -2.20    7.10
  -7   0   5   -3.60    4.70
  -7   0   4    5.30    6.30
  -7   0   4   -0.70    4.10
   7   0  -4    1.00    8.20
   7   0  -4   -3.00    4.40
  -7   0   3   -3.70    4.80
   7   0  -3   -1.80    4.50
  -7   0   3   -6.30    3.50
   7   0  -3    2.10    3.20
   7   0  -3    6.10    5.50
  -7   0   2  157.98   13.70
   7   0  -2  141.59   11.00
   7   0  -2  161.78   13.80
  -7   0   2  151.88   10.90
  -7   0   2  151.58    9.90
   7   0  -1   -1.80    2.80
  -7   0   1   -0.40    3.00
  -7   0   1    4.00    5.30
   7   0   0    0.70    2.90
   7   0   0    4.40    3.50
  -7   0   0   -2.80    2.80
  -7   0   0    6.70    4.50
   7   0   1   -2.90    3.10
  -7   0  -2   20.20    5.50
   7   0   2   25.00    6.80
   7   0   2   42.40   12.90
   7   0   3    3.80    7.90
   7   0   3    2.10    4.70
  -7   0  -3    4.80    5.40
  -7   0  -3    0.00    2.60
   7   0   4  779.92   41.80
  -7   0  -4  778.62   19.70
  -7   0  -4  794.32   30.50
   7   0   4  718.43   30.00
  -7   0  -4  829.32   32.50
   7   0   5    6.50   13.40
   7   0   5   -5.30    5.50
   7   0   6  211.98   18.10
  -7   0  -6  200.18   22.40
  -7   0  -7   11.60   14.00
   7   0   7  -12.20    7.10
  -7   0  -8  262.57   32.50
   7   0   8  219.68   21.80
   7   0   9  -13.90    9.70
  -7   0  -9   -8.50   22.30
  -7   0 -10  249.28   62.99
   7   0  10   90.19   23.10
   7   0  11   -5.50   15.70
  -7   1  14  -18.80   33.50
  -7  -1  14   23.30   30.60
  -7   1  13   31.30   28.40
   7   1 -13   17.70   23.10
  -7  -1  13   73.09   28.90
  -7   1  12  -23.20   20.20
   7   1 -12   -0.50   19.00
  -7   1  12   33.10   27.30
  -7  -1  12  -11.10   18.70
  -7  -1  12   49.10   41.30
  -7   1  11   12.30   21.00
  -7   1  11   36.80   17.20
   7   1 -11   18.30   16.70
  -7  -1  11    2.80   25.50
  -7  -1  11   58.29   21.60
  -7   1  10   11.40   15.10
   7   1 -10    5.10   14.00
  -7  -1  10    7.90   16.50
  -7  -1  10    3.90   21.30
  -7   1   9  107.39   20.70
  -7   1   9   54.19   18.30
   7   1  -9   66.19   19.70
   7  -1  -9   53.39   20.50
  -7  -1   9   40.00   16.40
  -7  -1   9   60.89   19.10
  -7   1   8    3.70    9.40
   7   1  -8    6.50   14.80
  -7   1   8   -5.50   11.60
   7   1  -8    7.90    9.20
  -7  -1   8    0.50   10.80
  -7  -1   8   17.30   13.20
   7  -1  -8  -15.10   14.30
   7  -1  -8    8.20    6.90
   7   1  -7  159.18   23.00
   7   1  -7  111.19   18.60
  -7   1   7  103.29   20.20
  -7   1   7  117.19   13.50
  -7  -1   7  111.09   19.10
  -7  -1   7  122.59   23.00
   7  -1  -7  120.79   10.90
   7  -1  -7  114.89   21.10
   7   1  -6    2.00    7.40
   7   1  -6   11.40    9.00
  -7   1   6    8.50    9.00
  -7   1   6   13.70    6.00
  -7   1   6    3.00    4.80
  -7  -1   6   14.00   10.00
   7  -1  -6    9.30    4.10
   7  -1  -6    9.20   11.00
  -7  -1   6   10.00    8.90
  -7  -1   6    1.20    5.90
  -7   1   5  463.65   21.00
  -7   1   5  436.66   28.40
   7   1  -5  414.46   25.10
   7   1  -5  416.56   26.70
  -7  -1   5  450.75   27.10
  -7  -1   5  448.76   21.70
  -7  -1   5  466.45   25.10
   7  -1  -5  454.55   27.80
   7   1  -4  133.89   14.20
  -7   1   4  128.99   16.30
   7  -1  -4  125.39   16.40
  -7  -1   4  144.59   12.10
  -7  -1   4  161.18   15.70
   7  -1  -4  133.39    8.50
  -7   1   3  717.23   25.40
   7   1  -3  703.83   30.10
   7   1  -3  700.83   29.90
   7   1  -3  688.93   26.40
  -7   1   3  699.73   32.40
   7  -1  -3  668.03   21.90
   7  -1  -3  704.23   32.20
  -7  -1   3  653.23   29.40
  -7   1   2  163.58   15.90
   7   1  -2  172.88   12.10
   7   1  -2  186.88   14.20
  -7   1   2  172.68   11.80
  -7   1   2  173.48   11.80
  -7  -1   2  179.38   12.20
  -7  -1   2  174.98    8.70
  -7  -1   2  173.18   14.10
   7  -1  -2  163.38   11.40
  -7   1   1  150.68   11.10
  -7   1   1  163.68   14.50
  -7   1   1  162.08   11.10
   7   1  -1  143.89   10.80
   7   1  -1  164.18   12.00
   7  -1  -1  159.08   11.10
  -7  -1   1  158.98   12.20
  -7  -1   1  160.18   11.40
  -7   1   0  104.49    9.80
   7   1   0  110.69   10.00
  -7  -1   0  103.79    9.60
  -7  -1   0  120.19    9.80
   7  -1   0   96.69    9.30
   7  -1   0  113.89   12.40
   7  -1   0  112.49   10.20
  -7   1  -1   56.29    8.70
   7   1   1   58.39    7.70
   7  -1   1   54.89   12.90
   7  -1   1   60.09    8.40
  -7  -1  -1   67.39    9.00
  -7  -1  -1   55.19    9.10
   7  -1   1   58.39    8.30
   7   1   2   48.50    7.90
  -7   1  -2   64.19    8.10
  -7   1  -2   47.10    9.10
   7  -1   2   43.00    8.10
   7  -1   2   79.79   13.80
  -7   1  -3  611.24   21.60
   7   1   3  611.94   25.40
  -7   1  -3  649.04   26.70
   7  -1   3  615.94   26.20
   7  -1   3  673.73   34.90
  -7  -1  -3  633.04   25.50
   7   1   4   48.00    9.60
  -7   1  -4   55.29    7.40
  -7   1  -4   49.90   11.50
   7   1   4   50.79   15.70
   7  -1   4   46.50   13.90
  -7  -1  -4   51.49   10.30
   7  -1   4   49.60   11.10
   7   1   5  181.68   15.20
   7   1   5  252.67   31.20
  -7   1  -5  215.98   10.50
  -7   1  -5  215.18   21.70
   7  -1   5  233.08   31.00
  -7  -1  -5  207.98   16.70
   7  -1   5  194.58   16.70
   7   1   6   -3.70    6.20
   7   1   6  -12.80   17.90
  -7   1  -6  -17.40   12.80
   7  -1   6   -7.10    6.20
  -7  -1  -6    9.20    8.90
   7   1   7    7.30   23.70
   7   1   7  -16.90    7.30
  -7   1  -7  -11.30   16.30
  -7  -1  -7   -8.30   12.00
   7  -1   7   -6.50    7.30
   7   1   8   22.80   10.80
  -7  -1  -8   21.60   16.20
   7   1   9    6.20   11.50
  -7   1  -9   48.80   27.30
   7  -1   9   12.50   11.80
  -7  -1  -9   41.60   20.90
   7   1  10    9.00   17.90
   7  -1  10  -17.00   13.00
   7   1  11   40.20   17.90
   7  -1  11   10.80   18.00
  -7   2  14   11.00   33.00
  -7  -2  14  -17.20   32.20
   7   2 -13   22.00   26.90
  -7   2  13   -6.50   27.70
  -7  -2  13   -0.70   27.00
  -7   2  12   24.50   24.60
   7   2 -12   14.60   28.30
  -7  -2  12   57.19   26.50
   7   2 -11   -2.20   18.10
  -7   2  11  -17.20   17.60
  -7   2  11  -14.00   20.10
  -7  -2  11   16.50   20.90
  -7  -2  11   39.70   35.90
  -7   2  10  257.47   49.60
  -7   2  10  312.27   28.40
   7   2 -10  346.47   36.00
  -7  -2  10  275.07   41.40
  -7  -2  10  293.77   36.10
  -7   2   9   -3.80   12.50
  -7   2   9   13.30    9.80
   7   2  -9   -2.50   12.00
  -7  -2   9   -0.50   19.90
   7  -2  -9    3.70   20.60
  -7  -2   9   13.40   10.70
  -7   2   8  164.08   14.90
   7   2  -8  182.18   31.70
  -7   2   8  168.88   25.70
   7   2  -8  166.48   24.10
  -7  -2   8  169.68   24.30
   7  -2  -8  181.78   28.10
  -7  -2   8  140.29   29.60
   7   2  -7  116.39   23.50
  -7   2   7  128.99    9.00
  -7   2   7   92.29   19.70
   7   2  -7  108.69   19.80
  -7  -2   7  129.99   17.00
  -7  -2   7  129.09   22.80
   7  -2  -7  126.29   19.30
  -7  -2   7  105.99   19.70
  -7   2   6  185.98   14.30
   7   2  -6  221.38   22.90
   7   2  -6  209.78   22.10
  -7   2   6  226.88   23.70
  -7  -2   6  215.68   22.30
   7  -2  -6  236.68   22.50
  -7  -2   6  156.28   19.80
  -7  -2   6  184.28   16.70
  -7   2   5   24.30    9.60
   7   2  -5   12.70    9.50
  -7   2   5   14.70    5.20
   7   2  -5   20.30   10.80
  -7  -2   5   20.60    8.10
   7  -2  -5   25.50   10.00
  -7  -2   5   18.20    7.30
  -7   2   4   95.19   15.70
   7   2  -4   72.59   14.10
  -7   2   4   64.79    8.70
   7  -2  -4   91.79   16.10
  -7  -2   4   50.19   11.40
  -7  -2   4   50.19    9.80
   7   2  -3  261.07   16.20
   7   2  -3  312.57   20.20
  -7   2   3  293.37   22.10
   7   2  -3  295.07   22.30
  -7   2   3  297.47   15.50
  -7  -2   3  311.37   19.10
  -7  -2   3  312.27   16.50
   7  -2  -3  309.77    9.10
   7   2  -2   10.60    6.00
  -7   2   2   11.00    5.90
   7   2  -2    2.80    3.80
  -7   2   2   13.90    4.30
   7   2  -2    8.80    6.60
  -7   2   2   14.60    7.70
  -7  -2   2    6.30    4.50
   7  -2  -2    3.60    3.10
  -7  -2   2   13.50    5.00
   7  -2  -2    7.90    3.70
   7   2  -1   72.79    8.60
  -7   2   1   74.29   12.20
  -7   2   1   59.09    8.70
   7   2  -1   63.49    8.10
  -7   2   1   60.59    9.80
  -7  -2   1   63.99    8.60
  -7  -2   1   63.19    8.40
   7  -2  -1   64.09    9.30
   7  -2  -1   61.39    7.30
   7   2   0   17.70    3.60
  -7   2   0   19.80    6.70
   7   2   0   25.30    6.90
   7  -2   0   22.40    6.40
  -7  -2   0   20.60    6.00
   7  -2   0   18.50    5.10
  -7  -2   0   16.90    5.00
   7  -2   0   22.50    7.30
   7   2   1  279.67   15.30
  -7   2  -1  306.67   16.50
  -7   2  -1  289.27   16.80
  -7  -2  -1  302.57   11.80
   7  -2   1  304.27   20.50
   7  -2   1  295.07   16.00
   7  -2   1  287.87   17.90
  -7  -2  -1  328.87   15.70
  -7   2  -2  101.19   12.10
   7   2   2   79.89    9.20
  -7   2  -2   80.49   10.30
   7  -2   2  106.49   12.10
   7  -2   2  115.89   16.60
  -7  -2  -2   92.99    5.50
   7  -2   2   89.59   10.70
  -7  -2  -2   96.69    5.50
  -7  -2  -2   78.69    9.60
  -7  -2  -2   86.89    8.20
  -7   2  -3  244.68   15.40
   7   2   3  249.78   15.30
  -7   2  -3  268.97   18.00
  -7  -2  -3  242.68    9.70
  -7  -2  -3  252.17   10.90
  -7  -2  -3  255.37   15.10
   7  -2   3  241.98   16.10
  -7  -2  -3  234.98    9.50
   7  -2   3  281.47   25.00
  -7   2  -4  192.58   16.70
  -7   2  -4  188.08   13.30
   7   2   4  191.48   15.00
  -7  -2  -4  173.38   10.40
   7  -2   4  185.18   15.50
   7  -2   4  212.58   26.50
   7   2   5   -0.30    5.20
  -7   2  -5   -4.70   10.50
  -7   2  -5    5.10    5.60
  -7  -2  -5    6.80    5.60
   7  -2   5   -4.50   14.50
   7  -2   5    4.40    6.70
  -7   2  -6  207.78   27.30
   7   2   6  177.38   17.80
   7   2   6  234.88   35.50
  -7  -2  -6  196.98   15.80
   7  -2   6  189.58   18.30
   7  -2   6  191.98   35.80
  -7   2  -7   22.70   17.80
   7   2   7  -12.10    7.60
   7  -2   7  -27.80   12.60
  -7  -2  -7   10.90    9.60
  -7   2  -8   85.39   29.60
  -7  -2  -8  130.19   26.20
   7  -2   8   78.49   18.70
   7   2   9   10.20   11.60
   7  -2   9  -20.70   10.50
  -7  -2  -9    7.70   16.50
   7   2  10   57.99   17.30
   7  -2  10   70.39   17.80
   7   2  11  -25.60   16.00
   7  -2  11   -8.70   18.80
  -7   3  13  -30.50   30.20
   7   3 -13  -10.30   30.50
  -7  -3  13   29.90   29.10
   7   3 -12  -12.00   25.30
  -7   3  12    1.00   24.50
  -7  -3  12    3.00   22.60
  -7   3  11   -9.20   15.70
   7   3 -11   18.20   22.80
  -7   3  11   35.60   21.30
  -7  -3  11    7.80   19.30
   7   3 -10  111.59   33.40
  -7   3  10   46.90   22.00
  -7   3  10   41.50   13.00
  -7  -3  10  -72.59   51.59
  -7  -3  10   24.10   18.60
  -7   3   9    6.30    7.70
  -7   3   9    1.90   15.70
   7   3  -9   -8.00   15.00
  -7  -3   9   -8.30   14.30
   7   3  -8   57.59   18.30
   7   3  -8   49.99   22.00
  -7   3   8   24.30   14.70
   7  -3  -8   76.79   19.60
  -7  -3   8   74.09   17.90
  -7  -3   8   65.89   20.50
  -7  -3   8   55.69   21.90
  -7   3   7   52.59   16.40
   7   3  -7   52.19   17.20
   7   3  -7   45.50   15.80
   7  -3  -7   42.90   16.00
  -7  -3   7   61.89   18.50
  -7  -3   7   59.79   15.60
  -7  -3   7   40.60   17.50
  -7   3   6    7.90    5.50
   7   3  -6    6.00   11.00
  -7   3   6    5.80    9.90
   7   3  -6   -5.60   11.00
  -7  -3   6    8.50    7.30
  -7  -3   6    2.90   12.90
  -7  -3   6   -7.50    8.40
   7  -3  -6   21.00   12.80
   7   3  -5  324.77   25.70
  -7   3   5  360.56   28.30
   7   3  -5  319.67   27.40
  -7   3   5  312.57   20.30
  -7  -3   5  330.27   19.60
   7  -3  -5  323.17   28.20
  -7  -3   5  291.77   22.90
  -7  -3   5  331.97   27.70
  -7   3   4   95.69   10.80
   7   3  -4   96.89   17.90
   7   3  -4   90.99   15.60
  -7   3   4  125.09   18.40
  -7  -3   4  111.39   14.30
  -7  -3   4  100.09   11.80
   7   3  -3  190.98   21.00
  -7   3   3  185.68   12.30
  -7   3   3  188.18   17.10
  -7   3   3  168.48   19.80
   7   3  -3  188.88   16.10
   7   3  -3  174.68   13.90
  -7  -3   3  192.78   13.90
  -7  -3   3  194.48   16.30
  -7   3   2  261.97   14.40
   7   3  -2  226.98   21.60
   7   3  -2  254.37   15.80
  -7   3   2  247.48   21.40
  -7   3   2  251.57   18.20
   7   3  -2  239.28   16.80
  -7  -3   2  247.68   16.20
  -7  -3   2  266.47   14.70
   7  -3  -2  252.77   14.30
   7  -3  -2  238.88   12.50
   7   3  -1 1629.74   48.00
  -7   3   1 1627.14   51.79
  -7   3   1 1645.54   51.89
   7   3  -1 1574.74   45.50
   7  -3  -1 1633.04   44.80
  -7  -3   1 1584.84   45.10
  -7  -3   1 1711.93   46.20
   7  -3  -1 1627.44   49.00
  -7   3   0  169.68   14.10
  -7   3   0  180.88   12.90
   7   3   0  185.58   10.00
  -7   3   0  165.48   15.60
   7   3   0  150.58    5.40
   7   3   0  187.68   13.10
  -7  -3   0  182.78    9.70
  -7  -3   0  174.38   12.70
   7  -3   0  185.28   15.50
  -7  -3   0  174.78   11.70
   7  -3   0  179.98   17.10
   7  -3   0  173.38   11.90
  -7   3  -1  304.47   19.70
  -7   3  -1  347.47   18.40
   7   3   1  357.66   17.50
  -7   3  -1  367.06   21.20
  -7  -3  -1  350.86   17.80
   7  -3   1  333.07   17.00
   7  -3   1  374.26   25.50
   7  -3   1  336.37   21.10
  -7  -3  -1  343.17   16.10
   7   3   2   21.20    5.70
  -7   3  -2   19.30    7.00
  -7   3  -2   33.40    9.70
  -7   3  -2   19.70    7.80
   7  -3   2   16.80   11.20
  -7  -3  -2   19.70    5.40
   7  -3   2   39.50   10.60
  -7  -3  -2   24.20    5.70
   7  -3   2   19.50    6.00
  -7   3  -3  273.87   22.50
   7   3   3  304.07   17.20
  -7   3  -3  288.37   19.60
  -7  -3  -3  292.67   14.50
   7  -3   3  318.17   28.90
   7  -3   3  306.67   21.60
   7  -3   3  302.57   18.30
  -7   3  -4   10.30   10.30
  -7   3  -4   32.20    8.90
   7   3   4   36.40    9.80
   7  -3   4   41.10   10.20
  -7  -3  -4   25.90    6.00
   7  -3   4   38.40   17.50
   7   3   5   12.80    7.30
  -7   3  -5   22.80   12.80
   7  -3   5    7.50    7.10
   7  -3   5   30.00   20.30
   7   3   6   21.20    9.10
  -7   3  -6   14.10   19.20
  -7   3  -6   28.90   12.50
   7  -3   6   23.50    8.90
  -7  -3  -6   30.60    5.90
   7   3   7    5.70    9.70
  -7  -3  -7   20.10    6.70
   7  -3   7   14.20   10.40
   7   3   8  100.19   22.00
  -7  -3  -8   59.69   16.00
   7  -3   8   41.20   13.70
   7   3   9  101.79   23.70
   7  -3   9   52.89   16.50
   7   3  10   14.20   15.80
   7  -3  10  -25.10   15.20
   7   3  11  -13.10   17.90
   7  -3  11  -16.90   18.20
  -7   4  13   -7.10   31.10
   7   4 -13   15.00   35.40
  -7  -4  13  -11.40   30.00
  -7  -4  13  -30.40   21.50
   7   4 -12   81.29   34.20
  -7   4  12   56.59   32.70
  -7  -4  12   24.10   25.90
  -7  -4  12   16.50   20.40
   7   4 -11   17.40   24.60
  -7   4  11  -20.60   22.40
  -7  -4  11   21.30   17.20
  -7  -4  11    5.70   22.90
  -7   4  10  122.19   13.60
  -7   4  10  193.58   37.20
   7   4 -10  115.49   34.80
  -7  -4  10  140.79   26.70
  -7  -4  10   76.19   23.50
  -7   4   9  -12.10   18.80
   7   4  -9   24.00   22.80
  -7  -4   9   20.10   12.90
  -7  -4   9   30.40   32.80
  -7  -4   9   24.60   16.40
  -7   4   8  131.89   27.00
   7   4  -8  105.79   26.40
   7   4  -8  169.88   35.60
   7  -4  -8  100.19   27.40
  -7  -4   8  121.99   37.50
  -7  -4   8  155.38   25.70
  -7   4   7   24.60   14.90
  -7   4   7   25.70    8.60
   7   4  -7   33.00   16.90
   7   4  -7   20.70   16.20
  -7  -4   7   22.10   18.70
  -7  -4   7   37.20   11.50
  -7  -4   7   34.50   13.70
  -7   4   6  352.86   31.70
  -7   4   6  363.06   19.30
   7   4  -6  362.06   32.60
   7   4  -6  335.37   33.10
  -7  -4   6  340.57   22.70
  -7  -4   6  391.26   28.90
  -7  -4   6  360.96   36.30
   7   4  -5  181.48   22.40
   7   4  -5  128.99   24.30
  -7   4   5  139.29   22.40
  -7  -4   5  159.78   17.00
  -7  -4   5  173.98   20.10
  -7  -4   5  177.98   26.30
  -7   4   4   28.40   10.70
  -7   4   4   49.70    9.70
  -7   4   4   33.60   12.80
   7   4  -4   45.60   12.50
   7   4  -4   34.70   13.40
  -7  -4   4   37.40   10.50
  -7  -4   4   65.69   13.50
  -7   4   3   19.90   10.10
   7   4  -3   47.70   14.50
  -7   4   3   23.60    9.40
  -7   4   3   19.40   10.60
   7   4  -3   12.90   12.00
  -7   4   3   20.00    5.80
  -7  -4   3   12.60    7.00
  -7  -4   3   16.60    7.80
  -7  -4   3   18.40    6.60
   7   4  -2   23.00   12.10
  -7   4   2   20.70    9.30
  -7   4   2   15.20    7.20
  -7   4   2   19.20    9.20
   7   4  -2   12.70    5.70
  -7   4   2   51.99   12.90
  -7   4   2   18.90    6.20
   7   4  -2   30.50    8.60
  -7  -4   2   19.30    6.80
   7  -4  -2   22.30    7.60
  -7  -4   2   12.30    6.70
  -7  -4   2   12.30    5.50
   7   4  -1   73.59   18.90
  -7   4   1  106.79   12.20
   7   4  -1   97.49   11.10
  -7   4   1  106.39   10.60
  -7   4   1  113.59   15.40
  -7   4   1  103.59   13.80
   7   4  -1   93.19   11.10
  -7  -4   1   95.39   10.10
   7  -4  -1  105.49    8.60
   7  -4  -1  101.79   15.30
  -7  -4   1   89.19   13.10
   7   4   0  141.09    9.50
  -7   4   0  143.59   12.50
  -7   4   0  148.29   16.50
  -7   4   0  139.99   14.80
   7   4   0  132.79   12.10
  -7  -4   0  132.89   13.70
   7  -4   0  137.19   11.20
   7  -4   0  149.09   15.30
   7  -4   0  174.88   19.90
  -7  -4   0  161.88   10.80
  -7   4  -1  185.08   18.50
   7   4   1  149.59   12.30
  -7   4  -1  151.88   15.40
  -7   4  -1  158.58   17.30
  -7  -4  -1  163.88   14.60
   7  -4   1  167.28   17.30
   7  -4   1  159.98   21.70
  -7  -4  -1  180.38   10.90
   7  -4   1  150.98   12.60
  -7   4  -2  539.75   25.50
  -7   4  -2  527.45   30.70
   7   4   2  539.75   23.20
  -7   4  -2  544.85   27.80
   7  -4   2  518.55   23.60
   7  -4   2  552.14   30.20
  -7  -4  -2  547.45   24.10
   7  -4   2  545.55   36.60
  -7   4  -3  329.97   22.10
  -7   4  -3  325.97   26.20
  -7   4  -3  360.46   24.00
   7   4   3  331.57   18.40
  -7  -4  -3  335.37   18.10
   7  -4   3  311.27   19.80
   7  -4   3  334.47   24.60
   7  -4   3  326.77   32.50
   7   4   4  713.13   28.70
  -7   4  -4  693.93   32.80
  -7   4  -4  655.03   39.10
   7  -4   4  667.43   30.50
  -7  -4  -4  681.93   25.00
   7  -4   4  661.83   46.20
   7  -4   4  718.03   36.40
   7   4   5    5.40    6.90
  -7   4  -5   -9.20   10.80
  -7   4  -5   -0.20    9.30
   7  -4   5   -0.70   21.10
   7  -4   5   -1.30    7.30
  -7   4  -6  310.97   25.20
   7   4   6  366.06   23.00
  -7   4  -6  303.37   36.90
   7  -4   6  361.46   25.70
  -7   4  -7  -25.00   13.70
   7   4   7   -8.10    9.40
   7  -4   7   -5.60   10.00
   7   4   8  114.29   19.20
   7  -4   8   95.59   21.00
   7   4   9   -2.50   13.60
   7  -4   9  -32.50   13.20
   7   4  10   13.90   16.40
   7  -4  10   -4.70   17.00
   7   5 -12    1.10   32.20
  -7   5  12   28.70   33.10
  -7  -5  12  -18.50   20.50
  -7   5  11   22.20   26.90
   7   5 -11  229.78   47.00
   7   5 -10   33.00   30.40
  -7   5  10   21.70   23.20
  -7  -5  10   14.40   16.40
  -7   5   9  -12.90   17.90
   7   5  -9   -9.40   22.00
  -7  -5   9    2.70   14.50
  -7   5   8   -0.10    9.00
  -7   5   8   10.70   15.90
  -7   5   8   41.80   18.00
  -7  -5   8   -0.90   11.30
  -7   5   7   54.49   14.10
  -7   5   7   19.20   14.50
   7   5  -7   38.70   19.80
   7   5  -7   38.10   22.00
  -7   5   7    7.70   27.90
  -7  -5   7   23.30   14.20
  -7  -5   7   10.70   12.30
  -7  -5   7   34.90   11.60
  -7  -5   7   -4.60   22.20
  -7   5   6   32.90   15.30
   7   5  -6  101.99   27.70
   7   5  -6   34.90   17.80
  -7   5   6   25.20    7.80
  -7   5   6   36.50   14.90
  -7  -5   6   46.30   22.40
  -7  -5   6   63.99   19.00
  -7  -5   6   35.80   12.40
  -7  -5   6   26.40   11.40
   7   5  -5  320.07   30.40
  -7   5   5  335.87   28.50
  -7   5   5  312.97   30.80
   7   5  -5  287.07   34.50
  -7  -5   5  306.37   25.40
  -7  -5   5  363.56   15.90
  -7  -5   5  354.56   22.00
  -7   5   4   20.30    6.40
  -7   5   4   -8.90   12.80
   7   5  -4   -5.00   11.40
  -7   5   4    5.50   11.20
  -7   5   4   -3.70   10.20
  -7   5   4    6.00    3.80
   7   5  -4    5.30   13.80
  -7  -5   4   10.50    7.30
  -7  -5   4   18.30    9.60
  -7   5   3  866.81   40.90
   7   5  -3  876.71   39.00
  -7   5   3  859.21   44.10
  -7   5   3  873.71   30.70
  -7   5   3  825.62   39.40
   7   5  -3  862.11   51.19
  -7  -5   3  880.11   39.10
  -7   5   2  306.77   17.10
   7   5  -2  309.97   21.40
  -7   5   2  303.87   25.50
   7   5  -2  278.57   30.90
  -7   5   2  283.47   18.30
   7   5  -2  314.17   19.60
  -7   5   2  322.47   27.50
  -7   5   2  325.47   25.30
  -7  -5   2  298.37   16.70
  -7  -5   2  298.37   22.10
   7  -5  -2  301.97   21.60
  -7   5   1  375.76   26.90
   7   5  -1  343.07   19.80
  -7   5   1  302.47   20.80
   7   5  -1  353.46   33.20
  -7   5   1  348.07   25.50
   7   5  -1  342.27   19.70
  -7   5   1  348.17   19.10
  -7  -5   1  295.77   21.80
  -7  -5   1  320.37   15.40
   7  -5  -1  347.57   26.30
   7   5   0   79.69   10.20
   7   5   0   89.79   22.20
  -7   5   0  103.09   17.50
  -7   5   0   99.79   13.40
   7   5   0   93.99   12.20
  -7   5   0   79.59   15.50
  -7  -5   0   86.29    8.40
   7  -5   0   87.39    8.90
   7  -5   0   67.99   18.90
  -7  -5   0   86.19   15.20
   7   5   1  217.88   15.70
  -7   5  -1  224.68   22.40
  -7   5  -1  212.78   20.70
  -7   5  -1  230.98   18.00
   7  -5   1  227.58   14.80
   7  -5   1  219.58   20.10
   7  -5   1  223.28   25.90
  -7  -5  -1  221.28   18.90
  -7   5  -2    4.70    8.20
   7   5   2   10.80    6.10
  -7   5  -2    9.10    9.60
  -7   5  -2    9.30   11.00
   7  -5   2   13.60   16.50
   7  -5   2   10.10    6.10
  -7  -5  -2    9.00    7.70
   7  -5   2   21.40   11.00
  -7   5  -3   -3.50   12.60
  -7   5  -3   28.60   11.20
  -7   5  -3   -2.30    9.20
   7   5   3    1.90    5.90
   7  -5   3   12.90    7.30
   7  -5   3   20.00   11.40
  -7  -5  -3   12.10    7.50
   7  -5   3   37.60   19.40
   7   5   4   -4.10    6.10
  -7   5  -4   14.50   12.80
  -7   5  -4   -5.90   13.10
   7  -5   4   29.60   23.30
   7  -5   4   -6.10    9.60
  -7  -5  -4    3.00    6.50
   7  -5   4    1.90    7.60
   7   5   5   12.10    8.00
  -7   5  -5   19.50   15.40
  -7   5  -5   25.60   13.40
   7  -5   5    8.80    8.80
   7  -5   5    5.40   12.70
   7   5   6  -14.80    7.70
  -7   5  -6   14.60   18.70
  -7   5  -6   26.10   13.60
   7  -5   6   -5.20   12.70
   7  -5   6   -1.40   11.50
   7   5   7   37.50   11.90
  -7   5  -7   14.60   19.90
   7  -5   7   32.90   13.00
  -7   5  -8  -17.20   20.00
   7  -5   8   -4.30   14.60
   7   5   9   10.90   14.50
  -7   5  -9   56.49   27.90
   7  -5   9   -8.50   17.80
   7   5  10   -2.80   18.90
   7  -5  10  -14.60   19.80
  -7   6  11   15.90   31.00
   7   6 -11   29.10   34.60
  -7  -6  11   13.70   22.80
   7   6 -10   81.69   36.50
  -7   6  10   85.79   32.60
  -7  -6  10   67.99   23.00
  -7   6   9    6.60   12.60
  -7   6   9   21.40   24.30
   7   6  -9   29.90   27.70
  -7  -6   9  -10.80   15.00
  -7   6   8  321.87   23.50
   7   6  -8  322.87   48.20
  -7   6   8  233.88   40.70
  -7  -6   8  326.87   32.80
  -7   6   7    6.70    9.00
   7   6  -7   32.00   22.90
  -7  -6   7   -5.40   12.10
  -7  -6   7   16.10   13.40
   7   6  -6  229.48   35.70
  -7   6   6  183.88   29.20
   7   6  -6  172.18   42.70
  -7   6   6  165.88   16.10
  -7  -6   6  159.88   14.80
  -7  -6   6  114.69   19.50
  -7  -6   6  138.49   24.20
  -7   6   5   29.80   16.10
   7   6  -5   22.70   19.90
  -7   6   5   30.20    8.10
  -7   6   5   28.40    7.70
  -7   6   5   23.70   16.30
   7   6  -5   52.29   19.10
  -7  -6   5   33.40    9.10
  -7  -6   5   27.70   12.30
  -7  -6   5   12.10   10.40
   7   6  -4  192.58   33.30
   7   6  -4  166.18   28.00
  -7   6   4  248.58   45.50
  -7   6   4  172.18   17.20
  -7   6   4  145.59   26.40
  -7   6   4  137.69   14.10
  -7  -6   4  175.88   17.20
  -7  -6   4  148.89   22.30
   7   6  -3   95.59   27.40
   7   6  -3   75.49   16.60
  -7   6   3  138.19   23.30
  -7   6   3   88.29   12.40
  -7   6   3   76.39   14.70
  -7  -6   3   78.49   12.50
  -7  -6   3   66.99   17.90
  -7   6   2   22.80   10.30
  -7   6   2   28.90   13.00
  -7   6   2   20.10   14.20
   7   6  -2   27.90   16.40
   7   6  -2   82.89   20.20
  -7   6   2   24.30    7.60
  -7  -6   2   25.30   10.80
  -7  -6   2   25.40    6.10
   7  -6  -2   31.80   13.90
  -7   6   1   25.80   14.60
  -7   6   1    2.40   13.70
  -7   6   1   39.80   11.80
   7   6  -1   12.70    8.50
   7   6  -1    3.20   17.70
  -7   6   1   44.30   12.50
   7   6  -1   54.19   15.40
  -7  -6   1   23.30   10.90
   7  -6  -1   48.80   16.10
  -7  -6   1   21.70    5.70
  -7   6   0  320.47   21.40
  -7   6   0  365.56   27.30
   7   6   0  317.27   18.30
   7   6   0  346.77   20.90
   7   6   0  323.37   35.40
  -7   6   0  320.17   28.90
  -7  -6   0  382.16   27.10
   7  -6   0  314.57   33.80
   7   6   1    0.90    6.10
   7   6   1   14.40    3.50
  -7   6  -1   11.40    9.30
   7   6   1   12.50    3.50
  -7   6  -1    4.70   12.80
   7   6   1    7.80    5.20
   7   6   1   -3.50   14.80
  -7   6  -1   17.00   14.00
  -7  -6  -1    7.50    9.00
   7  -6   1   12.90    5.00
   7  -6   1   35.40   20.60
   7   6   2  132.19   15.40
  -7   6  -2  150.78   20.90
  -7   6  -2  103.69   22.40
  -7   6  -2  133.49   23.50
   7  -6   2  141.49   21.90
   7  -6   2  146.79   14.30
   7  -6   2  106.79   32.20
  -7  -6  -2  143.49   19.30
   7   6   3   85.29   13.70
  -7   6  -3   77.39   19.50
  -7   6  -3   38.20   15.20
   7  -6   3   99.89   27.50
  -7  -6  -3   56.69   16.90
   7  -6   3   58.89   13.40
  -7   6  -4   75.39   22.50
   7   6   4   95.59   14.90
  -7   6  -4   65.89   16.90
   7  -6   4   81.09   16.30
   7  -6   4   42.00   16.30
  -7  -6  -4   79.89   15.80
   7   6   5    1.90    8.60
  -7   6  -5   -4.00   16.40
   7  -6   5    4.50    9.20
   7  -6   5  -15.50   13.60
   7   6   6   32.70   11.50
  -7   6  -6  106.49   32.70
   7  -6   6   28.90   16.60
   7  -6   6   36.10   13.90
   7   6   7   -0.10   11.60
  -7   6  -7  -22.70   23.20
   7  -6   7    3.30   12.30
   7   6   8    1.10   23.30
  -7   6  -8  -53.09   24.90
   7  -6   8   18.50   20.80
   7  -6   8   22.50   15.30
   7   6   9   17.80   17.40
  -7   6  -9   18.80   32.50
   7  -6   9   19.60   25.80
  -7   7  10  -20.50   29.20
  -7  -7  10   15.20   25.40
  -7   7   9  -52.29   24.80
   7   7  -9   28.70   33.70
  -7  -7   9    8.70   14.10
  -7  -7   9    9.80   19.40
  -7   7   8    3.70   23.90
   7   7  -8    7.60   26.70
  -7  -7   8   14.00   18.40
  -7  -7   8   18.40   12.70
  -7   7   7  -10.10   20.90
  -7   7   7   -3.20    9.30
   7   7  -7   50.79   25.70
  -7  -7   7  -22.40   13.90
  -7  -7   7   -2.90    9.00
  -7  -7   7   -8.70   15.60
  -7   7   6    0.40    6.40
  -7   7   6   30.00   21.60
  -7   7   6   15.80    8.40
   7   7  -6   -0.10   25.60
  -7  -7   6   10.50   14.30
  -7  -7   6   -2.10   12.10
  -7  -7   6   -6.60    7.80
   7   7  -5  123.19   38.60
   7   7  -5   53.69   26.30
  -7   7   5   71.29   14.90
  -7   7   5  136.29   30.70
  -7   7   5  105.79   15.80
  -7  -7   5  112.19   25.90
  -7  -7   5  145.59   19.40
   7   7  -4    5.80   19.70
   7   7  -4   54.39   25.20
  -7   7   4   21.50   10.60
  -7   7   4   23.90    8.30
  -7  -7   4   40.00   15.20
   7   7  -3  316.47   32.80
   7   7  -3  324.17   39.20
  -7   7   3  322.57   20.00
  -7   7   3  339.17   25.50
  -7   7   3  328.77   36.70
  -7  -7   3  350.96   16.90
  -7   7   2   10.30    7.80
  -7   7   2   20.00   15.00
   7   7  -2   19.50   14.40
  -7   7   2   -3.50   11.40
   7   7  -2   17.90   20.30
  -7  -7   2   -9.70    9.70
   7   7  -1  324.57   23.30
  -7   7   1  356.36   29.80
  -7   7   1  327.87   22.30
   7   7  -1  331.17   47.90
   7   7  -1  325.87   25.20
  -7  -7   1  288.97   27.90
   7  -7  -1  373.36   37.80
   7   7   0    3.10   18.90
  -7   7   0   16.20   10.70
   7   7   0   20.90    9.60
  -7   7   0    0.10   13.10
   7   7   0   18.20    9.10
   7  -7   0   30.20   20.40
  -7  -7   0   10.00   13.00
   7   7   1  235.38   37.80
  -7   7  -1  232.88   24.80
   7   7   1  237.78   12.70
   7   7   1  259.87   19.00
  -7   7  -1  272.67   31.30
   7   7   1  261.17   20.80
   7   7   1  243.88   15.60
  -7  -7  -1  265.87   26.10
   7  -7   1  277.07   42.30
  -7   7  -2   88.89   22.50
   7   7   2   76.99   15.30
   7   7   2   97.59   16.20
   7   7   2   72.59   23.50
   7  -7   2   23.00   28.30
   7  -7   2  133.89   24.60
  -7  -7  -2  102.19   22.40
   7  -7   2   83.29   11.20
   7   7   3   15.30   21.10
  -7   7  -3   -8.50   16.10
   7   7   3    0.80    7.80
   7  -7   3    5.00   13.70
  -7  -7  -3   16.50   11.50
   7  -7   3    5.80    7.50
   7   7   4   -4.50    8.30
  -7   7  -4   15.00   21.40
   7  -7   4    2.90    9.00
  -7  -7  -4   -0.40   11.80
   7  -7   4  -13.50   13.90
   7   7   5   68.39   18.70
  -7   7  -5   78.59   25.60
   7  -7   5   88.49   20.80
   7  -7   5   41.00   19.60
   7   7   6   15.50   12.40
  -7   7  -6    3.90   26.10
   7  -7   6    9.30   18.70
   7  -7   6   20.20   13.10
  -7   7  -7  -14.60   24.30
   7   7   7   18.90   14.10
   7  -7   7   25.90   15.90
   7  -7   7  134.59   37.10
  -7   7  -8   19.70   33.60
   7  -7   8  -20.70   16.90
   7  -7   8  -25.50   24.40
   7   8  -9   58.39   41.60
  -7   8   9   37.60   33.80
  -7  -8   9  -32.60   22.30
  -7  -8   9   13.00   17.10
   7   8  -8   10.30   34.90
  -7   8   8   64.49   30.10
  -7  -8   8   39.10   25.30
  -7  -8   8    1.00   21.50
  -7   8   7   -1.40   26.60
   7   8  -7   -6.20   30.60
  -7  -8   7   26.50   12.60
  -7  -8   7   22.20   19.30
  -7   8   6   53.29   26.40
   7   8  -6   61.49   35.30
  -7   8   6   97.69   19.00
  -7  -8   6   76.09   22.40
  -7  -8   6   92.79   18.70
   7   8  -5  -14.60   29.40
  -7   8   5  -26.90   21.60
  -7   8   5   12.50   12.80
  -7   8   5   15.00    9.80
  -7  -8   5   -6.60   16.20
  -7  -8   5   -6.70    7.70
  -7   8   4   29.60   10.70
   7   8  -4   21.20   25.90
   7   8  -4   44.10   28.70
  -7   8   4   39.50   23.20
  -7   8   4   46.70   16.60
  -7  -8   4   40.50   11.10
  -7  -8   4   66.49   10.60
  -7  -8   4   53.09   18.10
  -7   8   3   -2.50   20.10
   7   8  -3   26.50   22.70
  -7   8   3   38.10   10.20
  -7   8   3   37.80   16.50
   7   8  -3   23.40   25.50
  -7  -8   3   31.70   17.00
   7   8  -2   26.10   27.70
  -7   8   2   15.20   11.00
  -7   8   2   22.00   15.80
  -7   8   2   33.30   19.10
   7   8  -2   -4.60   17.30
  -7  -8   2    8.30   14.40
  -7   8   1   14.60   11.80
   7   8  -1   13.00   24.10
   7   8  -1   29.90   15.90
  -7   8   1   -5.50   15.70
  -7  -8   1    6.40   14.10
   7  -8  -1    7.80   24.80
   7   8   0   28.60   23.50
   7   8   0   -3.40    9.60
  -7   8   0   20.00   13.30
  -7   8   0   25.90   18.80
   7   8   0   22.20   12.30
   7  -8   0   -7.40   27.20
  -7  -8   0   23.10   15.00
   7   8   1   12.50   10.40
  -7   8  -1   -7.00   18.00
   7   8   1  -14.70   23.20
   7   8   1   -1.40    8.10
  -7  -8  -1   -4.10   15.10
   7  -8   1   28.00   33.30
  -7   8  -2  130.69   40.30
   7   8   2  170.88   34.00
   7   8   2  113.79   31.90
   7   8   2  156.08   21.40
  -7  -8  -2  165.78   27.40
  -7   8  -3   17.90   23.10
   7   8   3  -20.50   27.20
   7   8   3   34.60   23.50
   7   8   3    7.80   11.00
  -7  -8  -3   22.50   15.30
   7  -8   3    3.00   18.10
   7  -8   3    1.30    5.90
   7   8   4   13.40   33.00
  -7   8  -4   75.19   27.20
   7   8   4   52.09   14.20
   7  -8   4  117.29   18.30
  -7  -8  -4  142.19   28.10
   7  -8   4   61.89   23.80
   7   8   5   58.19   35.70
  -7   8  -5    9.90   28.90
   7  -8   5  130.39   37.50
   7  -8   5   33.70   13.40
   7   8   6   45.10   14.80
  -7   8  -6   62.19   31.70
   7   8   6   53.69   39.70
   7  -8   6   52.29   24.40
  -7   8  -7    0.70   38.90
   7  -8   7   64.59   26.90
   7  -8   7   36.20   19.80
   7   9  -7    5.80   43.40
  -7   9   7   34.80   33.80
  -7  -9   7    9.50   25.30
   7   9  -6   14.30   40.90
  -7   9   6   -5.80   27.80
  -7  -9   6   40.40   23.60
  -7   9   5  -48.60   28.20
   7   9  -5  -44.60   35.20
  -7  -9   5    9.80   23.80
  -7   9   4    7.40   18.90
  -7   9   4   78.19   28.70
   7   9  -4    8.70   34.50
  -7  -9   4  -20.00   18.60
   7   9  -3  -11.20   34.50
  -7   9   3  -12.40   26.00
  -7   9   3   21.10   20.60
  -7  -9   3    5.30   17.70
  -7   9   2    3.60   22.70
  -7   9   2   10.70   24.50
   7   9  -2  -39.00   30.50
  -7  -9   2    3.50   19.70
  -7   9   1  102.99   27.30
   7   9  -1  110.09   35.00
  -7   9   1   90.79   19.40
  -7  -9   1   64.59   22.60
  -7   9   0  -15.00   22.50
   7   9   0  -57.49   29.30
  -7  -9   0   25.40   20.60
   7   9   1   65.29   33.00
  -7   9  -1   42.20   26.30
  -7  -9  -1    4.20   19.60
  -7   9  -2   18.00   25.90
   7   9   2    7.80   35.40
   7   9   2  -14.60   13.00
  -7  -9  -2   15.10   18.60
   7   9   3   -5.00   35.70
  -7   9  -3   39.20   30.00
   7   9   3   26.70   13.80
  -7  -9  -3  -27.00   19.00
   7   9   4   42.40   40.90
  -7   9  -4   45.40   32.00
   7   9   5   45.80   42.30
  -7   9  -5   22.40   33.30
   7  -9   5   -8.30   26.70
   7  10  -4  -35.70   42.90
  -7  10   4   -1.90   35.00
  -7 -10   4  -14.70   25.90
   7  10  -3   23.80   42.10
  -7  10   3  -29.70   34.40
  -7 -10   3   18.30   25.90
  -7  10   2    0.00   32.60
   7  10  -2   48.20   43.30
  -7 -10   2   -8.00   25.40
  -7  10   1    1.60   29.10
   7  10  -1   -0.40   40.90
  -7  10   1   40.20   33.70
  -7 -10   1  -36.30   23.20
   7  10   0   42.60   40.30
  -7  10   0   12.00   31.30
  -7 -10   0  -12.20   24.40
   7  10   1  -17.10   40.20
  -7  10  -1  -35.50   34.20
  -7 -10  -1    4.20   25.40
   7  10   2  -37.40   44.30
  -7  10  -2   16.20   38.00
  -7 -10  -2   16.70   24.70
  -8   0  14   15.50   31.90
  -8   0  13  -20.70   27.40
  -8   0  12  -10.60   29.50
  -8   0  12   24.00   24.40
   8   0 -11  -16.60   12.80
  -8   0  11   -3.60   19.90
  -8   0  11   18.90   21.30
  -8   0  10   41.90   19.60
  -8   0  10   60.59   20.20
   8   0 -10   88.39   18.70
  -8   0   9   17.50   15.90
   8   0  -9  -14.60    8.70
  -8   0   9    6.80   14.50
  -8   0   8  155.18   21.10
   8   0  -8  178.38   40.40
   8   0  -8  189.38   18.10
  -8   0   8  154.38   19.30
  -8   0   8  194.38   23.00
  -8   0   7   -7.00    6.50
   8   0  -7   -6.00    6.90
  -8   0   7   -9.00    9.80
  -8   0   7    2.20    7.50
   8   0  -7    8.20   11.80
  -8   0   6 1086.49   48.80
   8   0  -6 1139.19   48.40
   8   0  -6 1127.69   39.50
  -8   0   6 1138.19   39.80
  -8   0   5   -4.40    5.70
  -8   0   5    3.80    8.20
   8   0  -5   -2.60    5.80
   8   0  -5   -0.40    9.00
   8   0  -4 3825.32  103.49
  -8   0   4 3837.12   95.09
  -8   0   4 3766.82  104.79
   8   0  -4 3666.83   95.59
  -8   0   3   -0.50    4.10
   8   0  -3    1.90    5.10
  -8   0   3   -0.90    4.60
   8   0  -3   -1.00    4.00
  -8   0   3    4.80    5.80
   8   0  -3    1.20    7.80
  -8   0   2 2172.38   58.49
   8   0  -2 2356.96   67.49
  -8   0   2 2327.97   61.79
  -8   0   2 2268.77   67.49
   8   0  -2 2327.77   62.89
   8   0  -1   -0.20    3.70
  -8   0   1    3.80    4.70
  -8   0   1    4.40    4.30
  -8   0   0   16.90    6.30
   8   0   0   13.80    4.70
  -8   0   0   16.90    5.50
   8   0   0   12.80    4.70
  -8   0  -1   -3.00    5.00
   8   0   1    0.10    3.40
  -8   0  -1    7.20    5.40
   8   0   1    6.80    3.60
   8   0   2  341.87   25.50
   8   0   2  313.87   17.70
  -8   0  -2  316.17   18.40
   8   0   3   10.20   12.10
   8   0   3    5.00    4.90
  -8   0  -3    0.50    5.70
  -8   0  -3   -3.90    3.30
   8   0   4  199.38   26.70
  -8   0  -4  161.98   17.00
  -8   0  -4  151.98   16.80
   8   0   4  159.08   15.20
  -8   0  -4  155.18    7.90
  -8   0  -5    7.80   11.20
   8   0   5   10.70   17.00
   8   0   5   -2.10    6.50
  -8   0  -6  139.39   22.60
   8   0   6  163.28   18.00
  -8   0  -7    1.00   14.70
  -8   0  -8   30.00   18.80
   8   0   8  -12.00    9.90
  -8   0  -9  -15.90   24.00
   8   0  10   29.00   14.90
   8   0  11  -41.60   16.80
  -8   1  14   19.50   34.00
  -8  -1  14  -10.00   32.60
  -8   1  13   40.50   27.40
  -8  -1  13    8.40   24.70
   8   1 -12   38.90   19.10
  -8   1  12   58.09   45.00
  -8   1  12  -29.00   22.20
  -8  -1  12   14.80   23.10
  -8   1  11  271.07   38.40
   8   1 -11  307.67   32.50
  -8   1  11  296.17   36.70
  -8  -1  11  353.26   40.20
  -8  -1  11  309.57   44.80
   8   1 -10   14.50   13.30
  -8   1  10  -14.10   13.00
  -8   1  10    5.30   18.00
  -8  -1  10  -21.70   18.90
  -8  -1  10    1.10   16.60
  -8   1   9  279.67   32.30
  -8   1   9  295.37   23.50
   8   1  -9  284.57   26.20
  -8  -1   9  329.87   32.90
  -8  -1   9  276.57   31.20
  -8   1   8   -1.40    7.40
   8   1  -8   -2.70   10.30
   8   1  -8   17.90   13.50
  -8   1   8  -22.40   11.20
   8  -1  -8   -3.90    5.60
  -8  -1   8   -5.80   12.30
  -8  -1   8   -4.10   10.70
  -8  -1   8   21.30   10.00
   8   1  -7  229.38   26.40
  -8   1   7  216.68   17.60
  -8   1   7  185.58   24.40
   8   1  -7  188.48   20.70
   8  -1  -7  241.68   27.60
  -8  -1   7  180.58   17.60
   8  -1  -7  179.08   14.70
  -8  -1   7  195.28   24.60
  -8  -1   7  179.08   32.00
  -8   1   6  193.08   15.40
   8   1  -6  193.88   20.30
   8   1  -6  208.68   24.00
  -8   1   6  200.48   21.00
   8  -1  -6  188.08   11.40
  -8  -1   6  196.28   21.40
  -8  -1   6  229.38   18.00
   8  -1  -6  252.87   24.30
  -8   1   5   10.50    6.10
   8   1  -5   13.10    8.90
   8   1  -5   24.00    9.60
  -8   1   5   14.10    7.70
  -8  -1   5    1.90    7.70
   8  -1  -5    5.30    9.20
   8  -1  -5    3.30    3.90
  -8  -1   5   13.80    6.40
   8   1  -4    0.50    7.30
  -8   1   4   -0.50    4.50
   8   1  -4   -7.50    6.90
  -8   1   4   -8.80    6.60
   8  -1  -4    1.10    8.80
   8  -1  -4   -0.10    4.20
  -8  -1   4    6.30    5.00
  -8  -1   4   -5.70    5.60
  -8   1   3  352.76   19.00
  -8   1   3  355.26   18.00
   8   1  -3  323.67   18.20
   8   1  -3  341.57   21.10
  -8   1   3  350.06   22.90
   8   1  -3  326.07   21.60
  -8  -1   3  302.27   20.60
  -8  -1   3  352.66   18.40
   8  -1  -3  327.57   16.70
  -8  -1   3  321.07   14.10
   8  -1  -3  307.87   22.50
   8   1  -2  221.48   17.00
  -8   1   2  236.58   14.80
   8   1  -2  193.98   13.90
  -8   1   2  200.28   17.90
  -8   1   2  222.38   14.10
  -8  -1   2  207.88   16.20
  -8  -1   2  187.58   10.10
   8  -1  -2  208.08   13.90
  -8  -1   2  215.28   14.20
  -8   1   1 1345.77   40.60
   8   1  -1 1277.27   40.90
  -8   1   1 1334.97   46.80
  -8  -1   1 1326.97   40.50
   8  -1  -1 1322.57   40.70
  -8  -1   1 1306.07   42.00
  -8   1   0  274.87   15.50
   8   1   0  264.47   15.70
   8   1   0  255.97   12.40
  -8   1   0  264.67   18.90
  -8  -1   0  283.67   15.70
   8  -1   0  251.97   15.30
  -8  -1   0  256.07   15.50
   8  -1   0  252.37   15.60
   8  -1   0  256.97   18.30
   8   1   1  467.25   21.40
  -8   1  -1  468.35   21.40
   8  -1   1  451.25   21.60
  -8  -1  -1  415.06   19.20
   8  -1   1  455.15   21.40
   8  -1   1  433.16   26.00
  -8  -1  -1  459.65   20.80
  -8   1  -2    3.90    5.40
  -8   1  -2    9.20    4.80
   8   1   2    9.70    4.70
   8  -1   2   13.50   10.50
   8  -1   2   11.40    5.20
  -8  -1  -2    8.70    5.60
  -8  -1  -2    7.20    4.60
  -8   1  -3  486.95   19.90
   8   1   3  482.85   23.50
  -8   1  -3  527.75   25.20
   8  -1   3  519.85   24.90
   8  -1   3  561.74   34.00
  -8  -1  -3  498.25   23.40
  -8   1  -4   19.70    8.60
   8   1   4   44.50   10.30
  -8   1  -4   11.90    4.70
   8   1   4   17.10   16.00
  -8  -1  -4   13.20    6.90
   8  -1   4    7.20    6.70
   8  -1   4    5.00   13.90
   8   1   5  177.08   17.10
  -8   1  -5  205.78   23.60
   8   1   5  234.78   44.90
  -8   1  -5  142.69    9.80
  -8  -1  -5  165.78   17.20
   8  -1   5  136.19   16.40
   8  -1   5  142.99   24.80
   8   1   6  125.19   16.40
  -8   1  -6  124.19   26.50
  -8  -1  -6  118.79   18.60
   8  -1   6  112.89   16.70
   8   1   7    4.30    8.90
  -8   1  -7   -4.50   15.60
   8  -1   7   -1.00    9.20
  -8  -1  -7   -6.40   12.90
   8   1   8  -18.20   10.10
  -8   1  -8   39.10   23.00
  -8  -1  -8   37.50   17.50
   8  -1   8    4.70   11.60
   8   1   9  -21.70   10.90
  -8  -1  -9   25.30   21.00
   8  -1   9   -6.70   12.40
   8   1  10    0.60   15.50
   8  -1  10   -8.50   15.60
   8   1  11  -34.60   17.40
   8  -1  11   -3.90   18.10
   8   2 -13   11.60   25.80
  -8  -2  13    3.10   30.10
  -8   2  12    4.80   22.40
  -8  -2  12   24.60   25.10
  -8   2  11  -15.10   19.30
  -8   2  11  -16.80   14.70
   8   2 -11   20.00   19.40
  -8  -2  11  -25.90   28.10
  -8  -2  11  -32.50   17.00
  -8   2  10   11.30   11.70
   8   2 -10   20.80   17.60
  -8   2  10   15.80   13.80
  -8  -2  10   21.60   26.30
  -8  -2  10   15.30   17.30
  -8   2   9    9.10    7.60
   8   2  -9   37.80   26.10
  -8   2   9   -0.20   14.80
   8   2  -9    0.90   13.70
  -8  -2   9   36.20   20.70
  -8  -2   9   22.50   16.90
  -8   2   8  162.98   18.60
   8   2  -8  102.19   28.90
  -8   2   8  165.08   23.00
   8   2  -8  184.98   26.70
  -8  -2   8  168.18   25.90
  -8  -2   8  188.28   27.10
   8  -2  -8  188.08   29.50
   8   2  -7    6.80   11.00
  -8   2   7   -7.80   11.30
  -8   2   7   -5.30    6.90
   8   2  -7   30.60   15.00
  -8  -2   7    2.40    8.10
   8  -2  -7   11.50   15.60
  -8  -2   7  -21.80    9.40
  -8  -2   7   25.20   13.10
   8   2  -6  552.74   35.00
  -8   2   6  573.04   37.00
   8   2  -6  637.04   36.40
  -8   2   6  599.44   26.10
  -8  -2   6  541.65   27.90
  -8  -2   6  568.34   33.40
  -8  -2   6  529.55   34.40
   8  -2  -6  558.54   35.70
  -8   2   5   -1.50    7.60
   8   2  -5   -1.20    9.50
  -8   2   5    2.40    5.20
   8   2  -5   -7.70    8.90
  -8  -2   5   -4.00    7.60
   8  -2  -5   -2.40   10.10
  -8  -2   5    5.20    6.80
  -8   2   4  328.97   18.10
   8   2  -4  314.87   23.30
   8   2  -4  312.37   24.90
  -8   2   4  288.57   24.40
   8  -2  -4  331.97   23.80
  -8  -2   4  327.37   19.10
  -8  -2   4  314.17   21.80
  -8   2   3   42.20    9.50
  -8   2   3   45.10   10.20
  -8   2   3   29.50   10.90
   8   2  -3   26.50    9.70
   8   2  -3   46.40    8.70
   8   2  -3   46.80   12.20
  -8  -2   3   37.10    9.30
   8  -2  -3   28.20    5.50
  -8  -2   3   35.30    4.80
  -8  -2   3   38.80    9.70
  -8   2   2  637.24   27.30
  -8   2   2  636.34   25.10
   8   2  -2  640.14   26.40
  -8   2   2  630.84   32.90
   8   2  -2  655.83   27.70
   8  -2  -2  640.04   24.30
  -8  -2   2  651.23   25.50
   8  -2  -2  629.34   23.00
  -8  -2   2  637.44   27.40
   8   2  -1  253.17   15.40
  -8   2   1  248.38   20.10
  -8   2   1  218.18   16.50
   8   2  -1  224.28   14.90
  -8   2   1  257.07   15.00
   8  -2  -1  223.38   14.20
  -8  -2   1  232.28   15.20
  -8  -2   1  233.38   14.90
   8  -2  -1  221.68   15.90
  -8   2   0   84.49   10.80
   8   2   0   95.59   10.40
   8   2   0  102.69    6.90
  -8  -2   0   80.39   11.70
   8  -2   0   99.49   14.10
   8  -2   0   93.49   10.40
   8  -2   0  105.09   11.80
  -8  -2   0   80.69   10.50
  -8   2  -1  251.77   16.80
  -8   2  -1  245.98   16.10
   8   2   1  258.27   16.10
  -8  -2  -1  249.48   15.60
   8  -2   1  228.98   15.10
   8  -2   1  253.57   22.00
   8  -2   1  246.58   17.60
  -8  -2  -1  239.08   11.80
   8   2   2    5.40    4.50
  -8   2  -2   -4.10    6.30
  -8   2  -2    0.70    5.50
   8  -2   2   -4.90    5.70
  -8  -2  -2    4.30    3.10
   8  -2   2    0.90    9.40
  -8  -2  -2    2.80    5.10
   8  -2   2    3.10    4.90
   8   2   3   91.89   11.00
  -8   2  -3   88.59   13.60
  -8   2  -3   98.19   12.20
  -8  -2  -3   86.49    6.80
  -8  -2  -3   77.39   11.30
   8  -2   3   76.69   12.00
   8  -2   3  105.99   21.40
  -8  -2  -3   66.59    6.30
  -8   2  -4   -8.30    5.00
   8   2   4   -4.20    5.10
  -8   2  -4    0.50    7.90
   8  -2   4   -6.20   14.20
  -8  -2  -4   -4.60    4.20
   8  -2   4   -3.30    6.10
  -8   2  -5  118.69   12.70
   8   2   5  103.69   13.70
  -8  -2  -5  107.99   11.50
   8  -2   5  113.99   24.60
   8  -2   5  118.99   16.70
   8   2   6   12.10    8.80
  -8   2  -6   45.60   17.90
   8  -2   6    9.70    9.00
  -8  -2  -6    8.70    7.70
   8   2   7   -2.30    9.00
  -8   2  -7  -25.50   18.40
  -8  -2  -7   -4.20    9.40
   8  -2   7    3.50    9.90
   8   2   8  112.19   19.60
   8  -2   8  142.49   22.10
  -8  -2  -8   71.19   22.30
   8   2   9  -10.20   12.20
   8  -2   9   -2.60   13.60
   8   2  10   56.09   19.00
   8  -2  10   39.60   18.70
   8   2  11  -22.80   19.60
   8  -2  11    4.90   21.00
   8   3 -13   -8.40   31.20
  -8   3  13    7.30   34.80
  -8  -3  13   16.20   21.80
  -8  -3  13   46.80   31.70
  -8   3  12   23.90   28.70
   8   3 -12   31.40   29.40
  -8  -3  12   -6.40   21.80
  -8   3  11  120.39   18.80
   8   3 -11   91.59   33.10
  -8   3  11  161.88   36.80
  -8  -3  11  126.89   35.50
  -8   3  10  -11.50   17.60
   8   3 -10  -35.70   16.80
  -8   3  10    5.30    5.10
  -8  -3  10   17.30   50.49
  -8  -3  10   -6.60   19.60
   8   3  -9   78.19   22.50
  -8   3   9  152.28   37.20
  -8  -3   9   42.40   23.90
  -8   3   8    5.50   13.40
   8   3  -8   16.70   18.40
  -8   3   8    2.60    9.20
   8   3  -8   -6.40   15.80
   8  -3  -8  -20.10   17.20
  -8  -3   8   11.90   20.60
  -8  -3   8   11.20   14.10
  -8   3   7  229.78   18.50
   8   3  -7  132.49   28.60
   8   3  -7  227.98   30.20
  -8   3   7  206.78   27.60
  -8  -3   7  223.38   25.40
  -8  -3   7  202.28   20.00
  -8  -3   7  221.88   29.30
   8  -3  -7  199.18   28.20
   8   3  -6   17.00   15.20
  -8   3   6   34.20    8.50
   8   3  -6   14.30   13.70
  -8   3   6   20.60   12.70
   8  -3  -6   28.10   15.80
  -8  -3   6   27.70    8.90
  -8  -3   6   26.40   15.00
  -8  -3   6   28.00   11.40
   8   3  -5   15.20   11.60
  -8   3   5   34.40    9.60
  -8   3   5   23.30   12.60
   8   3  -5   16.70   11.50
  -8  -3   5   24.20    9.90
  -8  -3   5   16.30    7.40
  -8   3   4  205.08   23.30
   8   3  -4  190.48   22.90
  -8   3   4  190.68   14.00
   8   3  -4  187.08   19.50
  -8  -3   4  179.78   17.60
  -8  -3   4  193.28   15.50
  -8   3   3   72.79   10.30
  -8   3   3   63.29   14.10
   8   3  -3   78.29   11.00
  -8   3   3   53.59   14.00
   8   3  -3   69.99   14.70
   8   3  -3   69.99   18.90
  -8  -3   3   75.19   11.10
  -8  -3   3   72.39   13.10
   8  -3  -3   82.69    6.40
   8   3  -2  169.68   15.20
  -8   3   2  169.08   12.60
   8   3  -2  132.99   19.50
  -8   3   2  162.88   19.40
  -8   3   2  143.99   15.70
   8   3  -2  160.58   14.10
   8  -3  -2  147.79   11.60
  -8  -3   2  148.29   12.60
  -8  -3   2  152.98   13.70
   8  -3  -2  162.18   12.80
  -8   3   1  212.78   18.50
   8   3  -1  174.38   13.80
  -8   3   1  157.58   19.40
   8   3  -1  164.38   12.90
  -8   3   1  168.18   13.10
  -8   3   1  176.08   16.40
   8  -3  -1  162.28   15.20
  -8  -3   1  167.78   12.20
   8  -3  -1  173.18   12.50
  -8   3   0   97.99   12.00
   8   3   0  116.79    4.50
  -8   3   0   87.59   13.80
   8   3   0   94.29   10.70
  -8  -3   0  112.49    8.30
   8  -3   0  115.39   16.30
   8  -3   0  105.69   11.40
   8  -3   0  117.19   14.40
  -8  -3   0   95.19   11.10
  -8   3  -1  549.54   27.40
  -8   3  -1  563.54   25.50
   8   3   1  532.15   23.90
  -8  -3  -1  597.64   24.00
   8  -3   1  612.14   33.80
   8  -3   1  521.95   27.90
   8  -3   1  528.35   23.80
  -8  -3  -1  595.64   23.40
  -8   3  -2   31.60    9.30
  -8   3  -2   21.50    8.20
   8   3   2   17.50    5.50
  -8  -3  -2   20.90    6.30
   8  -3   2   11.70   12.00
   8  -3   2   23.30    9.00
   8  -3   2   18.00    6.50
  -8  -3  -2   35.50    9.20
  -8   3  -3  336.17   21.40
  -8   3  -3  348.47   22.60
   8   3   3  322.57   19.10
  -8  -3  -3  364.06   16.30
   8  -3   3  386.16   32.20
   8  -3   3  356.56   24.40
   8  -3   3  341.87   20.30
  -8   3  -4   70.89   17.40
  -8   3  -4  110.59   14.90
   8   3   4   86.89   13.40
   8  -3   4   75.99   20.70
   8  -3   4   96.49   13.80
  -8  -3  -4   90.49    8.10
  -8   3  -5  373.36   22.90
   8   3   5  358.56   23.10
   8  -3   5  386.06   25.50
   8  -3   5  379.96   42.10
  -8   3  -6   39.50   20.60
   8   3   6   39.60   10.90
   8  -3   6   11.20   10.80
   8   3   7   78.99   17.60
   8  -3   7   57.79   13.60
  -8  -3  -7   85.39    7.90
   8   3   8   15.80   12.30
  -8  -3  -8    4.20    7.70
   8  -3   8   -3.00   12.00
   8   3   9   53.39   15.40
   8  -3   9   85.19   24.70
   8   3  10   14.50   19.20
   8  -3  10   13.10   18.50
  -8   4  13  -63.39   31.70
   8   4 -13    1.60   32.40
  -8  -4  13   16.10   23.20
  -8  -4  13   22.00   32.80
   8   4 -12   -1.30   31.20
  -8   4  12  -24.10   28.70
  -8  -4  12   34.30   30.50
  -8  -4  12   -8.90   21.20
  -8   4  11  -31.50   24.30
   8   4 -11   41.90   28.20
  -8  -4  11   18.10   18.90
  -8  -4  11  -16.80   22.60
   8   4 -10  -20.40   24.30
  -8   4  10   -1.00   21.30
  -8  -4  10   19.90   19.60
  -8  -4  10   -0.40   13.60
  -8   4   9  -11.70   15.90
   8   4  -9   22.70   19.30
  -8   4   9   14.80   11.70
  -8  -4   9   33.90   29.00
  -8  -4   9    5.00   16.30
   8   4  -8   10.80   22.70
   8   4  -8   43.80   19.60
  -8   4   8   26.90   10.40
  -8   4   8   30.20   18.00
  -8  -4   8  133.39   39.90
  -8  -4   8   35.60   15.50
   8   4  -7   -0.10   15.50
   8   4  -7    6.50   17.20
  -8   4   7   -8.20   12.90
  -8   4   7   -3.70    7.80
  -8  -4   7  -11.30   17.50
  -8  -4   7    6.50   10.60
  -8  -4   7   -4.30   11.70
   8   4  -6   81.69   23.70
  -8   4   6   66.89   13.70
   8   4  -6   33.30   17.40
  -8   4   6   39.10   15.00
  -8  -4   6   53.09   15.40
  -8  -4   6   31.50   13.40
  -8   4   5   89.19   13.30
   8   4  -5   84.09   20.10
  -8   4   5  108.29   22.20
   8   4  -5   78.79   21.00
  -8  -4   5  103.79   16.00
  -8  -4   5  138.79   18.90
  -8   4   4  321.27   18.10
  -8   4   4  313.87   25.50
   8   4  -4  268.47   30.90
  -8   4   4  258.77   27.60
   8   4  -4  340.37   26.30
  -8  -4   4  323.37   19.90
  -8  -4   4  257.47    8.20
  -8  -4   4  301.67   23.30
  -8   4   3    8.60    9.20
  -8   4   3   -3.20    5.70
  -8   4   3    6.70    8.70
   8   4  -3   -2.40    5.40
   8   4  -3   14.00   12.30
  -8   4   3    1.00    9.60
   8   4  -3    8.60    9.60
  -8  -4   3    8.20    7.10
  -8  -4   3    5.50    6.60
   8   4  -2  798.02   31.90
  -8   4   2  789.02   41.60
   8   4  -2  768.72   44.70
  -8   4   2  841.42   37.70
   8   4  -2  845.32   33.10
  -8   4   2  817.82   29.60
  -8   4   2  802.32   37.10
  -8  -4   2  764.12   33.80
   8  -4  -2  810.72   31.20
  -8  -4   2  867.61   30.40
  -8  -4   2  769.02   30.80
   8   4  -1   51.39   10.60
  -8   4   1   29.50    8.40
   8   4  -1   51.29   15.30
  -8   4   1   52.39   11.30
   8   4  -1   49.40   10.60
  -8   4   1   44.80   12.50
  -8   4   1   38.10   11.00
  -8  -4   1   63.49   11.40
  -8  -4   1   33.80    7.20
   8  -4  -1   56.29    8.60
   8  -4  -1   58.09   14.80
  -8   4   0  199.68   15.50
   8   4   0  204.28   10.70
   8   4   0  206.98   15.70
  -8   4   0  204.68   19.80
  -8   4   0  176.88   17.20
  -8  -4   0  215.58   17.60
   8  -4   0  178.78   18.90
   8  -4   0  214.98   14.70
   8  -4   0  210.58   21.70
  -8  -4   0  203.58   13.60
   8   4   1  119.59   13.20
  -8   4  -1  130.99   17.10
  -8   4  -1  129.29   17.60
  -8   4  -1  104.49   14.80
   8  -4   1  144.29   23.60
  -8  -4  -1  132.89   11.60
  -8  -4  -1  114.99   14.10
   8  -4   1  118.79   12.90
   8  -4   1  123.59   17.20
  -8   4  -2   55.29   16.50
  -8   4  -2   47.00   11.80
   8   4   2   67.49   11.60
  -8   4  -2   47.10   10.30
   8  -4   2   46.40   14.40
   8  -4   2   51.89   11.30
  -8  -4  -2   59.79    9.60
   8  -4   2   68.49   18.80
  -8  -4  -2   62.09   11.80
  -8   4  -3  -16.80   10.30
  -8   4  -3    6.00   10.20
  -8   4  -3   16.70    9.70
   8   4   3   -3.10    6.50
  -8  -4  -3    2.40    5.70
   8  -4   3    5.30    6.80
   8  -4   3   12.20   10.10
   8  -4   3    5.70   16.10
  -8   4  -4  -16.60   11.90
  -8   4  -4   16.40   10.50
  -8   4  -4   -2.80   10.20
   8   4   4   -2.00    7.40
  -8  -4  -4    0.40    4.80
   8  -4   4    5.30    7.10
   8  -4   4  -14.10    9.80
   8   4   5    9.70    7.70
  -8   4  -5   13.70   10.50
  -8   4  -5    5.00   14.60
   8  -4   5   15.00    9.00
   8  -4   5   18.30   13.70
  -8   4  -6   89.89   26.20
  -8   4  -6   85.99   22.20
   8   4   6  100.39   18.10
   8  -4   6   97.29   19.20
   8   4   7   75.59   18.90
   8  -4   7   34.90   12.80
   8   4   8   61.99   16.30
   8  -4   8   75.19   21.60
   8   4   9   19.80   16.50
   8  -4   9   15.00   16.00
   8   4  10   27.20   18.80
   8  -4  10  -10.10   17.50
   8   5 -12   33.00   37.10
  -8   5  12   63.39   38.20
  -8  -5  12   27.80   24.70
  -8   5  11   11.20   28.60
   8   5 -11   20.80   28.70
  -8  -5  11   67.29   22.30
   8   5 -10  -43.60   26.30
  -8   5  10   41.90   25.80
  -8  -5  10   -5.90   15.10
  -8  -5  10   -3.90   18.40
  -8   5   9   41.70   14.20
  -8   5   9   67.39   22.00
   8   5  -9   37.20   28.10
  -8  -5   9   89.19   25.10
  -8  -5   9   55.49   21.80
  -8   5   8  -32.60   15.80
  -8   5   8   16.70   10.30
   8   5  -8   -4.90   25.80
  -8  -5   8   18.30   13.10
  -8  -5   8    7.20   17.40
  -8   5   7   21.20   17.10
  -8   5   7   10.90    9.20
   8   5  -7   38.30   21.10
  -8   5   7  129.19   32.60
  -8  -5   7   18.00   15.10
  -8  -5   7   25.90   12.80
  -8  -5   7   37.50   14.30
  -8  -5   7  -20.90   26.10
  -8   5   6    4.90    7.40
  -8   5   6   13.50   13.70
   8   5  -6  -10.20   15.60
   8   5  -6    2.70   17.60
  -8   5   6   -7.60   16.30
  -8  -5   6   -0.90   11.70
  -8  -5   6   -2.30   10.60
  -8  -5   6   15.10   10.50
   8   5  -5   43.80   17.10
   8   5  -5   42.00   19.00
  -8   5   5   20.70   14.90
  -8   5   5   19.10    8.00
  -8   5   5   24.90   14.50
  -8  -5   5   25.10   11.10
  -8  -5   5   26.80   12.20
  -8  -5   5   25.80    9.80
  -8   5   4   79.39   21.00
  -8   5   4  109.89   13.60
   8   5  -4  136.59   27.40
   8   5  -4  154.68   24.30
  -8   5   4  116.69   24.00
  -8  -5   4  107.49   18.30
  -8  -5   4  126.79   16.40
  -8   5   3  118.09   23.20
   8   5  -3   73.99   21.30
   8   5  -3   83.29   19.30
  -8   5   3   90.49   13.10
  -8   5   3   95.59   22.10
  -8   5   3  112.89   19.70
  -8  -5   3   65.69   15.70
  -8  -5   3   81.09   13.00
   8   5  -2    5.00    6.10
  -8   5   2   -5.90    6.40
  -8   5   2   -2.60    6.60
  -8   5   2   13.30   11.50
  -8   5   2   -9.20    9.90
   8   5  -2   -5.90   12.90
  -8   5   2   -5.30   10.80
   8   5  -2    3.90    8.50
   8  -5  -2   -1.30    9.70
  -8  -5   2   -2.00    7.00
   8   5  -1   10.00    7.40
  -8   5   1    8.30    6.70
   8   5  -1   10.80    6.60
   8   5  -1    8.20   13.00
  -8   5   1   -3.30   10.20
  -8   5   1   11.10    7.80
  -8   5   1    5.70   10.40
  -8  -5   1    1.10    8.30
   8  -5  -1   -0.80    3.80
   8  -5  -1   25.20   11.20
  -8  -5   1    4.90    5.20
  -8   5   0   66.89   13.30
   8   5   0   54.99   17.70
  -8   5   0   66.59   16.10
  -8   5   0  102.09   18.10
   8   5   0   52.09    8.00
   8   5   0   79.79   13.50
   8  -5   0   74.09   10.00
   8  -5   0   67.69   20.80
  -8  -5   0   59.39    9.50
  -8  -5   0   63.19   14.60
  -8   5  -1  115.09   20.20
   8   5   1  104.79    7.70
  -8   5  -1   80.89   19.60
  -8   5  -1  104.49   16.60
   8   5   1   77.29   13.20
   8  -5   1   94.99   12.50
  -8  -5  -1   81.89   14.20
   8  -5   1   87.59   17.30
  -8  -5  -1  100.69    9.00
   8  -5   1  147.89   25.10
  -8   5  -2   99.99   16.60
  -8   5  -2  143.39   21.40
  -8   5  -2  151.28   23.60
   8   5   2  128.49   15.00
  -8  -5  -2  127.29   16.60
   8  -5   2  144.19   33.60
   8  -5   2  121.49   14.40
   8  -5   2  101.79   19.00
  -8   5  -3  216.98   24.20
  -8   5  -3  216.18   26.50
  -8   5  -3  280.77   26.00
   8   5   3  233.38   18.10
   8  -5   3  248.68   36.90
  -8  -5  -3  205.88   18.50
   8  -5   3  224.08   18.90
   8  -5   3  214.38   24.00
  -8   5  -4   82.39   23.50
   8   5   4   88.19   15.20
  -8   5  -4   66.29   16.10
   8  -5   4   94.39   24.50
  -8  -5  -4   75.39   13.60
   8  -5   4  105.19   15.20
   8  -5   4   59.99   27.50
   8   5   5  186.78   19.50
  -8   5  -5  217.18   27.90
   8  -5   5  185.98   19.70
   8  -5   5  238.98   28.40
   8   5   6   32.50   11.20
  -8   5  -6   41.50   21.40
  -8   5  -6   19.80   15.70
   8  -5   6   46.00   17.70
   8  -5   6   21.40   12.10
  -8   5  -7   89.59   28.10
   8   5   7   90.49   21.00
   8  -5   7  124.49   26.00
   8  -5   7   97.29   28.00
   8   5   8   31.60   14.30
   8  -5   8   34.20   15.50
   8   5   9  143.59   29.40
   8   6 -11  -24.50   37.50
  -8   6  11  -35.80   29.30
  -8  -6  11  -47.90   20.20
   8   6 -10   36.00   35.90
  -8   6  10   67.29   31.60
  -8  -6  10   31.60   20.10
  -8   6   9    0.10   24.30
   8   6  -9   -1.50   27.60
  -8   6   9    1.70   14.20
  -8  -6   9  -24.00   13.70
  -8   6   8   39.40   21.70
   8   6  -8   12.10   26.20
  -8   6   8   48.10   13.10
  -8  -6   8   36.20   16.60
  -8   6   7   21.10   10.70
  -8   6   7  -17.60   18.00
   8   6  -7   31.70   23.10
  -8  -6   7   48.60   12.60
  -8  -6   7   17.50   14.00
  -8  -6   7   26.90   13.80
   8   6  -6  224.38   38.30
  -8   6   6  101.99   16.80
   8   6  -6   86.19   28.40
  -8  -6   6  166.78   25.80
  -8  -6   6  126.29   12.30
  -8  -6   6  125.79   21.90
   8   6  -5   57.19   20.90
  -8   6   5    4.60   16.20
  -8   6   5   34.30    9.10
  -8  -6   5   28.70   10.90
   8   6  -4  155.38   26.40
  -8   6   4  125.69   27.50
  -8   6   4  168.58   11.80
   8   6  -4  142.79   33.50
  -8   6   4  160.88   16.30
  -8  -6   4  178.48   23.20
  -8  -6   4  193.78   18.20
  -8   6   3   18.50    8.20
  -8   6   3   19.60   15.20
   8   6  -3   17.90   13.50
  -8   6   3   18.00    8.00
   8   6  -3   36.70   20.70
  -8  -6   3    9.50    7.10
  -8  -6   3   24.10   11.80
  -8   6   2    6.50    8.10
  -8   6   2   22.90    9.50
   8   6  -2   30.10   16.70
  -8   6   2   75.29   18.80
   8   6  -2   12.60    8.30
  -8  -6   2    4.10    9.00
   8  -6  -2   15.10   12.30
  -8  -6   2   16.30    6.40
   8   6  -1   -0.30    8.60
  -8   6   1    6.90    9.90
   8   6  -1  -15.60   18.20
  -8   6   1   18.90    9.10
   8   6  -1    6.80    8.20
  -8  -6   1    4.20    4.60
  -8  -6   1    3.20   10.00
   8  -6  -1  -24.60   14.20
   8   6   0  241.58   34.80
  -8   6   0  232.78   27.70
   8   6   0  229.48   19.60
  -8   6   0  229.58   21.40
   8   6   0  247.38   13.90
  -8   6   0  239.18   24.10
   8  -6   0  217.18   11.30
  -8  -6   0  219.48   23.80
   8  -6   0  187.18   31.80
   8   6   1   17.50   17.50
  -8   6  -1   27.10   12.90
  -8   6  -1  -11.10   10.40
   8   6   1    6.50    6.50
  -8   6  -1    7.70   14.10
   8   6   1    0.50    4.50
   8  -6   1   -1.30   20.40
  -8  -6  -1    8.60   10.70
   8  -6   1   13.90    5.80
  -8   6  -2  231.88   23.50
  -8   6  -2  266.07   37.50
  -8   6  -2  249.48   30.00
   8   6   2  233.68   19.80
   8  -6   2  247.68   42.30
  -8  -6  -2  243.38   23.30
   8  -6   2  260.47   18.30
  -8   6  -3   -0.60   29.10
  -8   6  -3   -5.30   13.90
  -8  -6  -3    2.20    9.20
   8  -6   3    2.10   25.60
   8  -6   3   -9.30   11.50
   8  -6   3    1.30    7.90
   8   6   4   18.10    8.60
  -8   6  -4    1.30   17.30
   8  -6   4   -9.80   13.50
  -8  -6  -4   18.50    9.50
   8  -6   4   -0.40    9.40
  -8   6  -5   -1.80   20.40
   8   6   5   13.60   10.10
   8  -6   5   10.70   11.40
   8  -6   5   13.60   14.50
   8   6   6   -6.70   10.40
  -8   6  -6   23.30   22.30
   8  -6   6  -18.60   11.60
   8  -6   6  -12.50   16.60
  -8   6  -7    9.40   25.70
   8  -6   7  -22.80   14.30
   8  -6   7   28.80   21.70
   8   6   8    8.40   15.40
  -8   6  -8  -20.10   28.30
   8  -6   8  -14.70   18.10
   8  -6   8    8.60   22.20
  -8   7  10   42.70   29.90
   8   7 -10  -34.60   41.60
  -8  -7  10    8.70   22.30
  -8   7   9   13.40   30.40
   8   7  -9   54.89   36.60
  -8  -7   9   19.50   19.90
  -8  -7   9   43.10   14.80
  -8   7   8   49.00   29.30
   8   7  -8   73.79   35.30
  -8  -7   8   35.90   13.20
  -8  -7   8   14.30   19.10
   8   7  -7   12.40   27.40
  -8   7   7  -14.20   11.00
  -8   7   7    7.70   22.80
  -8  -7   7   -2.30    9.60
  -8  -7   7   -9.30   18.20
  -8  -7   7    5.90   17.10
  -8   7   6   18.90   20.00
  -8   7   6   -5.80    9.30
   8   7  -6  -20.50   25.20
  -8  -7   6    6.60   13.50
  -8  -7   6    8.50   13.20
  -8   7   5    0.30   17.60
   8   7  -5    0.90   25.10
   8   7  -5    8.80   22.90
  -8   7   5    1.40    4.60
  -8   7   5  -11.90    8.30
  -8  -7   5   19.30   13.60
  -8  -7   5    1.60   10.80
  -8   7   4   24.20   19.80
   8   7  -4   60.09   20.90
   8   7  -4   31.70   24.80
  -8   7   4   34.50    9.90
  -8   7   4   29.60    9.90
  -8  -7   4   38.30   10.00
  -8  -7   4   37.00   16.10
   8   7  -3  -20.40   18.10
  -8   7   3   -4.40    9.10
  -8   7   3   -1.80   16.90
   8   7  -3  -19.80   16.10
  -8   7   3   17.20   10.50
  -8  -7   3    5.60   12.70
  -8  -7   3    5.90    6.60
  -8   7   2   -4.80   11.30
   8   7  -2    8.50   13.80
   8   7  -2   -6.60   19.40
  -8   7   2   25.50   16.50
  -8   7   2    5.20    9.60
  -8  -7   2    4.80    3.90
  -8  -7   2   14.20   15.20
   8   7  -1   41.50   11.40
  -8   7   1   28.60   11.80
   8   7  -1   20.30   20.10
  -8   7   1   35.00   14.00
   8   7  -1   31.00   12.10
  -8  -7   1   39.60   13.60
   8  -7  -1   11.50   20.90
  -8   7   0    9.30   12.00
   8   7   0   14.60    9.40
  -8   7   0   26.50   14.90
   8   7   0   20.70    8.70
  -8  -7   0   17.20   12.40
   8  -7   0   29.80   23.50
   8   7   1   71.59   27.00
  -8   7  -1   67.49   15.30
  -8   7  -1   69.09   19.90
   8   7   1   80.29   17.90
  -8  -7  -1   86.89   23.90
   8  -7   1   68.99   29.60
  -8   7  -2   36.40   19.20
   8   7   2   64.79   16.90
   8   7   2   42.10   25.70
   8  -7   2   96.89   30.40
   8  -7   2   40.60   17.50
  -8  -7  -2   43.90   14.10
   8  -7   2   28.40    7.40
   8   7   3   76.19   18.30
  -8   7  -3  157.28   34.20
   8   7   3   70.19   26.50
   8  -7   3   88.59   16.10
   8  -7   3   85.69   25.90
  -8  -7  -3   46.70   15.20
   8   7   4  -11.80   10.10
  -8   7  -4    7.50   18.70
   8  -7   4   -0.90   10.00
  -8  -7  -4    7.90   12.40
   8  -7   4    5.00   17.60
  -8   7  -5   97.79   28.30
   8   7   5  160.08   23.60
   8  -7   5   52.49   14.00
   8  -7   5  109.99   33.10
   8   7   6   15.60   14.30
  -8   7  -6   43.00   28.20
   8  -7   6   -8.90   20.80
   8  -7   6   20.70   14.40
   8   7   7  131.49   28.80
   8  -7   7  118.49   29.90
   8  -7   7  119.29   37.90
  -8   8   9  -16.40   30.80
   8   8  -9  -46.70   41.70
  -8  -8   9    1.40   26.10
   8   8  -8   58.59   41.80
  -8   8   8   76.49   34.30
  -8  -8   8   15.80   22.70
   8   8  -7   63.69   34.00
  -8   8   7   10.10   30.00
  -8  -8   7   -8.50   19.10
   8   8  -6  -17.90   32.60
  -8   8   6   -8.70   24.90
  -8  -8   6   17.10   20.40
   8   8  -5   80.79   36.50
  -8   8   5   69.19   18.10
  -8   8   5  141.59   36.80
  -8   8   5   29.60   26.10
  -8  -8   5   37.70   20.50
  -8   8   4  -14.10   11.60
   8   8  -4   49.40   26.60
   8   8  -4   33.80   28.90
  -8   8   4   23.00   13.40
  -8   8   4   15.90   21.90
  -8  -8   4   -6.40   15.60
  -8  -8   4    2.20    6.40
  -8   8   3   37.60   12.50
  -8   8   3   15.20   21.10
   8   8  -3  123.09   37.60
   8   8  -3   84.09   33.90
  -8   8   3   17.70   15.30
  -8  -8   3   23.60   15.20
  -8   8   2  110.69   32.80
   8   8  -2   72.39   33.10
   8   8  -2  114.99   30.50
  -8   8   2  131.19   28.40
  -8   8   2   52.79   14.00
  -8  -8   2   48.30   18.30
   8   8  -1  -32.00   25.00
  -8   8   1   41.80   18.40
  -8   8   1  -15.80   12.60
   8  -8  -1   34.70   26.50
  -8  -8   1   29.80   17.30
   8   8   0   58.79   13.50
   8   8   0   64.99   17.60
  -8   8   0   61.69   20.80
   8   8   0   28.60   29.10
  -8  -8   0  112.69   27.00
   8  -8   0  104.29   32.30
  -8   8  -1   35.70   20.30
   8   8   1   13.90   26.50
   8   8   1   18.50   11.30
  -8  -8  -1   35.40   18.90
   8  -8   1   51.19   39.80
   8   8   2   22.40   12.80
   8   8   2   21.30   28.50
  -8   8  -2    4.70   24.70
   8   8   3   13.50   12.40
   8   8   3    9.40   30.20
  -8   8  -3   30.80   25.00
  -8  -8  -3    9.70   16.30
   8  -8   3   15.00   14.50
  -8   8  -4   -5.10   26.60
   8   8   4   16.00   13.60
  -8  -8  -4    2.10   17.00
   8  -8   4    7.80   21.10
   8  -8   4   16.20   11.30
   8   8   5  -16.00   13.50
  -8   8  -5  -13.00   30.20
   8   8   5   19.30   33.90
   8  -8   5    9.30   13.20
   8  -8   5  -35.10   21.50
  -8   8  -6   63.29   33.90
   8  -8   6    6.60   27.10
   8  -8   6   40.30   17.30
  -8   9   7   33.80   36.60
   8   9  -7   44.40   45.40
  -8  -9   7  -27.60   26.70
  -8   9   6  177.98   53.29
  -8   9   5   13.00   33.40
  -8  -9   5    7.10   23.50
  -8   9   4   40.80   30.90
   8   9  -4   45.80   38.20
  -8  -9   4   20.60   21.80
   8   9  -3   14.90   35.90
  -8   9   3  -19.70   26.50
  -8   9   3    9.70   19.20
  -8  -9   3  -11.70   20.00
  -8   9   2   68.39   22.50
  -8   9   2   44.70   26.40
   8   9  -2   80.39   38.60
  -8  -9   2   44.70   22.40
   8   9  -1   31.90   36.90
  -8   9   1   -5.50   25.70
  -8   9   1   11.80   22.50
  -8  -9   1   40.80   20.90
  -8   9   0   31.40   24.80
   8   9   0   10.60   34.30
  -8  -9   0   56.99   21.00
   8   9   1  109.89   27.20
  -8   9  -1   80.49   27.70
  -8  -9  -1   28.10   21.70
  -8   9  -2   40.00   25.70
   8   9   2   49.90   36.90
   8   9   2   43.10   15.90
  -8  -9  -2    5.00   20.30
   8   9   3  102.09   40.90
  -8   9  -3   31.00   29.80
   8   9   3   53.39   16.30
  -8  -9  -3    5.60   20.60
  -8   9  -4   45.30   31.80
  -8  -9  -4  -10.60   22.30
  -8  10   3   61.79   37.10
   8  10  -3  -29.20   44.10
  -8 -10   3    9.90   27.50
  -8  10   2   38.90   38.70
   8  10  -2  269.07   71.29
   8  10  -1  -34.30   40.60
  -8 -10   1   -3.00   24.00
   8  10   0   42.80   45.10
  -8  10   0  -28.30   29.50
  -8 -10   0   36.50   25.60
  -9   0  14   61.19   38.50
  -9   0  13  -24.90   24.80
   9   0 -12   26.50   18.40
  -9   0  12   42.90   26.30
   9   0 -11   -2.40   13.50
  -9   0  11  -32.50   19.70
  -9   0  11   13.00   20.00
  -9   0  10   85.99   23.80
   9   0 -10   84.29   15.70
  -9   0  10  130.79   28.00
  -9   0   9   23.20   11.90
  -9   0   9   -3.40   13.50
   9   0  -9    2.00    9.70
  -9   0   9  -23.00   13.20
  -9   0   8   -5.70   10.10
   9   0  -8    4.30    8.80
   9   0  -8  -10.50   16.60
  -9   0   8    9.70   12.40
   9   0  -7   -3.50    7.80
   9   0  -7   11.10   14.60
  -9   0   7    5.10    8.00
  -9   0   7   -5.00   11.00
  -9   0   6    9.60    7.30
   9   0  -6    6.80   10.00
  -9   0   6   -5.70   10.20
   9   0  -6    0.10    7.10
   9   0  -5    9.10    9.80
  -9   0   5  -11.50    6.00
   9   0  -5   -1.00    6.60
  -9   0   5    8.80    8.30
  -9   0   4   29.30   10.60
   9   0  -4   17.70    8.30
  -9   0   4   39.90   10.00
   9   0  -4   33.30   11.70
  -9   0   3    1.70    4.60
  -9   0   3   -6.20    5.90
   9   0  -3    6.90    4.90
   9   0  -3   -2.30    7.60
  -9   0   3    3.70    5.00
  -9   0   2  739.53   28.70
  -9   0   2  759.22   26.30
  -9   0   2  718.33   32.80
   9   0  -2  711.13   29.00
   9   0  -1    0.00    4.80
  -9   0   1    1.40    5.50
  -9   0   1   -0.90    4.50
   9   0   0  963.30   35.40
   9   0   0 1035.00   33.80
  -9   0   0 1029.80   38.50
  -9   0   0 1051.99   35.80
   9   0   1    1.40    4.80
  -9   0  -1    8.50    5.90
  -9   0  -1   -8.70    5.50
   9   0   1    2.80    5.20
   9   0   2 1023.90   45.00
   9   0   2  945.71   35.90
  -9   0  -2 1004.20   36.40
   9   0   3   31.40   14.80
   9   0   3   -6.70    4.90
  -9   0  -3    2.60    6.80
  -9   0  -3    3.80    4.10
  -9   0  -4 1120.29   29.40
   9   0   4 1100.29   54.69
   9   0   4 1046.60   40.70
  -9   0  -4 1104.99   41.00
  -9   0  -5   -9.00   11.00
   9   0   5   24.80   18.60
   9   0   5   -0.30    7.60
   9   0   6  160.18   19.20
  -9   0  -6  150.68   24.80
   9   0   7    6.20   10.70
  -9   0  -7   20.00   17.80
   9   0   8  -10.30   11.70
  -9   0  -8   44.80   22.00
   9   0   9   -0.90   13.90
   9   0  10   57.39   19.90
  -9   1  13   -5.20   24.20
   9   1 -13  -39.80   23.70
  -9  -1  13  -62.69   27.10
   9   1 -12    7.90   18.90
  -9   1  12   29.10   23.40
  -9  -1  12   -9.80   32.50
  -9  -1  12   43.70   24.50
  -9   1  11   47.30   23.50
   9   1 -11   31.30   17.70
  -9  -1  11   34.70   25.50
  -9  -1  11   47.20   21.30
   9   1 -10   30.30   13.90
  -9   1  10    6.10   13.10
  -9   1  10    1.20   12.80
  -9  -1  10   19.80   23.20
  -9  -1  10    5.10   17.30
  -9   1   9   59.29   20.10
  -9   1   9   90.89   17.10
   9   1  -9  114.89   22.80
  -9  -1   9  113.79   27.70
  -9  -1   9   90.29   26.30
   9   1  -8   -5.10   17.40
  -9   1   8    3.30   10.40
  -9   1   8   -4.10    9.20
   9   1  -8   -9.00   11.00
  -9  -1   8   -0.60   11.80
  -9  -1   8    0.90   10.00
   9  -1  -8   -3.70    5.70
  -9  -1   8    4.70   13.20
  -9   1   7  189.28   18.10
   9   1  -7  258.47   28.60
   9   1  -7  205.48   22.70
  -9   1   7  159.98   25.20
   9  -1  -7  215.28   27.90
  -9  -1   7  174.08   18.50
  -9  -1   7  193.78   24.50
   9   1  -6   80.09   19.20
  -9   1   6   12.00   11.20
  -9   1   6   24.80    8.40
   9   1  -6   13.80    9.40
   9  -1  -6   13.30   12.50
  -9  -1   6   28.10    8.30
   9  -1  -6   29.80    7.30
  -9  -1   6    8.90    9.60
  -9   1   5  547.75   25.50
   9   1  -5  523.45   31.30
  -9   1   5  518.15   32.30
   9   1  -5  451.55   28.30
   9  -1  -5  517.25   33.20
   9  -1  -5  528.35   20.00
  -9  -1   5  520.95   25.80
  -9  -1   5  513.95   31.40
  -9   1   4   22.30   10.00
   9   1  -4   12.20    9.40
  -9   1   4   14.60    6.60
   9   1  -4   18.90    9.50
   9  -1  -4   15.20    5.90
  -9  -1   4   18.70    8.90
  -9  -1   4   35.60   10.20
   9  -1  -4   19.20   10.20
   9   1  -3  871.11   33.50
  -9   1   3  931.81   40.90
   9   1  -3  854.51   37.40
  -9   1   3  894.31   32.70
  -9   1   3  928.81   33.20
  -9  -1   3  905.91   33.30
  -9  -1   3  854.61   27.00
  -9  -1   3  870.21   36.80
   9  -1  -3  868.21   31.90
   9   1  -2    4.80    5.20
   9   1  -2    1.50    5.90
  -9   1   2   -0.70    5.10
  -9   1   2   13.20    7.00
  -9   1   2   23.00    9.40
  -9  -1   2    9.80    6.00
  -9  -1   2   12.00    7.50
   9  -1  -2    7.00    4.80
  -9   1   1  877.61   38.80
  -9   1   1  951.80   33.40
   9   1  -1  888.71   33.30
  -9  -1   1  873.71   34.10
  -9  -1   1  935.81   33.00
   9  -1  -1  929.41   33.10
   9  -1  -1  955.80   35.00
   9   1   0   37.10    8.80
   9   1   0   47.80    7.50
  -9   1   0   60.29   11.90
  -9   1   0   60.19   10.60
   9  -1   0   77.69   15.00
  -9  -1   0   39.20   10.10
   9  -1   0   42.60   10.00
   9  -1   0   48.10    9.60
  -9  -1   0   62.09   10.40
  -9   1  -1   22.90    7.50
   9   1   1   15.80    6.50
   9   1   1   26.20    7.20
  -9  -1  -1   22.30    6.50
   9  -1   1   22.30   11.10
   9  -1   1   20.60    6.60
  -9  -1  -1   39.80    9.70
   9  -1   1   31.00    8.50
  -9   1  -2   19.00    6.10
  -9   1  -2   17.30    7.60
   9   1   2   14.20    6.10
  -9  -1  -2   19.60    7.40
  -9  -1  -2   21.10    6.70
   9  -1   2   22.80    7.40
   9  -1   2   27.30   12.40
   9  -1   2   20.30    7.00
   9   1   3   98.79   13.00
  -9   1  -3  104.09   15.50
  -9   1  -3  100.19   11.00
   9  -1   3  130.49   23.50
  -9  -1  -3  102.39   14.60
   9  -1   3   82.19   13.30
  -9   1  -4    7.40    5.20
   9   1   4    2.50   13.10
   9   1   4   -2.00    6.50
  -9   1  -4   -8.00    8.50
  -9  -1  -4   11.80    7.70
  -9  -1  -4    5.20    2.10
  -9  -1  -4    6.80    8.10
  -9  -1  -4    4.70    1.80
   9  -1   4    6.10    6.70
   9  -1   4   10.70   15.70
  -9   1  -5  342.27   30.20
  -9   1  -5  305.47   13.90
   9   1   5  310.37   21.80
   9  -1   5  316.87   23.60
   9  -1   5  339.87   39.50
  -9  -1  -5  295.77   21.90
  -9   1  -6   44.00   18.00
   9   1   6   36.90   10.70
  -9  -1  -6   82.19   19.10
  -9   1  -7  112.49   33.30
   9   1   7   91.49   18.30
   9  -1   7  143.79   20.30
  -9  -1  -7   63.09   17.20
  -9   1  -8   44.80   26.30
   9   1   8   10.00   12.00
  -9  -1  -8   35.10   18.20
   9  -1   8    0.50   13.00
   9   1   9   83.69   18.50
   9  -1   9   65.89   18.50
   9   1  10    4.60   17.00
   9   2 -13  -30.60   27.50
  -9   2  13   66.69   31.40
  -9  -2  13   -6.80   30.40
   9   2 -12   34.50   24.50
  -9   2  12   34.90   25.20
  -9  -2  12   30.40   26.30
   9   2 -11  -17.50   19.60
  -9   2  11   -5.20   19.30
  -9   2  11   16.00   11.90
  -9  -2  11    1.50   22.10
  -9  -2  11   13.00   29.10
   9   2 -10  120.09   30.70
  -9   2  10   33.90   21.80
  -9  -2  10   32.60   21.20
  -9  -2  10   48.10   26.50
  -9   2   9   -4.00   10.70
   9   2  -9    7.20   15.10
  -9  -2   9   12.50   19.90
  -9   2   8   72.59   17.10
  -9   2   8   36.70   16.30
   9   2  -8   25.90   19.80
   9   2  -8   23.20   16.10
  -9  -2   8   33.70   14.30
  -9  -2   8   26.30   17.20
   9   2  -7  125.09   23.80
  -9   2   7  124.99   16.50
   9   2  -7  126.29   24.60
  -9   2   7  151.28   25.10
  -9  -2   7  144.29   22.50
  -9  -2   7  135.59   19.00
   9   2  -6   97.59   19.90
  -9   2   6   78.29   21.70
   9   2  -6  131.99   23.30
  -9   2   6   92.39   14.30
  -9  -2   6  122.09   17.00
  -9  -2   6   87.79   18.90
   9  -2  -6   59.39   18.50
  -9   2   5   71.59   17.90
   9   2  -5  109.99   21.50
  -9   2   5   73.79   13.80
   9   2  -5   54.99   14.70
   9  -2  -5   65.69   19.60
  -9  -2   5   77.49   14.00
  -9  -2   5   75.29   16.00
  -9   2   4    9.80    8.50
  -9   2   4    4.60    8.20
   9   2  -4   12.80    9.10
   9   2  -4    6.50    9.30
  -9   2   4    7.40    6.20
  -9  -2   4   13.60    8.20
  -9  -2   4   20.30    7.20
  -9   2   3  157.28   15.70
  -9   2   3  150.78   13.40
   9   2  -3  147.49   16.40
   9   2  -3  139.29   20.20
   9   2  -3  154.88   14.80
  -9   2   3  160.38   20.10
  -9  -2   3  135.29   15.10
   9  -2  -3  156.58   10.70
   9  -2  -3  150.88   13.00
  -9  -2   3  152.28   14.50
  -9  -2   3  153.08    7.70
   9   2  -2  316.87   19.40
   9   2  -2  334.87   20.80
  -9   2   2  346.57   20.70
  -9   2   2  355.86   25.60
  -9   2   2  333.17   18.80
   9  -2  -2  322.97   18.10
  -9  -2   2  331.07   18.50
  -9  -2   2  329.87   20.70
   9  -2  -2  357.16   18.20
  -9   2   1    4.10    5.20
  -9   2   1   11.20    7.90
   9   2  -1    6.80    5.30
   9   2  -1   -1.90    5.30
  -9  -2   1    2.10    5.40
   9  -2  -1    3.10    6.90
   9  -2  -1   -1.90    4.50
  -9  -2   1    0.80    5.50
   9   2   0  497.85   17.60
   9   2   0  478.85   23.50
  -9   2   0  503.25   23.80
   9  -2   0  521.65   25.50
   9  -2   0  494.95   23.20
  -9  -2   0  480.15   21.10
   9  -2   0  521.35   27.50
  -9  -2   0  511.85   23.50
   9   2   1   34.10    9.00
  -9   2  -1   48.60   11.80
  -9   2  -1   44.60   11.00
  -9  -2  -1   25.20    6.80
   9  -2   1   21.30    7.80
   9  -2   1   26.40    6.90
   9  -2   1   27.80   11.30
  -9   2  -2  372.56   24.20
   9   2   2  361.26   20.30
  -9   2  -2  360.26   22.20
   9  -2   2  345.77   22.20
  -9  -2  -2  398.66   20.90
   9  -2   2  343.47   29.70
  -9  -2  -2  339.67   14.20
   9  -2   2  356.66   20.40
   9   2   3   46.30   10.80
  -9   2  -3   54.99   12.10
  -9   2  -3   35.90    9.80
  -9  -2  -3   34.60    7.40
   9  -2   3   49.00   12.70
  -9  -2  -3   56.59    8.20
  -9  -2  -3   47.20    6.80
   9  -2   3   39.80    9.30
  -9  -2  -3   58.19   13.70
   9  -2   3   42.20   16.80
   9   2   4  367.56   22.40
  -9   2  -4  410.26   20.70
  -9   2  -4  440.96   33.80
  -9  -2  -4  356.16   15.10
  -9  -2  -4  404.56   16.00
  -9  -2  -4  383.96   11.20
   9  -2   4  387.06   23.90
   9  -2   4  367.46   37.80
   9   2   5   30.40    9.00
  -9   2  -5   29.50    7.70
   9  -2   5   21.60   22.40
  -9  -2  -5   49.20   10.60
   9  -2   5   27.90   10.10
   9   2   6   18.40   10.00
  -9   2  -6   40.70   18.80
   9  -2   6   17.20   10.60
  -9  -2  -6   17.60    8.30
   9   2   7    6.50   11.10
  -9  -2  -7   11.80   10.40
   9  -2   7   -3.80   10.50
   9   2   8  -19.30   11.60
   9  -2   8    7.40   12.10
   9   2   9    7.40   14.90
   9  -2   9   -4.10   15.20
   9   2  10    7.60   18.20
   9  -2  10   38.40   19.20
  -9   3  13  -34.80   31.40
   9   3 -13   22.90   32.30
  -9  -3  13    8.30   31.00
  -9   3  12   54.79   32.10
   9   3 -12   69.29   29.10
  -9  -3  12   24.30   28.10
  -9   3  11   30.70   24.00
   9   3 -11   16.90   38.30
  -9  -3  11   31.00   18.10
   9   3 -10   -8.30   20.70
  -9   3  10   12.60   21.10
  -9  -3  10   -0.80   18.50
  -9  -3  10   -7.10   54.19
  -9   3   9  247.08   27.10
  -9   3   9  175.08   32.80
   9   3  -9  259.47   36.20
  -9  -3   9  324.07   45.40
  -9  -3   9  280.87   33.90
   9   3  -8   96.19   28.60
  -9   3   8  128.19   28.50
   9   3  -8  170.58   31.60
  -9   3   8  164.48   21.20
  -9  -3   8  135.59   35.20
  -9  -3   8  200.28   28.90
  -9   3   7  129.19   27.00
   9   3  -7   97.09   27.10
  -9   3   7  114.39   17.50
   9   3  -7  122.09   26.40
   9  -3  -7  104.79   30.30
  -9  -3   7   87.29   20.20
  -9  -3   7  140.39   22.80
  -9   3   6   48.80   12.40
   9   3  -6   55.99   16.40
  -9   3   6   29.40   14.90
   9   3  -6   58.89   18.70
  -9  -3   6   39.90   13.40
   9  -3  -6   58.19   17.40
  -9  -3   6   45.80   11.40
   9   3  -5   74.29   19.60
  -9   3   5   52.59   12.50
   9   3  -5   76.69   20.40
  -9   3   5   89.79   20.60
  -9  -3   5   48.30   13.40
  -9  -3   5   60.49   15.60
  -9   3   4   65.59   19.10
   9   3  -4   82.69   18.50
  -9   3   4   44.00   12.10
   9   3  -4   47.20   13.90
  -9   3   4   44.40   11.90
  -9  -3   4   41.60    4.30
  -9  -3   4   49.70   12.30
  -9  -3   4   26.10   10.60
  -9   3   3  226.78   24.30
   9   3  -3  251.27   18.00
  -9   3   3  259.57   21.20
   9   3  -3  227.98   24.50
   9   3  -3  255.47   21.20
  -9   3   3  254.07   16.70
   9  -3  -3  252.27   12.10
  -9  -3   3  217.08   16.80
  -9  -3   3  227.38   19.50
   9   3  -2   23.20   11.60
   9   3  -2   16.80    7.90
  -9   3   2   13.50   11.60
  -9   3   2   28.10    7.60
  -9   3   2   39.00   10.00
   9   3  -2   19.80    6.50
   9  -3  -2   23.60    8.00
  -9  -3   2   19.70    7.10
  -9  -3   2   50.69   11.40
   9  -3  -2   11.20    5.70
   9   3  -1  112.09   12.70
  -9   3   1  117.09   15.70
  -9   3   1  122.69   12.90
   9   3  -1  119.29   13.20
  -9   3   1  128.29   18.90
  -9  -3   1  117.19   13.20
  -9  -3   1  106.79   11.50
   9  -3  -1  135.69   15.90
   9  -3  -1  111.49   11.50
  -9   3   0    8.60    7.80
   9   3   0    1.70    5.00
  -9   3   0    4.20    6.30
  -9  -3   0    1.30    4.00
   9  -3   0    4.20    7.30
  -9  -3   0    2.60    5.90
   9  -3   0    5.00    9.40
   9  -3   0   -2.50    5.30
   9   3   1   24.00    7.30
  -9   3  -1   63.49   13.30
  -9   3  -1    6.90    8.70
   9  -3   1   38.30   14.70
  -9  -3  -1   38.90    9.80
   9  -3   1   30.80   10.00
  -9  -3  -1   19.20    7.70
   9  -3   1   31.00    7.50
  -9   3  -2   46.20   10.80
  -9   3  -2   53.49   14.20
   9   3   2   60.99   10.40
  -9  -3  -2   49.70   10.10
   9  -3   2   90.09   22.10
  -9  -3  -2   62.69   11.80
   9  -3   2   43.90   11.80
   9  -3   2   56.49   13.30
  -9   3  -3   13.90    9.70
  -9   3  -3   33.80    9.60
   9   3   3   48.70   12.20
  -9  -3  -3   21.90    6.00
   9  -3   3   45.90   18.40
  -9  -3  -3   13.20    7.50
   9  -3   3   21.70    8.80
   9  -3   3   28.30   11.00
   9   3   4   16.50    8.30
  -9   3  -4   21.90    9.40
   9  -3   4   16.60   21.10
  -9  -3  -4   16.80    5.20
   9  -3   4   28.20   11.80
   9  -3   4   17.40    8.20
   9   3   5  142.39   18.40
  -9   3  -5  151.78   18.00
   9  -3   5  138.89   18.30
  -9   3  -6    9.60   15.30
   9   3   6   13.60   11.20
   9  -3   6   34.00   11.60
   9   3   7  310.77   27.90
   9  -3   7  272.67   26.00
   9   3   8   17.80   12.80
   9  -3   8   11.30   13.00
   9   3   9   46.40   16.70
   9  -3   9   56.69   18.60
   9   3  10   13.80   20.30
   9  -3  10    6.10   19.00
   9   4 -12    7.10   30.40
  -9   4  12   -2.70   30.20
  -9  -4  12   27.80   22.10
  -9  -4  12   22.90   27.80
   9   4 -11  -19.10   24.90
  -9   4  11   49.50   28.60
  -9  -4  11   -2.10   22.30
  -9  -4  11   -2.90   17.40
  -9   4  10   53.79   23.00
   9   4 -10    6.80   23.40
  -9  -4  10   18.00   20.10
   9   4  -9   29.70   21.90
  -9   4   9   80.79   22.70
  -9   4   9   39.60   18.50
  -9  -4   9   27.80   19.10
  -9   4   8    8.90   11.30
  -9   4   8   10.10   15.80
   9   4  -8   30.20   19.80
  -9  -4   8    4.20   14.80
  -9  -4   8   -0.80   26.60
  -9   4   7   31.90   10.90
   9   4  -7   42.00   21.20
   9   4  -7   20.60   19.90
  -9   4   7   27.20   17.50
  -9  -4   7   39.50   14.60
  -9  -4   7   30.60   12.20
   9   4  -6  102.49   26.70
  -9   4   6  157.38   17.00
   9   4  -6  126.99   29.60
  -9   4   6  104.19   25.70
  -9  -4   6  129.79   20.20
  -9  -4   6  114.69   22.60
   9   4  -5  123.69   24.70
  -9   4   5  115.59   23.80
  -9   4   5  114.19   22.10
  -9   4   5   93.89   15.40
   9   4  -5  104.19   23.00
  -9  -4   5  118.09   21.20
  -9  -4   5  142.49   18.40
   9   4  -4  170.48   21.10
  -9   4   4  148.69   21.80
  -9   4   4  134.69   14.30
   9   4  -4  159.48   26.60
  -9   4   4  168.38   25.00
  -9  -4   4  173.68   18.60
  -9  -4   4  158.78   18.10
  -9   4   3  353.76   20.30
  -9   4   3  351.36   28.30
   9   4  -3  255.57   27.10
   9   4  -3  331.37   32.30
  -9   4   3  311.47   30.10
   9   4  -3  320.07   21.10
  -9   4   3  348.67   25.70
   9  -4  -3  349.67   15.60
  -9  -4   3  344.77   22.50
  -9  -4   3  357.36   21.60
   9   4  -2  130.59   16.50
   9   4  -2  112.19   23.10
  -9   4   2  132.09   18.80
  -9   4   2  138.19   15.00
  -9   4   2  131.29   21.00
   9   4  -2  130.99   14.90
  -9   4   2  121.29   18.50
  -9  -4   2  103.69   13.70
   9  -4  -2  125.99   11.20
   9  -4  -2  112.69   15.60
  -9  -4   2  115.09   14.60
   9   4  -1  -12.00   11.10
   9   4  -1    6.70    6.20
  -9   4   1    9.90    9.90
   9   4  -1    0.90    6.40
  -9   4   1    5.10   11.80
  -9   4   1    3.90    7.00
  -9  -4   1    4.10    6.90
  -9  -4   1    2.10    4.60
   9  -4  -1    6.30    5.10
   9  -4  -1   13.90    9.40
  -9  -4   1    1.60    6.00
  -9   4   0  398.96   23.00
  -9   4   0  389.56   25.80
   9   4   0  358.26   21.20
  -9  -4   0  333.77   22.30
   9  -4   0  359.76   25.90
  -9  -4   0  300.07   25.50
   9  -4   0  377.76   20.10
  -9   4  -1   14.70   10.30
   9   4   1    7.60    6.50
  -9   4  -1   25.30   10.00
  -9  -4  -1   17.50    7.10
  -9  -4  -1   15.70    7.50
   9  -4   1   21.00    7.10
   9  -4   1   18.00    9.70
   9  -4   1   16.00   13.20
  -9   4  -2  172.88   19.60
   9   4   2  167.88   16.20
  -9   4  -2  159.88   18.50
   9  -4   2  186.28   17.20
   9  -4   2  164.08   27.20
  -9  -4  -2  135.09   15.20
  -9  -4  -2  150.58   13.90
   9  -4   2  142.09   19.80
   9   4   3    6.20    7.90
  -9   4  -3   -2.40   10.70
  -9   4  -3    3.60    9.50
   9  -4   3   -3.90    7.50
   9  -4   3    0.70    9.90
  -9  -4  -3    1.70    6.20
   9  -4   3   13.50   20.20
  -9   4  -4   93.19   19.60
   9   4   4  100.99   16.40
   9  -4   4  113.69   17.70
   9  -4   4   59.79   27.20
   9  -4   4  118.29   21.30
  -9  -4  -4   94.29   11.60
  -9   4  -5   14.70   12.20
   9   4   5   15.40    9.10
   9  -4   5   15.10   10.20
   9  -4   5   23.80   13.40
   9   4   6   51.19   13.00
  -9   4  -6   47.80   14.90
   9  -4   6   27.50   12.20
   9  -4   6   46.50   16.80
   9   4   7   16.30   12.80
   9  -4   7   13.80   13.70
   9   4   8    3.80   14.80
   9  -4   8   -4.10   15.40
   9   4   9   14.40   17.80
   9  -4   9   10.60   18.80
   9   5 -12    3.50   36.20
  -9   5  12  -43.20   32.40
  -9  -5  12  -46.50   24.40
  -9   5  11   68.29   31.50
   9   5 -11   25.80   32.70
  -9  -5  11   30.80   27.30
  -9  -5  11   55.59   20.60
  -9   5  10   -7.20   23.60
   9   5 -10    7.40   27.30
  -9  -5  10    0.20   23.20
  -9  -5  10   42.50   19.00
  -9   5   9  191.78   26.40
   9   5  -9  147.89   41.30
  -9   5   9  155.08   37.10
  -9  -5   9  143.09   28.10
  -9  -5   9  131.29   34.90
   9   5  -8   22.60   23.70
  -9   5   8   35.50   13.00
  -9   5   8   33.90   19.60
  -9  -5   8   80.59   22.50
  -9  -5   8    8.20   17.20
  -9   5   7  267.97   22.70
   9   5  -7  267.27   40.80
  -9   5   7  249.97   35.60
   9   5  -7  294.47   41.80
  -9  -5   7  225.98   30.40
  -9  -5   7  270.77   27.80
  -9   5   6   32.70   10.20
   9   5  -6   40.00   20.00
   9   5  -6   11.20   17.60
  -9   5   6   46.10   18.50
  -9  -5   6   15.40   12.20
  -9  -5   6   33.00   13.80
  -9  -5   6   30.10    7.60
  -9   5   5  393.96   36.70
   9   5  -5  436.86   36.60
  -9   5   5  375.96   33.40
  -9   5   5  392.46   23.20
   9   5  -5  387.86   40.50
  -9  -5   5  387.56   26.70
  -9  -5   5  329.27   27.60
  -9  -5   5  344.77   28.00
   9   5  -4  114.89   28.40
   9   5  -4   52.39   15.50
  -9   5   4   44.90   17.20
  -9   5   4   65.69   15.00
  -9  -5   4   55.39   11.00
  -9  -5   4   76.69   17.90
  -9  -5   4   75.29   18.10
  -9   5   3   38.30   16.10
  -9   5   3   39.70    9.50
  -9   5   3   33.80   15.60
   9   5  -3   50.39   13.90
   9   5  -3  114.89   26.80
  -9  -5   3   64.79   16.50
  -9  -5   3   39.90   10.10
  -9   5   2   52.29   14.50
   9   5  -2   31.90   10.70
  -9   5   2   30.30   12.90
   9   5  -2   17.30    8.40
  -9   5   2   18.50   12.00
   9   5  -2   27.90   18.90
  -9   5   2   23.10   16.00
   9  -5  -2   36.80   11.50
  -9  -5   2   57.59   13.00
  -9  -5   2   15.20    9.20
  -9   5   1    9.50    8.30
  -9   5   1   13.10   13.00
   9   5  -1    7.50   16.50
   9   5  -1   14.00    7.50
   9   5  -1   13.80    7.10
  -9   5   1    9.80    9.20
  -9  -5   1   14.80    9.40
   9  -5  -1    3.80    4.90
   9  -5  -1   14.90   13.00
  -9  -5   1    4.10   10.20
  -9   5   0   23.00    9.60
   9   5   0   16.30    9.00
  -9   5   0    7.50   10.40
   9   5   0   16.20   15.20
  -9   5   0  -12.30   11.20
   9  -5   0   28.30   16.80
   9  -5   0   16.40    6.30
  -9  -5   0   18.40    6.70
  -9  -5   0   -2.40    8.60
  -9   5  -1   12.30   11.40
   9   5   1   18.40    4.00
  -9   5  -1   14.70   12.50
  -9   5  -1   23.30   12.30
   9   5   1   11.90    8.10
   9  -5   1   12.70    7.00
  -9  -5  -1   12.50    5.60
  -9  -5  -1   14.20    9.00
   9  -5   1   58.09   20.10
   9  -5   1   21.50   12.20
   9   5   2   60.19   15.30
  -9   5  -2   86.59   21.30
  -9   5  -2   25.00   11.50
  -9   5  -2   50.19   15.70
  -9  -5  -2   43.00   10.70
   9  -5   2   63.79   13.80
   9  -5   2   70.59   24.70
   9  -5   2   78.39   20.10
   9   5   3   15.70    9.20
  -9   5  -3   23.80   15.20
  -9   5  -3    6.30   12.40
  -9   5  -3    6.20   13.50
  -9  -5  -3   51.49   14.60
   9  -5   3   19.40    9.20
   9  -5   3  -33.50   22.80
  -9   5  -4   -5.10   16.00
   9   5   4   17.50    9.00
  -9   5  -4  -12.40   14.50
   9  -5   4   16.10   10.00
  -9  -5  -4    5.30    7.60
   9  -5   4    0.80   12.00
  -9   5  -5   42.60   19.30
   9   5   5   72.19   18.60
  -9   5  -5   53.59   17.50
   9  -5   5  118.19   24.70
   9   5   6  -17.30   10.60
  -9   5  -6    9.80   17.10
   9  -5   6  -10.50   11.80
   9  -5   6   12.50   16.60
   9   5   7   -3.20   12.60
   9  -5   7    1.90   13.80
   9  -5   7    7.90   17.60
   9   5   8  -17.70   14.20
   9  -5   8    9.10   17.20
   9   5   9   24.90   19.40
   9  -5   9   40.40   27.60
   9  -5   9   36.90   21.70
   9   6 -11   41.80   41.30
  -9   6  11   -9.10   31.50
  -9  -6  11  -18.10   23.80
   9   6 -10   25.00   34.60
  -9   6  10   43.10   33.00
  -9  -6  10   49.80   21.50
   9   6  -9    4.70   29.20
  -9   6   9   53.89   30.20
  -9   6   9   -2.50   16.00
  -9  -6   9   58.39   20.20
  -9   6   8    6.50   22.70
  -9   6   8  -15.70   13.10
   9   6  -8   44.80   28.40
  -9  -6   8   -5.40   16.90
   9   6  -7    4.20   26.60
  -9   6   7  -17.30   19.90
  -9   6   7    1.10   11.40
  -9  -6   7    1.10    6.70
  -9  -6   7   20.80   16.50
  -9   6   6   34.20   19.50
  -9   6   6   34.00   11.00
   9   6  -6    6.30   24.90
   9   6  -6   14.90   22.90
  -9  -6   6   25.60   14.80
  -9  -6   6  103.39   24.10
   9   6  -5   22.20   22.90
  -9   6   5    7.60    8.90
   9   6  -5   -1.10   19.20
  -9   6   5   14.00   17.10
  -9  -6   5  -15.10   10.20
  -9  -6   5    8.60   12.30
  -9   6   4  216.08   20.20
   9   6  -4  240.98   31.50
  -9  -6   4  200.48   20.30
  -9  -6   4  195.48   29.50
   9   6  -3   17.70   21.00
  -9   6   3   32.90   10.00
   9   6  -3   30.40   14.10
  -9   6   3   25.90   18.20
  -9  -6   3   28.40    9.10
  -9  -6   3   15.90   10.30
  -9   6   2  329.77   22.60
   9   6  -2  280.97   23.20
   9   6  -2  345.37   41.20
   9   6  -2  293.47   24.30
  -9   6   2  301.57   33.90
  -9   6   2  300.47   22.90
  -9  -6   2  311.77   21.00
   9  -6  -2  270.17   27.20
  -9  -6   2  283.07   26.20
  -9   6   1   12.20   10.90
  -9   6   1   10.70   10.70
   9   6  -1   14.10    8.10
   9   6  -1    4.50   18.30
   9   6  -1   -9.20    7.40
  -9  -6   1    2.10    5.90
   9  -6  -1   -0.40   15.10
  -9  -6   1    6.90   10.50
  -9   6   0  110.89   19.20
   9   6   0  108.79    7.30
   9   6   0  118.39   17.20
  -9   6   0  113.29   22.20
  -9  -6   0   97.49   19.10
   9  -6   0  163.48   31.20
   9  -6   0  122.89   11.10
  -9  -6   0  107.09    9.10
   9   6   1   27.40   18.40
  -9   6  -1    1.50   13.20
   9   6   1   12.90    8.60
  -9   6  -1   41.60   16.40
   9  -6   1   -8.30   21.30
   9  -6   1   58.89   11.90
  -9  -6  -1   27.20   11.40
  -9   6  -2   12.70   15.40
   9   6   2   17.70   10.60
  -9   6  -2   43.20   16.10
   9  -6   2   54.39   14.60
  -9  -6  -2   13.10   10.90
   9  -6   2   19.10   26.50
   9  -6   2   49.00   17.20
   9   6   3    3.30    9.50
  -9   6  -3    1.90   17.20
   9  -6   3    7.90   15.30
   9  -6   3   37.40   52.49
   9  -6   3    5.40    8.60
  -9  -6  -3   -8.40    9.70
   9   6   4   15.80   10.20
  -9   6  -4   -2.50   19.70
  -9  -6  -4   18.60   10.40
   9  -6   4    5.10    9.70
   9  -6   4   -7.80   14.70
   9   6   5   -0.60   10.80
  -9   6  -5   -7.60   22.40
   9  -6   5   -8.40   15.70
   9  -6   5   14.10   13.00
  -9   6  -6  -30.50   21.20
   9  -6   6   15.70   18.60
   9  -6   6   15.90   13.30
   9   6   7   17.70   15.50
  -9   6  -7   13.40   28.30
   9  -6   7   -8.60   16.00
   9  -6   7   21.80   22.90
   9   6   8  -13.20   18.50
   9  -6   8  -10.70   17.50
   9  -6   8   29.40   27.90
   9   7 -10    9.70   40.90
  -9   7  10    8.60   33.60
  -9  -7  10  -14.30   23.10
  -9   7   9   76.09   35.10
   9   7  -9   81.49   41.60
  -9  -7   9   47.40   25.40
   9   7  -8   -6.00   28.90
  -9   7   8   -9.40   26.90
  -9  -7   8  -17.20   18.40
  -9   7   7  187.08   41.00
   9   7  -7  157.18   48.80
  -9   7   7  196.88   25.20
  -9  -7   7  137.69   33.50
  -9   7   6   51.59   24.30
  -9   7   6   62.59   13.60
   9   7  -6   67.79   32.10
  -9  -7   6   54.29   18.60
  -9  -7   6  133.29   26.50
  -9   7   5   27.60   22.70
   9   7  -5   57.29   26.80
   9   7  -5   62.69   30.20
  -9  -7   5  118.69   22.80
  -9  -7   5   86.69   25.90
   9   7  -4   27.00   26.70
  -9   7   4   27.40   12.30
  -9   7   4    2.30   20.00
   9   7  -4   59.49   21.10
  -9  -7   4   20.10   11.00
  -9  -7   4   36.60   16.10
  -9   7   3   -9.20   10.60
   9   7  -3   22.10   17.90
  -9   7   3    6.00   18.30
  -9   7   3   16.50   10.80
   9   7  -3  -12.20   25.60
  -9  -7   3   12.40    8.20
  -9  -7   3   11.40   14.20
  -9   7   2   88.89   20.30
   9   7  -2   41.40   28.80
  -9   7   2   83.89   20.30
   9   7  -2   59.29   15.70
  -9   7   2   60.19   22.10
   9  -7  -2   61.49   20.60
  -9  -7   2   99.79   10.90
  -9  -7   2  103.29   23.80
   9   7  -1   17.50   10.80
  -9   7   1   17.90   13.70
  -9   7   1   12.80   12.50
   9   7  -1    0.30   24.50
   9   7  -1   10.00   10.40
   9  -7  -1   22.30   21.30
  -9  -7   1   -4.00   12.20
  -9   7   0   52.19   18.40
   9   7   0  116.89   36.30
   9   7   0   91.49   19.00
  -9   7   0   54.29   19.60
   9   7   0   77.29    7.30
   9  -7   0   82.99   26.00
  -9  -7   0   55.39   16.80
  -9   7  -1  -12.60   15.40
   9   7   1   10.90   10.60
   9   7   1  -37.30   24.00
  -9  -7  -1   17.20   13.30
   9  -7   1    1.70    5.40
   9  -7   1   33.30   32.30
  -9   7  -2   26.30   19.70
   9   7   2    5.40    7.30
   9   7   2   16.40   24.90
   9   7   2   12.70   10.80
   9  -7   2    3.70    7.80
  -9  -7  -2   22.30   13.60
   9   7   3   12.40   11.30
  -9   7  -3   17.70   20.70
   9   7   3  -28.40   24.40
   9   7   3   17.60   11.70
   9  -7   3    7.10   18.40
   9  -7   3   19.20    9.90
  -9  -7  -3   29.40   14.10
   9   7   4   -8.30   11.20
  -9   7  -4   24.20   23.90
   9  -7   4  -15.10   10.90
   9  -7   4    6.40   17.60
  -9  -7  -4    9.20   13.10
   9   7   5   18.20   13.30
  -9   7  -5   34.20   25.10
   9  -7   5    7.50   19.30
   9  -7   5   36.60   22.10
  -9   7  -6   -1.40   28.90
   9   7   6   25.30   15.80
   9  -7   6   -6.20   15.10
   9  -7   6  -40.80   21.90
   9   7   7    2.80   17.00
   9  -7   7  -14.50   27.00
   9  -7   7   40.90   20.10
   9   8  -8   13.60   39.30
  -9   8   8   44.20   34.30
  -9  -8   8   55.09   25.60
  -9   8   7   24.40   30.50
   9   8  -7   45.60   38.70
  -9  -8   7   28.40   22.20
   9   8  -6  -19.20   33.80
  -9   8   6    3.80   26.30
  -9  -8   6   23.00   20.20
  -9   8   5    7.80   23.70
   9   8  -5   40.40   34.60
  -9  -8   5   28.70   19.00
  -9   8   4   66.99   15.10
  -9   8   4   38.10   24.80
   9   8  -4   -8.10   32.90
   9   8  -4  139.89   43.00
  -9   8   4   62.99   18.50
  -9  -8   4   42.80   19.90
  -9   8   3   22.50   14.20
   9   8  -3   19.20   32.20
  -9   8   3   23.00   24.30
  -9   8   3    6.60   13.60
   9   8  -3   16.30   21.90
  -9  -8   3   12.30   15.90
   9   8  -2   28.30   18.90
  -9   8   2   28.10   23.60
  -9   8   2   25.80   15.80
   9   8  -2   48.70   31.60
  -9   8   2   32.60   17.70
  -9  -8   2   13.50   16.40
  -9   8   1   -3.70   16.80
   9   8  -1   15.30   27.90
  -9   8   1    2.70   18.30
  -9   8   1   -2.10   22.10
   9  -8  -1   49.20   28.20
  -9  -8   1    9.50   18.20
   9   8   0   30.50   27.40
   9   8   0  111.39   23.60
  -9   8   0   71.29   23.00
  -9  -8   0  101.49   27.50
   9  -8   0    3.50   32.30
  -9   8  -1   67.69   23.20
   9   8   1  111.69   23.30
   9   8   1   45.70   34.70
  -9  -8  -1   41.90   19.70
   9   8   2   29.90   14.30
   9   8   2   27.60   30.70
  -9   8  -2   39.90   23.90
  -9  -8  -2    9.50   18.30
  -9   8  -3    3.40   25.40
   9   8   3   14.20   15.30
   9   8   3   39.70   31.10
  -9  -8  -3   19.20   17.90
   9   8   4   14.00   15.60
   9   8   4   15.20   35.30
  -9   8  -4   55.39   27.30
   9  -8   4  -21.90   22.20
  -9  -8  -4   19.50   19.00
   9   8   5   56.69   17.60
   9   8   5    5.90   39.40
  -9   8  -5  -27.20   31.00
   9  -8   5   22.30   25.50
  -9   9   6  -28.40   30.90
   9   9  -6  -46.00   44.20
  -9  -9   6   19.10   25.80
  -9   9   5   41.00   34.10
   9   9  -5   44.20   44.40
  -9  -9   5   44.30   24.20
   9   9  -4  -21.50   38.90
  -9   9   4   51.59   33.10
  -9  -9   4   -1.70   22.20
   9   9  -3   38.00   41.00
  -9   9   3  -27.40   26.80
  -9  -9   3  -33.50   22.10
   9   9  -2   15.90   40.80
  -9   9   2   47.70   28.50
  -9   9   2   16.90   21.20
  -9  -9   2   12.20   20.60
  -9   9   1   53.69   27.10
   9   9  -1    1.40   35.20
  -9   9   1  -23.30   21.90
  -9  -9   1   12.20   22.00
  -9   9   0   25.60   26.60
   9   9   0    5.20   37.90
  -9  -9   0   21.90   21.40
   9   9   1   47.80   39.80
  -9   9  -1  -31.30   25.40
  -9  -9  -1  -39.40   19.00
   9   9   2  -37.80   39.20
  -9   9  -2  -40.40   27.10
  -9  -9  -2  -22.60   20.40
   9   9   3   64.39   43.40
  -9   9  -3  -51.59   32.60
   9   9   3    1.20   19.90
  -9  -9  -3  -13.80   23.00
 -10   0  13   34.20   31.20
  10   0 -12   33.90   18.60
 -10   0  12    9.00   26.80
  10   0 -11    5.90   13.30
 -10   0  11    9.60   19.60
 -10   0  11  -16.90   21.90
  10   0 -10   76.99   19.80
 -10   0  10   54.69   21.40
 -10   0   9   27.10   25.20
  10   0  -9    8.60    9.80
 -10   0   8  138.89   20.90
  10   0  -8   90.09   35.80
 -10   0   8  134.39   27.00
  10   0  -8  119.09   17.80
 -10   0   7   14.80    9.10
 -10   0   7  -22.00   11.20
  10   0  -7    1.00   12.00
  10   0  -7    0.40    9.00
 -10   0   6  244.38   20.90
 -10   0   6  244.98   25.90
  10   0  -6  286.27   21.50
  10   0  -6  280.37   28.80
 -10   0   5   -7.50    6.90
  10   0  -5    4.70    7.80
  10   0  -5   -9.70   10.70
 -10   0   5   -0.90    7.70
  10   0  -4    2.30    6.80
  10   0  -4    1.00   10.00
 -10   0   4   -6.90    6.00
 -10   0   4   12.90    9.50
 -10   0   4    6.30    6.60
  10   0  -3  -13.40    8.70
 -10   0   3   -2.60    5.20
  10   0  -3   -1.20    4.90
 -10   0   3    3.50    7.50
 -10   0   3   -1.70    5.20
 -10   0   2   10.20    6.50
  10   0  -2   17.20    6.50
 -10   0   2    4.30    7.70
 -10   0   1    4.00    6.20
 -10   0   1    0.10    6.90
  10   0  -1   -1.00    4.90
  10   0   0   37.70    9.80
  10   0   0   29.10    8.50
 -10   0   0   15.00    8.10
 -10   0   0   20.60    8.20
 -10   0  -1   -0.30    6.40
 -10   0  -1    2.60    7.50
  10   0   1    8.80    6.00
[truncated: 149,708 more chars]
