# Supplementary material for: 2-Amino-4-ferrocenyl­thia­zole
Source: Acta Crystallogr E Crystallogr Commun. 2022 Jul 19;78(Pt 8):818–20. doi: 10.1107/S2056989022007228 (PMC9361361; doi:10.1107/S2056989022007228)
Supplement: Supplementary file 2 [file e-78-00818-Isup3.hkl]

data_I                                                                          
_shelx_title ' 102SHP18'                                                        
_shelx_refln_list_code          4                                               
_shelx_F_calc_maximum      197.82                                               
_exptl_crystal_F_000       584.00                                               
_reflns_d_resolution_high  0.7200                                               
                                                                                
loop_                                                                           
 _space_group_symop_operation_xyz                                               
 'x, y, z'                                                                      
 '-x, y+1/2, -z+1/2'                                                            
 '-x, -y, -z'                                                                   
 'x, -y-1/2, z-1/2'                                                             
                                                                                
_cell_length_a    14.4024                                                       
_cell_length_b     7.9621                                                       
_cell_length_c    10.3584                                                       
_cell_angle_alpha  90.000                                                       
_cell_angle_beta  104.345                                                       
_cell_angle_gamma  90.000                                                       
                                                                                
_shelx_F_squared_multiplier     1.000                                           
                                                                                
loop_                                                                           
 _refln_index_h                                                                 
 _refln_index_k                                                                 
 _refln_index_l                                                                 
 _refln_F_squared_calc                                                          
 _refln_F_squared_meas                                                          
 _refln_F_squared_sigma                                                         
 _refln_observed_status                                                         
   2   0   0       2814.92       2915.78        65.22 o                         
   3   0   0      39133.17      38726.64       764.45 o                         
   4   0   0       1184.93       1201.29        24.12 o                         
   5   0   0        160.58        145.51        11.29 o                         
   6   0   0       5829.53       5640.44        79.86 o                         
   7   0   0          7.29          6.69         7.76 o                         
   8   0   0         70.06         60.73        10.56 o                         
   9   0   0       4207.80       4158.29        72.82 o                         
  10   0   0         95.69        105.34        18.34 o                         
  11   0   0        212.65        171.91        21.95 o                         
  12   0   0       4685.02       4878.00       107.85 o                         
  13   0   0         17.71         28.84        23.84 o                         
  14   0   0        319.73        266.10       108.13 o                         
  15   0   0        596.82        694.87        66.08 o                         
  16   0   0        101.60        157.45        47.55 o                         
  17   0   0        385.66        279.04        56.16 o                         
  18   0   0        122.08        -14.24       169.84 o                         
  19   0   0        107.57        542.06       157.21 o                         
   1   1   0       1280.13       1305.21        12.17 o                         
   2   1   0        186.55        199.94         4.38 o                         
   3   1   0        430.17        501.31         8.48 o                         
   4   1   0          2.32          3.23         2.74 o                         
   5   1   0         21.39         24.90         4.44 o                         
   6   1   0        132.00        152.51         8.73 o                         
   7   1   0        401.05        443.26        15.47 o                         
   8   1   0        999.18       1068.48        21.14 o                         
   9   1   0        224.30        212.61        15.63 o                         
  10   1   0         41.85         29.13         8.66 o                         
  11   1   0         14.20         12.81         9.61 o                         
  12   1   0        779.79        721.21        27.37 o                         
  13   1   0         63.57         38.19        17.30 o                         
  14   1   0         31.59         14.07        32.68 o                         
  15   1   0        189.02        193.65        54.67 o                         
  16   1   0          6.56         36.32        27.92 o                         
  17   1   0          6.93         11.44        36.67 o                         
  18   1   0          9.82         82.46        40.47 o                         
  19   1   0          5.68         34.06        55.83 o                         
   0   2   0       1546.33       1495.12        22.34 o                         
   1   2   0       1914.80       1932.25        23.99 o                         
   2   2   0       1580.70       1561.03        15.33 o                         
   3   2   0       8320.48       8316.79        62.17 o                         
   4   2   0         67.43         61.09         4.77 o                         
   5   2   0        398.00        382.55         9.90 o                         
   6   2   0       4749.67       4400.44        46.89 o                         
   7   2   0         88.51         80.79         7.84 o                         
   8   2   0        404.78        386.36        14.71 o                         
   9   2   0       2153.15       2035.47        32.63 o                         
  10   2   0         75.76         61.42         9.32 o                         
  11   2   0       1354.45       1310.35        32.01 o                         
  12   2   0        198.73        223.56        19.41 o                         
  13   2   0         91.53         52.19        17.90 o                         
  14   2   0        578.08        536.28        43.21 o                         
  15   2   0        424.73        403.35        39.83 o                         
  16   2   0         15.36         -5.34        33.77 o                         
  17   2   0        204.12        151.72        37.02 o                         
  18   2   0        117.66        191.43        51.20 o                         
  19   2   0         41.10          2.86        99.79 o                         
   1   3   0        228.95        220.21         7.30 o                         
   2   3   0         18.73         16.55         2.55 o                         
   3   3   0        586.10        606.46        10.37 o                         
   4   3   0       1074.06       1140.21        16.55 o                         
   5   3   0          3.74          1.34         3.78 o                         
   6   3   0          7.90          9.43         4.84 o                         
   7   3   0        742.02        695.67        12.63 o                         
   8   3   0        467.32        449.13        14.62 o                         
   9   3   0          7.16         10.68         8.34 o                         
  10   3   0        770.09        805.68        29.75 o                         
  11   3   0        759.08        762.91        25.59 o                         
  12   3   0         54.07         23.28        13.61 o                         
  13   3   0         72.35         77.40        16.94 o                         
  14   3   0         89.91         74.26        20.73 o                         
  15   3   0          5.82        -12.70        24.06 o                         
  16   3   0        235.38        205.20        35.64 o                         
  17   3   0         23.10         36.86        41.44 o                         
  18   3   0          4.23        -26.61        51.45 o                         
   0   4   0       5524.32       5686.02        87.40 o                         
   1   4   0       1941.27       1904.29        24.59 o                         
   2   4   0       3237.17       3298.43        49.26 o                         
   3   4   0       5055.61       5200.80        48.91 o                         
   4   4   0        642.56        623.67        11.49 o                         
   5   4   0        918.43        915.25        15.18 o                         
   6   4   0       5109.06       5233.73        50.24 o                         
   7   4   0        596.07        591.59        16.46 o                         
   8   4   0        845.58        827.15        20.10 o                         
   9   4   0       1505.80       1480.44        42.26 o                         
  10   4   0        533.69        561.03        31.32 o                         
  11   4   0        263.50        281.62        24.10 o                         
  12   4   0       1341.63       1361.31        39.54 o                         
  13   4   0        152.62        142.76        39.73 o                         
  14   4   0        441.35        481.79        42.12 o                         
  15   4   0        462.29        566.65        59.77 o                         
  16   4   0          1.49          2.28        40.75 o                         
  17   4   0         60.75        135.31        68.12 o                         
  18   4   0        237.20        143.22        79.86 o                         
   1   5   0        688.92        672.00        22.99 o                         
   2   5   0         65.96         63.77         7.30 o                         
   3   5   0         33.59         26.29         6.59 o                         
   4   5   0        102.26         96.63        10.04 o                         
   5   5   0         46.15         44.42        10.73 o                         
   6   5   0        438.00        462.39        14.75 o                         
   7   5   0        358.57        357.95        15.94 o                         
   8   5   0        284.44        274.20        15.98 o                         
   9   5   0         79.76         49.93        14.24 o                         
  10   5   0        101.85         76.59        17.30 o                         
  11   5   0        163.25        153.42        20.78 o                         
  12   5   0         18.66         11.24        35.36 o                         
  13   5   0        210.61        230.01        27.68 o                         
  14   5   0         51.63         10.59        26.54 o                         
  15   5   0          7.45         22.88        32.12 o                         
  16   5   0         87.86        111.70        39.04 o                         
  17   5   0          4.30         -6.31        43.33 o                         
   0   6   0        213.34        164.87        27.15 o                         
   1   6   0       1576.52       1589.50        35.45 o                         
   2   6   0        888.55        867.93        29.09 o                         
   3   6   0         60.40         59.20         9.09 o                         
   4   6   0        946.60        933.64        24.93 o                         
   5   6   0       1350.66       1312.10        33.22 o                         
   6   6   0        237.81        206.75        19.39 o                         
   7   6   0       1304.27       1371.51        35.68 o                         
   8   6   0        950.21        933.01        26.07 o                         
   9   6   0        441.58        459.92        18.06 o                         
  10   6   0         62.73         63.36        14.83 o                         
  11   6   0        300.19        303.48        30.42 o                         
  12   6   0        460.90        478.54        68.18 o                         
  13   6   0         15.77         42.23        53.18 o                         
  14   6   0        162.19        144.32        44.04 o                         
  15   6   0        127.42        210.76        39.72 o                         
  16   6   0          1.91        -28.54        69.68 o                         
   1   7   0          4.64        -14.76        19.21 o                         
   2   7   0        262.37        272.65        28.11 o                         
   3   7   0          0.81         -1.73        17.44 o                         
   4   7   0        156.19        187.71        21.80 o                         
   5   7   0         26.82         17.93        14.46 o                         
   6   7   0        132.91        121.62        18.86 o                         
   7   7   0         81.04         58.72        18.47 o                         
   8   7   0        107.28         75.22        19.35 o                         
   9   7   0        364.17        307.92        31.16 o                         
  10   7   0         94.77         77.30        31.74 o                         
  11   7   0          1.36         60.34        47.13 o                         
  12   7   0          6.48          5.18        40.47 o                         
  13   7   0         27.00         59.81        50.69 o                         
  14   7   0         50.45        221.44       110.30 o                         
  15   7   0         54.54        142.87       101.86 o                         
   0   8   0         51.47        -21.99        71.28 o                         
   1   8   0        305.64        294.75        51.62 o                         
   2   8   0        404.20        473.89        50.55 o                         
   3   8   0        211.89        202.27        33.96 o                         
   4   8   0        329.99        426.68        60.55 o                         
   5   8   0        196.90        143.16        38.59 o                         
   6   8   0       1228.78       1167.74        56.13 o                         
   7   8   0         81.50         60.38        22.24 o                         
   8   8   0        245.72        284.68        43.32 o                         
   9   8   0        368.99        298.31        73.65 o                         
  10   8   0         88.62        113.33        43.14 o                         
  11   8   0        104.09         41.16        50.71 o                         
  12   8   0        145.02         55.93        50.92 o                         
  13   8   0         13.89         10.97        91.00 o                         
   1   9   0          5.13         -4.90        36.59 o                         
   2   9   0         36.09         80.02        38.99 o                         
   3   9   0          1.47         26.84        40.32 o                         
   4   9   0          6.87         13.90        52.03 o                         
   5   9   0        189.63        200.66        47.01 o                         
   6   9   0          0.50        -25.57        47.93 o                         
   7   9   0         50.82        -44.72        83.43 o                         
   8   9   0        156.88        149.18        59.14 o                         
   9   9   0         46.83         78.10        62.16 o                         
  10   9   0          0.66        -29.51        63.53 o                         
  11   9   0         94.08        106.19       135.31 o                         
   0  10   0         21.39        -54.03        67.22 o                         
   1  10   0          7.54         35.08        62.14 o                         
   2  10   0         34.81         74.95        50.51 o                         
   3  10   0         57.78         45.10        63.33 o                         
   4  10   0          1.85        -12.41        64.79 o                         
   5  10   0        112.72          3.92        65.92 o                         
   6  10   0         59.80        110.41        68.92 o                         
   7  10   0          2.31         39.19        70.73 o                         
   8  10   0         26.47         60.60        89.01 o                         
   1  11   0         49.63         -2.36        63.69 o                         
 -19   1   1        160.52        228.81        65.19 o                         
 -18   1   1        151.36        248.74        66.11 o                         
 -17   1   1        258.21        237.50        39.60 o                         
 -16   1   1        164.81        478.64       120.59 o                         
 -15   1   1        617.63        706.36        51.30 o                         
 -14   1   1        309.89        439.23        51.09 o                         
 -13   1   1       1112.02       1087.15        41.66 o                         
 -12   1   1       1201.38       1184.24        35.35 o                         
 -11   1   1       1053.27        994.54        30.71 o                         
 -10   1   1       2109.84       2100.87        39.84 o                         
  -9   1   1       3725.73       3741.18        52.71 o                         
  -8   1   1       5455.04       5371.68        69.43 o                         
  -7   1   1        729.07        641.59        16.76 o                         
  -6   1   1       4429.34       4436.64        48.36 o                         
  -5   1   1       5091.26       4920.09        78.94 o                         
  -4   1   1       1900.91       1852.45        19.96 o                         
  -3   1   1       3710.44       3695.89        38.64 o                         
  -2   1   1      12871.26      13752.22       125.03 o                         
  -1   1   1      15758.99      16773.38       155.77 o                         
   0   1   1       1625.26       1575.41        17.97 o                         
   1   1   1      10687.81      11346.61        81.39 o                         
   2   1   1      18982.18      19997.04       148.32 o                         
   3   1   1         89.49         80.53         5.81 o                         
   4   1   1       4053.18       4062.64        43.17 o                         
   6   1   1        413.49        477.66        14.65 o                         
   7   1   1        293.75        240.98        13.64 o                         
   8   1   1       1960.12       1834.49        33.04 o                         
   9   1   1        107.84        101.94        10.89 o                         
  10   1   1         89.89         95.08        10.97 o                         
  11   1   1       2392.18       2363.26        39.58 o                         
  12   1   1        108.08        118.83        14.71 o                         
  13   1   1        281.73        302.91        27.41 o                         
  14   1   1        976.49       1056.15        43.25 o                         
  15   1   1        144.03        156.61        45.29 o                         
  16   1   1        129.11        195.99        52.32 o                         
  17   1   1        336.78        308.61        50.76 o                         
  18   1   1         46.72         96.55        49.27 o                         
 -19   2   1         76.60         64.91        54.60 o                         
 -18   2   1         15.23        133.14       104.22 o                         
 -17   2   1         12.03          8.75        34.71 o                         
 -16   2   1         46.21         66.84        28.52 o                         
 -15   2   1         37.88         57.95        27.64 o                         
 -14   2   1          4.10          3.64        20.31 o                         
 -13   2   1         55.83         17.97        16.06 o                         
 -12   2   1         56.88         33.10        13.88 o                         
 -11   2   1          2.38          1.07        10.90 o                         
 -10   2   1        219.76        196.49        17.51 o                         
  -9   2   1          9.31         10.51         7.96 o                         
  -8   2   1        906.90        956.92        21.16 o                         
  -7   2   1        240.79        262.64        11.90 o                         
  -6   2   1        631.63        655.51        14.98 o                         
  -5   2   1       1621.75       1704.62        27.48 o                         
  -4   2   1        518.96        520.97        10.50 o                         
  -3   2   1         81.87         84.69         4.62 o                         
  -2   2   1        851.64        845.37        11.58 o                         
  -1   2   1      10449.67      10904.63        92.25 o                         
   0   2   1        647.69        621.34        12.53 o                         
   1   2   1        260.14        246.31         7.55 o                         
   2   2   1       3038.81       3043.67        31.35 o                         
   3   2   1        195.03        168.57         6.55 o                         
   4   2   1        879.85        822.02        15.03 o                         
   5   2   1       1513.32       1505.74        22.21 o                         
   6   2   1       1076.07       1173.47        20.25 o                         
   7   2   1       1181.16       1223.08        22.72 o                         
   8   2   1        975.23       1000.07        22.69 o                         
   9   2   1        119.18        129.32        13.86 o                         
  10   2   1          5.77         17.72         8.10 o                         
  11   2   1         18.96          5.43         9.83 o                         
  12   2   1          0.14         22.29        11.66 o                         
  13   2   1         44.67         60.24        14.92 o                         
  14   2   1          6.27        -16.05        16.05 o                         
  15   2   1          5.05        -12.06        24.42 o                         
  16   2   1          3.90        -19.57        57.91 o                         
  17   2   1         76.83         53.37        45.08 o                         
  18   2   1          8.25         39.86        51.25 o                         
 -18   3   1          0.61         42.43        64.88 o                         
 -17   3   1         36.79          3.57        39.84 o                         
 -16   3   1        525.37        654.01        79.05 o                         
 -15   3   1        181.37        204.29        36.64 o                         
 -14   3   1        483.58        456.31        44.90 o                         
 -13   3   1        750.01        768.06        35.71 o                         
 -12   3   1       1044.80       1010.81        34.40 o                         
 -11   3   1       1213.65       1192.96        33.96 o                         
 -10   3   1       1489.76       1511.94        31.13 o                         
  -9   3   1        480.96        479.14        18.28 o                         
  -8   3   1        747.80        701.96        19.45 o                         
  -7   3   1       6401.90       6636.59        68.49 o                         
  -6   3   1         74.57         45.60         5.74 o                         
  -5   3   1       1629.88       1548.84        20.21 o                         
  -4   3   1       5375.67       5355.49        48.68 o                         
  -3   3   1       1141.83       1097.76        17.84 o                         
  -2   3   1       2909.89       2884.99        27.17 o                         
  -1   3   1        182.79        141.65         6.83 o                         
   0   3   1       2354.44       2365.33        27.05 o                         
   1   3   1       5369.86       5519.72        49.46 o                         
   2   3   1       3478.13       3387.18        36.85 o                         
   3   3   1        292.98        287.66         8.78 o                         
   4   3   1       3338.18       3363.78        32.42 o                         
   5   3   1      11396.01      11970.72       101.58 o                         
   6   3   1         42.75         48.32         6.68 o                         
   7   3   1       1378.82       1407.11        25.62 o                         
   8   3   1       2280.81       2292.93        45.60 o                         
   9   3   1        127.41        126.57        17.50 o                         
  10   3   1        621.10        636.35        19.28 o                         
  11   3   1        184.31        219.96        25.48 o                         
  12   3   1         19.99          4.72        13.24 o                         
  13   3   1        353.30        376.30        23.81 o                         
  14   3   1        253.80        194.80        30.67 o                         
  15   3   1         14.92        -44.07        51.88 o                         
  16   3   1        258.16        191.90        45.94 o                         
  17   3   1        299.87        370.29        53.64 o                         
  18   3   1         27.79         27.12        56.31 o                         
 -18   4   1         36.53         15.44        43.01 o                         
 -17   4   1         12.85         12.37        35.85 o                         
 -16   4   1         29.44         36.67        59.38 o                         
 -15   4   1         31.82         32.93        26.57 o                         
 -14   4   1         54.05         41.04        21.54 o                         
 -13   4   1        311.98        321.87        31.11 o                         
 -12   4   1         32.68         55.75        16.81 o                         
 -11   4   1         47.65         30.90        12.11 o                         
 -10   4   1        144.48        131.74        11.91 o                         
  -9   4   1         13.48         16.01         8.28 o                         
  -8   4   1        171.87        195.68        12.64 o                         
  -7   4   1        391.80        410.17        14.63 o                         
  -6   4   1        117.09        141.04         9.92 o                         
  -5   4   1        107.99         82.46         8.34 o                         
  -4   4   1       1126.30       1099.61        19.76 o                         
  -3   4   1         87.87         97.77         7.82 o                         
  -2   4   1       1349.85       1302.80        17.36 o                         
  -1   4   1       2486.83       2496.06        25.75 o                         
   0   4   1        362.22        340.30         8.99 o                         
   1   4   1       1474.16       1455.79        19.19 o                         
   2   4   1       2483.81       2517.88        30.43 o                         
   3   4   1         71.20         52.51         6.82 o                         
   4   4   1        710.02        703.55        15.96 o                         
   5   4   1        457.36        445.91        14.97 o                         
   6   4   1          5.17          7.56         6.30 o                         
   7   4   1        689.36        667.59        19.88 o                         
   8   4   1        501.41        503.36        20.21 o                         
   9   4   1         75.71         67.72        11.91 o                         
  10   4   1        119.61        104.83        13.08 o                         
  11   4   1        576.01        566.30        36.93 o                         
  12   4   1         51.33         27.25        17.43 o                         
  13   4   1          1.82         -3.47        18.81 o                         
  14   4   1        183.42        169.73        40.34 o                         
  15   4   1          9.91         58.33        30.38 o                         
  16   4   1         26.13         29.77        35.27 o                         
  17   4   1         10.50        -56.10        56.10 o                         
 -17   5   1          7.21          7.48        41.03 o                         
 -16   5   1        524.72        507.37        58.77 o                         
 -15   5   1          1.14        -25.22        30.38 o                         
 -14   5   1          3.91          7.09        29.82 o                         
 -13   5   1        982.02       1045.15        44.20 o                         
 -12   5   1         14.81         -8.55        17.45 o                         
 -11   5   1         25.15          0.26        13.26 o                         
 -10   5   1       1908.96       1924.81        36.00 o                         
  -9   5   1         58.61         41.15        10.81 o                         
  -8   5   1         38.56         26.11         8.43 o                         
  -7   5   1       1349.30       1364.16        27.60 o                         
  -6   5   1        218.21        201.34        14.03 o                         
  -5   5   1        204.01        178.78        12.62 o                         
  -4   5   1       2772.64       2790.84        35.14 o                         
  -3   5   1          7.38         -6.43         7.06 o                         
  -2   5   1         82.25         75.16         9.35 o                         
  -1   5   1       7674.25       7719.89        78.63 o                         
   0   5   1          1.06         13.03         9.30 o                         
   1   5   1        798.41        746.51        18.57 o                         
   2   5   1       2851.68       2816.05        32.99 o                         
   3   5   1         82.73         71.58         7.77 o                         
   4   5   1       1049.84       1047.26        20.77 o                         
   5   5   1        461.95        436.37        15.76 o                         
   6   5   1         81.38         72.05         9.49 o                         
   7   5   1        927.93        907.27        26.97 o                         
   8   5   1        404.53        406.18        20.41 o                         
   9   5   1         93.24         70.80        10.56 o                         
  10   5   1       1237.96       1248.79        35.49 o                         
  11   5   1        652.77        657.54        34.91 o                         
  12   5   1          0.24         -2.10        23.21 o                         
  13   5   1        605.28        645.76        58.30 o                         
  14   5   1        202.09        200.93        53.81 o                         
  15   5   1          0.10        -34.31        34.31 o                         
  16   5   1        378.39        426.45       119.09 o                         
 -16   6   1          4.67        -32.62        52.67 o                         
 -15   6   1        114.83         48.57        34.62 o                         
 -14   6   1          0.27        -21.50        28.97 o                         
 -13   6   1          0.04          7.33        29.08 o                         
 -12   6   1         10.03         43.99        26.07 o                         
 -11   6   1         19.13          6.70        16.59 o                         
 -10   6   1         27.71         -7.95        15.09 o                         
  -9   6   1          2.54         18.90        13.16 o                         
  -8   6   1         10.39         10.10        14.54 o                         
  -7   6   1        123.86        109.41        20.60 o                         
  -6   6   1         25.52         40.83        11.95 o                         
  -5   6   1        115.53        131.12        14.82 o                         
  -4   6   1         31.99         26.91        12.96 o                         
  -3   6   1        315.19        318.96        18.69 o                         
  -2   6   1          1.52         -6.11         8.70 o                         
  -1   6   1        310.97        328.18        24.05 o                         
   0   6   1        195.89        182.65        19.06 o                         
   1   6   1          4.72         21.16        12.17 o                         
   2   6   1        304.42        328.33        18.65 o                         
   3   6   1          9.01         -9.32         9.32 o                         
   4   6   1         44.56         27.86        10.14 o                         
   5   6   1         71.05         66.13         9.63 o                         
   6   6   1         10.13         -2.65         8.02 o                         
   7   6   1         44.02         44.22         8.82 o                         
   8   6   1         26.11         28.01        11.73 o                         
   9   6   1        120.46        110.82        28.93 o                         
  10   6   1          0.40         -1.80        17.99 o                         
  11   6   1         86.39         74.67        23.84 o                         
  12   6   1         48.49         38.95        36.35 o                         
  13   6   1          3.05         13.69        30.27 o                         
  14   6   1         25.06         11.72        33.62 o                         
  15   6   1         49.40         64.38        82.28 o                         
 -15   7   1          4.61         27.30        55.20 o                         
 -14   7   1          0.32        -12.33        47.53 o                         
 -13   7   1        295.89        326.28       121.77 o                         
 -12   7   1          4.09        -39.53        39.53 o                         
 -11   7   1         15.35         35.65        22.25 o                         
 -10   7   1        787.54        849.27        41.83 o                         
  -9   7   1         46.60         44.94        20.33 o                         
  -8   7   1         98.25        129.15        21.18 o                         
  -7   7   1       1257.52       1344.17        42.99 o                         
  -6   7   1         73.66         37.76        20.46 o                         
  -5   7   1        199.40        170.10        21.14 o                         
  -4   7   1        886.92        995.12        38.06 o                         
  -3   7   1         13.16        -12.40        12.52 o                         
  -2   7   1         16.29        -15.13        15.99 o                         
  -1   7   1       1501.45       1556.89        46.47 o                         
   0   7   1         14.71         15.07        17.05 o                         
   1   7   1        162.98        190.84        22.73 o                         
   2   7   1        668.03        678.03        36.68 o                         
   3   7   1        196.69        207.81        19.77 o                         
   4   7   1        410.74        477.14        27.28 o                         
   5   7   1        570.53        615.86        33.24 o                         
   6   7   1         20.33         12.49        14.29 o                         
   7   7   1        955.70       1016.26        28.27 o                         
   8   7   1        268.52        301.50        34.20 o                         
   9   7   1          8.59         10.71        33.27 o                         
  10   7   1        895.53        929.52        76.42 o                         
  11   7   1        160.91        180.03        32.90 o                         
  12   7   1          4.12         29.47        34.33 o                         
  13   7   1        308.84        250.19       105.62 o                         
  14   7   1         11.67          3.39        52.09 o                         
 -13   8   1          7.65        -51.46        51.46 o                         
 -12   8   1         85.75          0.17        67.06 o                         
 -11   8   1         23.18         48.69        44.15 o                         
 -10   8   1          0.79         77.01        44.19 o                         
  -9   8   1         96.39         37.74        34.25 o                         
  -8   8   1         89.63         41.90        58.57 o                         
  -7   8   1         71.16         45.59        26.53 o                         
  -6   8   1        302.53        341.57        41.12 o                         
  -5   8   1         29.29          0.95        45.48 o                         
  -4   8   1         28.42          2.56        22.26 o                         
  -3   8   1         94.19        114.06        29.01 o                         
  -2   8   1          6.04          5.37        25.29 o                         
  -1   8   1          1.93        -15.93        25.86 o                         
   0   8   1        544.64        501.55        50.07 o                         
   1   8   1         53.26         65.47        26.06 o                         
   2   8   1         97.12         65.67        26.06 o                         
   3   8   1        421.54        491.82        39.45 o                         
   4   8   1        180.93        194.55        28.28 o                         
   5   8   1         12.18         27.24        24.10 o                         
   6   8   1        767.47        769.50        42.45 o                         
   7   8   1          0.69          5.66        21.86 o                         
   8   8   1         76.79        113.73        33.13 o                         
   9   8   1        275.53        298.58        60.56 o                         
  10   8   1          0.02         38.27        66.32 o                         
  11   8   1         26.54         85.69        78.38 o                         
  12   8   1         84.01         37.10        62.77 o                         
 -11   9   1         12.80        123.78        72.14 o                         
 -10   9   1         74.34         19.49        63.65 o                         
  -9   9   1          2.03         39.36        51.61 o                         
  -8   9   1          0.68         80.46        50.47 o                         
  -7   9   1        441.31        369.39        49.49 o                         
  -6   9   1          1.40         24.72        44.76 o                         
  -5   9   1          0.76          5.07        44.02 o                         
  -4   9   1        875.11        927.47        78.95 o                         
  -3   9   1          4.32        -21.92        39.62 o                         
  -2   9   1        187.40        133.33        40.44 o                         
  -1   9   1         45.90         40.34        35.05 o                         
   0   9   1          1.40         -8.48        37.73 o                         
   1   9   1         62.29         73.47        41.69 o                         
   2   9   1        200.47        138.14        37.96 o                         
   3   9   1         40.51        -28.36        38.09 o                         
   4   9   1        136.27         83.14        36.08 o                         
   5   9   1        289.39        333.00        52.44 o                         
   6   9   1          0.06        -19.12        36.39 o                         
   7   9   1        172.71        129.59        68.61 o                         
   8   9   1        258.19        298.18        85.51 o                         
   9   9   1          0.33        -73.20        96.51 o                         
  10   9   1        156.42         42.28        84.36 o                         
  -8  10   1          2.65        -59.58        84.15 o                         
  -7  10   1          0.09        -10.11        60.60 o                         
  -6  10   1         44.76          3.80        61.58 o                         
  -5  10   1          3.57         27.25        66.43 o                         
  -4  10   1         39.92         16.30        66.76 o                         
  -3  10   1        187.42         75.00        63.50 o                         
  -2  10   1          0.94          9.67        92.32 o                         
  -1  10   1         50.43        -48.77        48.86 o                         
   0  10   1        105.34         90.77        49.94 o                         
   1  10   1          1.10         14.84        71.19 o                         
   2  10   1         12.60        -54.11        54.11 o                         
   3  10   1        169.97        294.20        83.37 o                         
   4  10   1         70.14         95.31        68.06 o                         
   5  10   1         25.66        140.47        71.26 o                         
   6  10   1        138.90        114.30        72.31 o                         
   7  10   1         12.70        -56.55        74.07 o                         
  -1  11   1         86.71        240.65        74.55 o                         
   0  11   1          1.94        -57.22        57.22 o                         
   1  11   1         59.21        -13.25        84.61 o                         
 -19   0   2         17.05        -59.92        59.92 o                         
 -18   0   2        107.22        161.69        58.28 o                         
 -17   0   2        615.18        752.00        84.04 o                         
 -16   0   2         11.67         -5.06        43.99 o                         
 -15   0   2          8.80        -33.30        33.30 o                         
 -14   0   2       1999.78       1978.09       117.10 o                         
 -13   0   2        242.60        199.42        40.58 o                         
 -12   0   2         92.71        100.85        22.50 o                         
 -11   0   2       6185.95       6231.73       122.50 o                         
 -10   0   2         52.71         44.44        16.07 o                         
  -9   0   2       2917.70       2992.82        58.92 o                         
  -8   0   2       8975.52       9319.49       115.42 o                         
  -7   0   2        590.83        619.34        21.04 o                         
  -6   0   2      13540.94      14651.21       160.45 o                         
  -5   0   2       1698.66       1683.70        35.58 o                         
  -4   0   2         24.24         21.06         4.85 o                         
  -3   0   2       1110.70       1055.46        21.07 o                         
  -2   0   2      16715.61      17389.79       198.84 o                         
  -1   0   2       1104.50       1085.60        22.75 o                         
   0   0   2      16935.57      17750.05       201.79 o                         
   1   0   2       3521.92       3539.28        51.94 o                         
   2   0   2        403.34        408.96        10.38 o                         
   3   0   2      12275.07      13100.66       153.09 o                         
   4   0   2        514.48        479.86        20.79 o                         
   5   0   2       1150.54       1252.53        36.76 o                         
   6   0   2       9112.75       9211.21       171.76 o                         
   7   0   2         59.58        105.24        22.12 o                         
   8   0   2       1223.27       1306.28        46.46 o                         
   9   0   2       4170.75       4022.81        90.90 o                         
  10   0   2       1682.88       1663.81        44.80 o                         
  11   0   2         13.34         -0.58        15.97 o                         
  12   0   2       2782.30       2946.20        66.62 o                         
  13   0   2        266.67        223.42        32.41 o                         
  14   0   2         16.18         -6.80        25.97 o                         
  15   0   2        935.33       1018.46        65.79 o                         
  16   0   2          6.11        -16.21        39.86 o                         
  17   0   2         44.86         92.50        44.90 o                         
  18   0   2        223.19        190.21        91.23 o                         
 -19   1   2          0.16        -42.55        60.94 o                         
 -18   1   2          1.99        -37.39        37.39 o                         
 -17   1   2          1.12         10.42        31.53 o                         
 -16   1   2         10.39         20.59        28.90 o                         
 -15   1   2         74.81         83.20        25.37 o                         
 -14   1   2         57.08         32.43        21.03 o                         
 -13   1   2        184.50        218.80        38.27 o                         
 -12   1   2        621.01        604.84        30.28 o                         
 -11   1   2          2.57          0.11        11.58 o                         
 -10   1   2         91.50         84.48        11.26 o                         
  -9   1   2         39.54         31.16         8.74 o                         
  -8   1   2        775.62        850.90        19.18 o                         
  -7   1   2        648.74        707.29        16.26 o                         
  -6   1   2          0.40          2.86         4.13 o                         
  -5   1   2        159.71        153.21         8.41 o                         
  -4   1   2        201.33        174.44         6.93 o                         
  -3   1   2       6940.09       7039.13        74.25 o                         
  -2   1   2        180.55        204.49        10.04 o                         
  -1   1   2       6795.15       6947.89        75.20 o                         
   0   1   2      22018.12      22428.60       271.26 o                         
   1   1   2          5.02          3.13         1.99 o                         
   2   1   2         94.03         90.00         3.91 o                         
   3   1   2        382.36        383.98         8.00 o                         
   4   1   2        212.19        235.97         8.93 o                         
   5   1   2        254.97        285.23        12.57 o                         
   6   1   2         88.51         89.97        10.70 o                         
   7   1   2        182.31        226.37        24.83 o                         
   8   1   2         28.73         35.68         8.18 o                         
   9   1   2         81.74         80.23        10.29 o                         
  10   1   2         82.63        100.68        15.65 o                         
  11   1   2        364.89        400.52        23.30 o                         
  12   1   2         37.85         53.43        14.12 o                         
  13   1   2         75.81         56.73        16.22 o                         
  14   1   2          0.25          4.75        17.21 o                         
  15   1   2         42.24          7.50        20.94 o                         
  16   1   2         52.26        -11.24        26.43 o                         
  17   1   2         34.08         46.00        42.86 o                         
  18   1   2          0.28         -2.95        53.17 o                         
 -19   2   2          0.92        -48.47        48.47 o                         
 -18   2   2         16.93        -43.86        52.01 o                         
 -17   2   2        561.18        536.98        62.19 o                         
 -16   2   2          3.71         32.74        28.61 o                         
 -15   2   2        388.32        438.65        50.69 o                         
 -14   2   2        818.75        939.08        47.88 o                         
 -13   2   2        438.45        396.76        30.18 o                         
 -12   2   2        818.86        824.06        32.14 o                         
 -11   2   2       2909.69       2861.13        44.66 o                         
 -10   2   2        145.13        131.21        12.75 o                         
  -9   2   2       1395.85       1368.59        26.87 o                         
  -8   2   2       2769.92       2606.03        35.66 o                         
  -7   2   2         36.65         35.06         5.84 o                         
  -6   2   2       1272.64       1165.64        16.53 o                         
  -5   2   2       2125.58       2027.63        26.83 o                         
  -4   2   2         15.96         22.64         3.65 o                         
  -3   2   2        736.25        646.39        13.40 o                         
  -2   2   2       1783.27       1912.71        29.35 o                         
  -1   2   2       3598.58       3777.67        55.07 o                         
   0   2   2       1683.24       1551.93        25.03 o                         
   1   2   2          7.10         10.46         3.39 o                         
   2   2   2        124.42        132.77         6.21 o                         
   3   2   2       6833.46       6752.25        67.59 o                         
   4   2   2        786.12        726.38        14.37 o                         
   5   2   2        109.26        109.93         8.87 o                         
   6   2   2       3741.98       3671.78        44.66 o                         
   7   2   2        393.44        376.29        13.26 o                         
   8   2   2         10.05          6.45         7.05 o                         
   9   2   2       1474.36       1460.87        29.57 o                         
  10   2   2         50.15         33.96        14.45 o                         
  11   2   2         47.65         24.00        12.67 o                         
  12   2   2        359.46        416.69        24.10 o                         
  13   2   2         36.48         24.08        14.69 o                         
  14   2   2         51.14         68.54        22.94 o                         
  15   2   2        604.30        658.91        38.49 o                         
  16   2   2         32.58         -1.15        29.17 o                         
  17   2   2        131.99        189.04        86.37 o                         
  18   2   2        264.34        239.64        61.14 o                         
 -19   3   2         19.46        -62.92        62.92 o                         
 -18   3   2         32.63         -5.77        52.71 o                         
 -17   3   2         34.86         54.13        39.14 o                         
 -16   3   2         94.67         56.99        30.21 o                         
 -15   3   2          6.59         -9.87        23.76 o                         
 -14   3   2         62.46         36.24        22.30 o                         
 -13   3   2        317.69        307.33        26.51 o                         
 -12   3   2        108.35         77.39        15.09 o                         
 -11   3   2         25.17         15.82        11.14 o                         
 -10   3   2       1446.62       1394.45        28.75 o                         
  -9   3   2        134.11         99.73        11.94 o                         
  -8   3   2        629.66        636.95        18.19 o                         
  -7   3   2       1083.57       1019.74        20.51 o                         
  -6   3   2          6.05         21.72         5.53 o                         
  -5   3   2        178.80        169.49         9.49 o                         
  -4   3   2       1149.58       1115.20        16.90 o                         
  -3   3   2       1049.88       1015.83        16.92 o                         
  -2   3   2        437.19        419.25        13.12 o                         
  -1   3   2        563.79        516.59        14.94 o                         
   0   3   2        452.03        428.60        13.48 o                         
   1   3   2         38.83         45.21         6.72 o                         
   2   3   2        391.29        393.51        10.44 o                         
   3   3   2        108.95        116.38         7.44 o                         
   4   3   2         19.68         29.94         5.69 o                         
   5   3   2        391.39        348.86        14.39 o                         
   6   3   2        156.67        157.24        11.70 o                         
   7   3   2        105.23         94.21         9.39 o                         
   8   3   2         94.75         91.85        10.91 o                         
   9   3   2        202.20        229.23        17.42 o                         
  10   3   2        283.88        267.84        20.60 o                         
  11   3   2         68.41         53.38        14.11 o                         
  12   3   2        137.15        128.66        16.55 o                         
  13   3   2        137.98        157.23        28.67 o                         
  14   3   2          2.21         19.42        20.07 o                         
  15   3   2         18.88        -14.90        21.27 o                         
  16   3   2        209.91        270.37        68.05 o                         
  17   3   2         11.83          6.65        48.95 o                         
 -18   4   2         98.08         90.88        51.88 o                         
 -17   4   2        159.48        133.33        44.64 o                         
 -16   4   2          5.98         28.96        30.46 o                         
 -15   4   2        285.07        231.48        33.14 o                         
 -14   4   2        755.05        732.02        60.55 o                         
 -13   4   2          0.33         -0.92        17.71 o                         
 -12   4   2        716.85        780.21        29.84 o                         
 -11   4   2        568.17        600.77        24.78 o                         
 -10   4   2        139.54        122.54        17.62 o                         
  -9   4   2        467.82        503.91        19.28 o                         
  -8   4   2       3256.29       3301.48        41.60 o                         
  -7   4   2         73.84         82.79         8.68 o                         
  -6   4   2       1048.06       1051.11        20.96 o                         
  -5   4   2       3854.09       3905.81        42.96 o                         
  -4   4   2          0.01          4.29         5.45 o                         
  -3   4   2       2985.54       2984.12        33.84 o                         
  -2   4   2       4667.40       4778.86        60.82 o                         
  -1   4   2        320.35        346.46        12.21 o                         
   0   4   2       2411.80       2353.12        32.57 o                         
   1   4   2       4087.97       4136.73        48.46 o                         
   2   4   2        361.43        367.59        12.46 o                         
   3   4   2       2802.75       2811.42        35.07 o                         
   4   4   2       5110.68       5196.28        47.47 o                         
   5   4   2        571.15        551.66        19.85 o                         
   6   4   2       2176.86       2181.30        37.27 o                         
   7   4   2       2125.92       2194.33        38.64 o                         
   8   4   2        202.78        230.96        16.46 o                         
   9   4   2        677.05        651.50        25.20 o                         
  10   4   2        711.19        750.97        28.89 o                         
  11   4   2         66.68         29.37        15.60 o                         
  12   4   2        531.05        580.36        27.77 o                         
  13   4   2        200.67        185.18        28.00 o                         
  14   4   2        119.21         92.62        22.12 o                         
  15   4   2        217.67        148.68        32.17 o                         
  16   4   2        159.84        278.35       137.49 o                         
  17   4   2         56.82         29.89        83.67 o                         
 -17   5   2          0.72         29.49        56.39 o                         
 -16   5   2         19.03        -34.39        34.39 o                         
 -15   5   2          0.22        -25.11        40.14 o                         
 -14   5   2         10.46         12.27        23.15 o                         
 -13   5   2        155.15        139.33        22.17 o                         
 -12   5   2         28.35          5.19        18.17 o                         
 -11   5   2          7.43        -16.66        16.66 o                         
 -10   5   2        143.17        146.03        16.79 o                         
  -9   5   2        119.29        127.66        15.11 o                         
  -8   5   2          0.86         -4.02        10.47 o                         
  -7   5   2       1238.42       1237.30        26.05 o                         
  -6   5   2        902.13        922.93        23.28 o                         
  -5   5   2         34.34         20.94         8.22 o                         
  -4   5   2       1551.62       1559.81        29.41 o                         
  -3   5   2         73.90         77.73         9.95 o                         
  -2   5   2          0.33         -2.79         3.76 o                         
  -1   5   2       1492.14       1536.46        23.74 o                         
   0   5   2        522.19        539.60        15.97 o                         
   1   5   2        101.65        119.61         8.14 o                         
   2   5   2        169.92        166.87        10.34 o                         
   3   5   2        490.45        491.29        15.81 o                         
   4   5   2          0.95         -7.07         7.07 o                         
   5   5   2       1033.99       1034.42        17.13 o                         
   6   5   2        121.42        111.24        13.79 o                         
   7   5   2         39.75         42.79        11.93 o                         
   8   5   2        528.23        510.10        26.20 o                         
   9   5   2        271.37        231.21        24.60 o                         
  10   5   2        106.10         85.81        20.15 o                         
  11   5   2         97.47        100.51        21.30 o                         
  12   5   2         10.78         57.62        44.25 o                         
  13   5   2         86.88         37.60        28.26 o                         
  14   5   2          0.17        -12.87        50.38 o                         
  15   5   2          3.67        -29.68        36.40 o                         
  16   5   2          0.60         37.29        54.47 o                         
 -16   6   2        113.69        156.15        53.03 o                         
 -15   6   2        134.04        128.56        68.85 o                         
 -14   6   2         20.06         18.87        52.45 o                         
 -13   6   2         32.25         69.02        27.20 o                         
 -12   6   2        133.09        118.82        24.04 o                         
 -11   6   2        155.03        147.90        21.16 o                         
 -10   6   2         48.29         55.80        18.46 o                         
  -9   6   2       1137.78       1228.10        34.48 o                         
  -8   6   2         58.47         79.17        21.66 o                         
  -7   6   2        124.13        121.38        14.24 o                         
  -6   6   2        795.74        814.07        27.65 o                         
  -5   6   2        560.55        589.17        22.41 o                         
  -4   6   2         13.97          6.35         8.47 o                         
  -3   6   2        492.57        511.20        14.10 o                         
  -2   6   2       1668.14       1642.11        23.12 o                         
  -1   6   2         91.76         72.19         7.18 o                         
   0   6   2        109.27        115.39         7.70 o                         
   1   6   2       3499.34       3483.70        37.50 o                         
   2   6   2        379.06        374.76        14.93 o                         
   3   6   2        318.13        318.79        15.30 o                         
   4   6   2        181.99        182.32        13.00 o                         
   5   6   2        163.49        162.43        12.19 o                         
   6   6   2         29.75         12.23        11.52 o                         
   7   6   2        558.94        560.97        28.15 o                         
   8   6   2       1027.30       1004.51        37.86 o                         
   9   6   2        127.46        120.15        26.96 o                         
  10   6   2        411.25        435.29        32.14 o                         
  11   6   2        419.57        348.93        44.06 o                         
  12   6   2        176.33        182.61        48.83 o                         
  13   6   2        327.17        308.61       105.57 o                         
  14   6   2        139.90        113.84        39.69 o                         
  15   6   2         28.91         42.80        67.19 o                         
 -15   7   2         50.26        -54.23        54.23 o                         
 -14   7   2         64.02         54.89        49.53 o                         
 -13   7   2         35.88         24.69        43.16 o                         
 -12   7   2         33.77        -17.84        37.86 o                         
 -11   7   2         22.47         20.86        28.35 o                         
 -10   7   2         38.12         44.94        19.93 o                         
  -9   7   2        368.60        343.94        29.75 o                         
  -8   7   2          0.08         23.89        13.18 o                         
  -7   7   2          1.47         28.93        20.25 o                         
  -6   7   2       1000.91       1048.22        39.87 o                         
  -5   7   2          6.52          3.72        15.98 o                         
  -4   7   2        179.51        195.67        22.19 o                         
  -3   7   2         42.88         44.08        21.50 o                         
  -2   7   2        456.71        438.61        22.73 o                         
  -1   7   2         66.72         68.75        18.56 o                         
   0   7   2         10.69        -10.87        17.52 o                         
   1   7   2        222.23        259.68        27.28 o                         
   2   7   2        377.72        439.70        24.55 o                         
   3   7   2         53.91         60.15        13.65 o                         
   4   7   2        229.06        209.32        18.00 o                         
   5   7   2          3.35         -8.54        11.77 o                         
   6   7   2        441.52        450.03        17.10 o                         
   7   7   2        344.02        360.45        32.08 o                         
   8   7   2        166.74        179.63        24.37 o                         
   9   7   2         27.41         46.98        17.63 o                         
  10   7   2         52.70         47.99        25.05 o                         
  11   7   2         66.87         75.35        30.46 o                         
  12   7   2          0.84        -33.55        33.55 o                         
  13   7   2         40.81         91.79        44.86 o                         
  14   7   2         15.56         26.95        74.12 o                         
 -13   8   2         28.81         63.05        68.20 o                         
 -12   8   2        244.74        340.09       122.40 o                         
 -11   8   2         12.44        -52.42        52.42 o                         
 -10   8   2          3.77         86.81        38.37 o                         
  -9   8   2        156.33        112.87        31.70 o                         
  -8   8   2        321.17        337.40        55.67 o                         
  -7   8   2         59.15         63.54        26.03 o                         
  -6   8   2        398.35        407.97        51.52 o                         
  -5   8   2        579.30        589.89        44.78 o                         
  -4   8   2         16.28         33.28        25.56 o                         
  -3   8   2        545.23        576.08        55.00 o                         
  -2   8   2        864.77        926.77        73.72 o                         
  -1   8   2         10.17        -18.56        26.81 o                         
   0   8   2        571.01        605.23        42.66 o                         
   1   8   2        611.92        708.22        42.45 o                         
   2   8   2         45.87         51.70        23.54 o                         
   3   8   2        219.46        207.66        24.97 o                         
   4   8   2       1424.62       1480.06        42.13 o                         
   5   8   2        273.61        288.63        28.93 o                         
   6   8   2        307.35        256.02        28.42 o                         
   7   8   2        609.64        624.67        52.67 o                         
   8   8   2        120.20         71.22        42.99 o                         
   9   8   2        174.19        105.99        39.40 o                         
  10   8   2        258.37        157.59        52.84 o                         
  11   8   2         62.28         22.09        50.11 o                         
  12   8   2         86.31        200.11       150.74 o                         
 -11   9   2         59.91        125.41        76.34 o                         
 -10   9   2          0.33        -64.85        64.85 o                         
  -9   9   2         33.68         90.55        50.86 o                         
  -8   9   2        153.69        234.91        52.26 o                         
  -7   9   2          1.61        -12.23        47.81 o                         
  -6   9   2         36.69        117.29        44.35 o                         
  -5   9   2        110.40        109.10        46.93 o                         
  -4   9   2          3.57         52.78        39.65 o                         
  -3   9   2        226.32        239.76        43.95 o                         
  -2   9   2        214.04        156.64        41.44 o                         
  -1   9   2         43.76         15.72        33.25 o                         
   0   9   2         86.90          5.77        34.38 o                         
   1   9   2        112.14        136.43        37.20 o                         
   2   9   2        125.44        150.70        33.74 o                         
   3   9   2         31.41         60.03        28.73 o                         
   4   9   2         87.57         76.28        34.07 o                         
   5   9   2        212.70        188.79        32.37 o                         
   6   9   2          0.61          3.01        36.06 o                         
   7   9   2         74.79         12.45        38.66 o                         
   8   9   2         75.19        134.09        43.84 o                         
   9   9   2          5.93        -61.29        61.29 o                         
  10   9   2         10.09         24.17        73.19 o                         
  -8  10   2          3.53        538.87       468.73 o                         
  -7  10   2         59.02         34.90        74.06 o                         
  -6  10   2        142.80         67.60        59.99 o                         
  -5  10   2         92.02         82.70        65.93 o                         
  -4  10   2          0.79         48.30        83.28 o                         
  -3  10   2        282.84        366.05        60.86 o                         
  -2  10   2         25.43         37.74        56.44 o                         
  -1  10   2          5.50         34.91        52.08 o                         
   0  10   2        201.84        252.39        97.51 o                         
   1  10   2          2.14        -45.47        45.47 o                         
   2  10   2          8.60         45.58        44.95 o                         
   3  10   2         36.49         30.76        45.36 o                         
   4  10   2         16.46        -50.61        53.62 o                         
   5  10   2          1.76         69.37        95.06 o                         
   6  10   2         57.74          8.08       103.88 o                         
   7  10   2         30.08         11.77        76.41 o                         
 -19   1   3        396.81        285.67        56.59 o                         
 -18   1   3        197.78        168.16        41.78 o                         
 -17   1   3          7.54          9.41        35.51 o                         
 -16   1   3        242.61        224.75        36.65 o                         
 -15   1   3        324.05        334.59        44.86 o                         
 -14   1   3         83.45         48.78        21.42 o                         
 -13   1   3        259.45        222.00        22.00 o                         
 -12   1   3       1019.41       1047.93        31.74 o                         
 -11   1   3        245.78        228.46        19.17 o                         
 -10   1   3       1821.22       1835.99        31.13 o                         
  -9   1   3       3618.62       3603.95        45.42 o                         
  -8   1   3       1369.50       1358.40        23.11 o                         
  -7   1   3       2756.21       2813.84        40.00 o                         
  -6   1   3       3748.12       3649.03        44.78 o                         
  -5   1   3       1278.25       1200.75        20.85 o                         
  -4   1   3        244.10        217.09         8.80 o                         
  -3   1   3       3227.16       3094.40        40.54 o                         
  -2   1   3       3768.17       3689.76        45.69 o                         
  -1   1   3       2145.44       2154.44        31.98 o                         
   0   1   3       5870.42       5792.59        58.46 o                         
   1   1   3       2789.04       2727.02        38.63 o                         
   2   1   3       1565.02       1490.48        18.95 o                         
   3   1   3       1808.22       1681.02        25.05 o                         
   4   1   3       3468.57       3401.36        42.57 o                         
   5   1   3       2476.09       2360.21        36.48 o                         
   6   1   3       1526.76       1504.67        23.48 o                         
   7   1   3       2528.49       2558.77        43.14 o                         
   8   1   3       2136.99       2065.67        42.89 o                         
   9   1   3        445.43        409.04        23.32 o                         
  10   1   3        737.85        752.73        27.80 o                         
  11   1   3       1594.51       1545.73        36.22 o                         
  12   1   3        194.01        210.91        24.60 o                         
  13   1   3        332.93        429.51        34.84 o                         
  14   1   3        538.09        646.52        37.30 o                         
  15   1   3          0.15         -0.63        28.51 o                         
  16   1   3         69.04         77.72        30.77 o                         
  17   1   3        247.51        183.15        40.91 o                         
 -19   2   3         55.00         25.67        68.66 o                         
 -18   2   3         40.04         11.11        39.47 o                         
 -17   2   3         11.26        -30.98        30.98 o                         
 -16   2   3        170.43        118.37        29.00 o                         
 -15   2   3        113.34         85.66        25.90 o                         
 -14   2   3          5.65        -19.49        19.49 o                         
 -13   2   3          0.92        -14.01        14.01 o                         
 -12   2   3        332.47        372.22        21.93 o                         
 -11   2   3         11.36          9.32        10.02 o                         
 -10   2   3        116.65        114.91        13.56 o                         
  -9   2   3        606.25        618.76        16.16 o                         
  -8   2   3        141.60        150.31        10.24 o                         
  -7   2   3       1195.54       1230.56        22.43 o                         
  -6   2   3         13.07         15.49         7.72 o                         
  -5   2   3          2.00          0.56         5.83 o                         
  -4   2   3         45.41         64.30         9.21 o                         
  -3   2   3        204.51        210.76        15.25 o                         
  -2   2   3          1.59          5.88         6.83 o                         
  -1   2   3       4358.84       4564.58        56.33 o                         
   0   2   3        491.07        498.00        16.59 o                         
   1   2   3       1663.02       1750.61        24.01 o                         
   2   2   3         53.67         46.31         5.58 o                         
   3   2   3         59.92         75.84         5.50 o                         
   4   2   3        122.30        117.97         7.76 o                         
   5   2   3        831.22        967.88        17.84 o                         
   6   2   3         49.47         45.29         6.95 o                         
   7   2   3        957.69       1008.43        17.94 o                         
   8   2   3        353.35        336.26        16.43 o                         
   9   2   3        212.87        190.53        12.44 o                         
  10   2   3        643.40        611.80        20.52 o                         
  11   2   3        351.75        392.58        23.17 o                         
  12   2   3         44.82         46.80        17.20 o                         
  13   2   3        208.97        162.92        18.78 o                         
  14   2   3        103.58        149.80        22.12 o                         
  15   2   3         10.67          9.69        23.48 o                         
  16   2   3          0.06         23.76        32.80 o                         
  17   2   3          7.64        -32.39        52.20 o                         
 -19   3   3         27.20         -9.64        50.62 o                         
 -18   3   3        174.38        117.87        55.38 o                         
 -17   3   3          8.69        -12.08        32.51 o                         
 -16   3   3        552.34        509.45        49.54 o                         
 -15   3   3        301.70        410.42        58.06 o                         
 -14   3   3          4.33         17.28        19.74 o                         
 -13   3   3       1712.71       1811.50        39.62 o                         
 -12   3   3        433.79        464.09        29.26 o                         
 -11   3   3          4.36          4.76        10.65 o                         
 -10   3   3        892.02        876.54        23.98 o                         
  -9   3   3        989.39        994.54        24.57 o                         
  -8   3   3        341.63        307.67        15.01 o                         
  -7   3   3        799.68        757.88        22.48 o                         
  -6   3   3       1613.77       1542.11        34.13 o                         
  -5   3   3       1437.52       1425.35        25.33 o                         
  -4   3   3       3930.66       3855.38        44.27 o                         
  -3   3   3        753.82        690.56        17.81 o                         
  -2   3   3        401.25        368.51        18.71 o                         
  -1   3   3       4010.09       3835.08        57.41 o                         
   0   3   3        430.40        405.26        16.55 o                         
   1   3   3        243.91        226.59        11.90 o                         
   2   3   3       2775.77       2595.62        31.63 o                         
   3   3   3       2707.00       2697.03        33.29 o                         
   4   3   3       2789.01       2745.19        40.08 o                         
   5   3   3       3803.62       3814.69        47.83 o                         
   6   3   3        652.20        654.67        21.35 o                         
   7   3   3       1218.22       1210.88        29.52 o                         
   8   3   3       1369.80       1421.40        32.49 o                         
   9   3   3        117.31        107.85        16.55 o                         
  10   3   3        183.27        182.60        19.34 o                         
  11   3   3        253.69        301.31        25.37 o                         
  12   3   3         11.51         15.48        19.65 o                         
  13   3   3        112.44         89.53        20.70 o                         
  14   3   3        393.97        565.08        64.96 o                         
  15   3   3         57.11         74.45        29.66 o                         
  16   3   3        268.25        293.05        75.12 o                         
 -18   4   3          4.78        -14.90        89.42 o                         
 -17   4   3         21.86         17.33        59.07 o                         
 -16   4   3        136.15        133.82        50.88 o                         
 -15   4   3        169.10        213.52        35.68 o                         
 -14   4   3          3.93        -34.64        34.64 o                         
 -13   4   3        234.18        257.26        27.12 o                         
 -12   4   3        978.40       1027.53        35.20 o                         
 -11   4   3          0.27          4.84        12.91 o                         
 -10   4   3         93.56        107.13        13.66 o                         
  -9   4   3       1369.85       1381.98        29.48 o                         
  -8   4   3         20.74         16.85        10.14 o                         
  -7   4   3         85.02         81.78        11.24 o                         
  -6   4   3        100.74         98.51         8.65 o                         
  -5   4   3         97.11         87.77        10.08 o                         
  -4   4   3       1342.27       1419.60        25.40 o                         
  -3   4   3         64.45         52.93         8.77 o                         
  -2   4   3        153.18        169.84        16.96 o                         
  -1   4   3       2290.43       2470.28        44.27 o                         
   0   4   3         31.65         24.45         7.42 o                         
   1   4   3        245.29        208.27        12.73 o                         
   2   4   3        307.38        314.46        17.18 o                         
   3   4   3         21.64         19.03         5.71 o                         
   4   4   3        892.90        911.75        23.91 o                         
   5   4   3       1176.36       1220.59        25.97 o                         
   6   4   3         37.58         31.49         9.40 o                         
   7   4   3       1359.98       1352.13        31.81 o                         
   8   4   3         16.86         12.90        11.79 o                         
   9   4   3          0.10          7.57        13.41 o                         
  10   4   3        555.04        540.49        33.45 o                         
  11   4   3         31.07         30.13        23.35 o                         
  12   4   3         12.56         -8.24        20.64 o                         
  13   4   3         83.05        104.97        55.68 o                         
  14   4   3         70.53        108.10        24.87 o                         
  15   4   3         24.40          9.37        40.30 o                         
  16   4   3         83.88         -7.50        46.91 o                         
 -17   5   3          0.19        -43.08        57.62 o                         
 -16   5   3        147.19        214.98        46.94 o                         
 -15   5   3         52.56         26.65        32.21 o                         
 -14   5   3          0.86         -6.05        23.86 o                         
 -13   5   3        101.71        116.54        35.93 o                         
 -12   5   3        406.97        337.58        35.54 o                         
 -11   5   3          5.82          1.03        14.91 o                         
 -10   5   3       1173.22       1243.94        40.39 o                         
  -9   5   3        181.83        204.13        30.52 o                         
  -8   5   3        379.65        365.37        24.71 o                         
  -7   5   3       3523.78       3523.08        60.65 o                         
  -6   5   3        349.43        365.69        19.06 o                         
  -5   5   3          2.35          9.79         7.34 o                         
  -4   5   3       3547.12       3420.44        41.14 o                         
  -3   5   3        199.96        216.65        11.90 o                         
  -2   5   3         19.07         22.45         7.89 o                         
  -1   5   3       4224.52       4109.74        47.20 o                         
   0   5   3        138.07        118.66        11.22 o                         
   1   5   3        152.80        142.14        13.01 o                         
   2   5   3       2553.32       2527.09        41.44 o                         
   3   5   3         38.70         46.01         9.42 o                         
   4   5   3          5.52          2.63         7.08 o                         
   5   5   3       1938.16       1901.28        37.28 o                         
   6   5   3          1.51         11.01        10.48 o                         
   7   5   3         40.42         44.80        17.91 o                         
   8   5   3        872.55        929.73        32.35 o                         
   9   5   3         67.65         65.37        27.56 o                         
  10   5   3        366.04        457.22        38.74 o                         
  11   5   3        521.61        568.25        40.56 o                         
  12   5   3         49.95        100.77        26.93 o                         
  13   5   3        159.38        250.33        48.37 o                         
  14   5   3        214.07        163.91        46.61 o                         
  15   5   3         16.05         -6.57        63.35 o                         
 -16   6   3          0.16          6.96        51.31 o                         
 -15   6   3         20.99         74.99        48.47 o                         
 -14   6   3          3.90         25.80        40.07 o                         
 -13   6   3         10.09         24.98        28.49 o                         
 -12   6   3         91.22         76.03        30.91 o                         
 -11   6   3         56.58         89.54        24.41 o                         
 -10   6   3         38.53         20.37        29.61 o                         
  -9   6   3         84.07        105.58        19.92 o                         
  -8   6   3         74.41         75.67        15.43 o                         
  -7   6   3        384.02        353.46        26.48 o                         
  -6   6   3        103.13        111.06        13.57 o                         
  -5   6   3        361.45        399.35        20.91 o                         
  -4   6   3         47.43         43.24        10.00 o                         
  -3   6   3         88.25        103.61         9.81 o                         
  -2   6   3        237.78        264.72        11.74 o                         
  -1   6   3          1.33          3.83         8.20 o                         
   0   6   3        211.57        219.15        13.95 o                         
   1   6   3         44.16         54.81         8.04 o                         
   2   6   3         20.12         25.97         8.19 o                         
   3   6   3         21.39         30.01         9.01 o                         
   4   6   3         35.34         39.24        10.35 o                         
   5   6   3          9.95         26.56        12.70 o                         
   6   6   3          8.44          5.63        13.12 o                         
   7   6   3        261.69        284.67        33.03 o                         
   8   6   3          7.20         -6.31        19.58 o                         
   9   6   3         31.40         12.63        19.59 o                         
  10   6   3        237.80        226.75        41.08 o                         
  11   6   3         30.40         54.01        27.96 o                         
  12   6   3         13.58         22.73        30.84 o                         
  13   6   3         19.59         12.89        39.19 o                         
  14   6   3         24.39         21.12        76.98 o                         
 -15   7   3        108.24         30.66        69.55 o                         
 -14   7   3          0.06        -66.84        71.89 o                         
 -13   7   3        220.32        142.45        63.10 o                         
 -12   7   3         72.97         33.71        51.50 o                         
 -11   7   3          4.58        -31.08        31.08 o                         
 -10   7   3        641.22        675.83        46.03 o                         
  -9   7   3         36.60         31.27        19.21 o                         
  -8   7   3          9.66          0.17        17.85 o                         
  -7   7   3       1352.24       1367.51        41.01 o                         
  -6   7   3          2.23          7.48        11.79 o                         
  -5   7   3          7.30          4.22         9.43 o                         
  -4   7   3       1340.19       1353.97        31.26 o                         
  -3   7   3        108.34         77.31        14.61 o                         
  -2   7   3         20.66         34.56        14.88 o                         
  -1   7   3       2701.98       2748.94        37.39 o                         
   0   7   3         18.47          4.92         9.09 o                         
   1   7   3          0.34          6.15         7.08 o                         
   2   7   3       2219.15       2178.89        41.84 o                         
   3   7   3         18.32          6.33         9.71 o                         
   4   7   3         96.38         75.86        12.48 o                         
   5   7   3        898.41        947.98        27.56 o                         
   6   7   3         12.27         15.57        26.36 o                         
   7   7   3         35.99         22.04        17.66 o                         
   8   7   3        276.75        344.82        42.04 o                         
   9   7   3         45.14         55.77        21.08 o                         
  10   7   3         92.31         -2.92        29.60 o                         
  11   7   3        187.12        141.34        42.56 o                         
  12   7   3         29.31          4.83        35.01 o                         
  13   7   3         18.02        -50.80        50.80 o                         
 -13   8   3          0.52         90.64        76.78 o                         
 -12   8   3         12.47         87.46        92.85 o                         
 -11   8   3        201.40        210.51        88.78 o                         
 -10   8   3          8.08         -4.76        75.97 o                         
  -9   8   3         10.04         64.35        29.50 o                         
  -8   8   3        102.60        160.45        58.25 o                         
  -7   8   3        117.10        117.09        27.03 o                         
  -6   8   3         95.69        144.47        31.90 o                         
  -5   8   3         52.44         63.18        22.31 o                         
  -4   8   3        134.32         93.25        20.34 o                         
  -3   8   3        150.72        122.33        24.56 o                         
  -2   8   3        445.32        450.83        44.37 o                         
  -1   8   3          0.95        -14.14        36.19 o                         
   0   8   3        509.98        575.20        47.29 o                         
   1   8   3        156.91        100.60        26.00 o                         
   2   8   3        108.69         81.62        19.36 o                         
   3   8   3        472.86        389.66        30.64 o                         
   4   8   3         99.78         96.47        18.12 o                         
   5   8   3         60.16         77.35        31.69 o                         
   6   8   3        346.05        388.08        27.69 o                         
   7   8   3         29.06         32.83        21.73 o                         
   8   8   3         51.40         61.10        30.60 o                         
   9   8   3        133.39         72.08        40.78 o                         
  10   8   3          5.43        -37.14        43.91 o                         
  11   8   3          1.50        -50.41        76.84 o                         
 -11   9   3          0.64        -67.34       110.46 o                         
 -10   9   3         38.45        214.71       108.85 o                         
  -9   9   3         80.71        -61.36        80.48 o                         
  -8   9   3          2.20         -9.91        47.31 o                         
  -7   9   3         46.22         12.33        45.92 o                         
  -6   9   3        175.15        156.67        48.58 o                         
  -5   9   3         18.24         11.98        42.79 o                         
  -4   9   3        756.99        747.43       103.96 o                         
  -3   9   3         35.73         -4.81        43.66 o                         
  -2   9   3         31.55         -3.62        40.86 o                         
  -1   9   3        547.45        741.84        70.03 o                         
   0   9   3         55.08         67.17        56.90 o                         
   1   9   3          8.02          8.99        42.03 o                         
   2   9   3        336.27        312.12        41.77 o                         
   3   9   3         32.39        -16.20        32.72 o                         
   4   9   3          1.19        -11.14        23.23 o                         
   5   9   3        186.61        151.20        34.32 o                         
   6   9   3        144.88        124.08        39.21 o                         
   7   9   3          4.60         36.71        57.55 o                         
   8   9   3        231.19        173.32        69.89 o                         
   9   9   3          0.23        -17.64        77.00 o                         
  -8  10   3        117.93         64.57        93.07 o                         
  -7  10   3         12.50         18.20        75.63 o                         
  -6  10   3          1.22         -2.58        62.83 o                         
  -5  10   3        230.94        152.84        85.99 o                         
  -4  10   3          0.10        -54.34        67.31 o                         
  -3  10   3         19.40        105.15        58.74 o                         
  -2  10   3         74.45        102.28        62.78 o                         
  -1  10   3         60.13        134.09        59.82 o                         
   0  10   3         85.16         14.44        55.49 o                         
   1  10   3         15.24        -33.22       103.28 o                         
   2  10   3          1.82        -50.25        52.51 o                         
   3  10   3         47.11        -26.14        54.17 o                         
   4  10   3          0.45         66.12        79.35 o                         
   5  10   3          6.15        -72.79        72.79 o                         
   6  10   3         25.76         12.57        77.86 o                         
 -19   0   4         53.10         -1.21        58.64 o                         
 -18   0   4          2.20        -45.30        45.30 o                         
 -17   0   4        611.95        819.08        90.70 o                         
 -16   0   4          1.43         -8.64        34.43 o                         
 -15   0   4         29.49         -4.03        30.31 o                         
 -14   0   4        175.88        242.09        38.54 o                         
 -13   0   4         68.87         41.51        27.45 o                         
 -12   0   4         38.67         34.56        15.36 o                         
 -11   0   4       2555.00       2556.72        51.77 o                         
 -10   0   4          5.48          9.72        13.32 o                         
  -9   0   4        132.20        122.66        20.18 o                         
  -8   0   4      14853.94      15370.23       202.52 o                         
  -7   0   4          1.27          0.60        10.47 o                         
  -6   0   4        706.66        646.19        52.31 o                         
  -5   0   4      10718.68      10994.50       131.54 o                         
  -4   0   4        308.14        300.61        19.38 o                         
  -3   0   4        215.84        242.97        17.98 o                         
  -2   0   4       7799.57       7840.73       110.28 o                         
  -1   0   4         10.02         27.17         8.30 o                         
   0   0   4       2063.58       1930.63        43.11 o                         
   1   0   4       5164.58       5018.32        80.18 o                         
   2   0   4       1429.32       1402.82        30.04 o                         
   3   0   4       3421.10       3507.60        72.87 o                         
   4   0   4      10127.59      10933.15       171.23 o                         
   5   0   4         53.68         43.96        13.91 o                         
   6   0   4       3737.52       3604.36        98.34 o                         
   7   0   4       3099.58       3176.04        51.61 o                         
   8   0   4        637.81        647.36        24.02 o                         
   9   0   4       4568.31       4474.61        78.53 o                         
  10   0   4       1942.04       1818.23        49.17 o                         
  11   0   4          4.29          2.91        17.11 o                         
  12   0   4       1070.84       1010.46        55.37 o                         
  13   0   4        390.51        437.35        53.13 o                         
  14   0   4        153.06        215.88        59.40 o                         
  15   0   4        369.39        260.26        45.40 o                         
  16   0   4          7.87        -22.59        67.15 o                         
  17   0   4         15.81        -18.74        90.42 o                         
 -19   1   4          4.98        -37.08        42.10 o                         
 -18   1   4          3.97         70.27        33.88 o                         
 -17   1   4          0.25        -28.51        28.51 o                         
 -16   1   4         12.30          7.87        25.83 o                         
 -15   1   4         41.16          5.19        23.79 o                         
 -14   1   4        186.10        141.87        20.78 o                         
 -13   1   4        134.17         81.21        16.63 o                         
 -12   1   4          3.78        -10.26        10.43 o                         
 -11   1   4        215.71        234.94        17.45 o                         
 -10   1   4          5.18         -6.18         8.40 o                         
  -9   1   4         64.76         78.09        11.96 o                         
  -8   1   4          1.09         -6.23         8.09 o                         
  -7   1   4        577.58        562.20        21.13 o                         
  -6   1   4        237.71        228.34        13.02 o                         
  -5   1   4         28.79         26.99         5.20 o                         
  -4   1   4         91.94        101.52        10.96 o                         
  -3   1   4        125.56        115.37         9.37 o                         
  -2   1   4       4321.29       4518.76        56.98 o                         
  -1   1   4          5.37         14.01         6.66 o                         
   0   1   4         67.75         78.24         9.69 o                         
   1   1   4        260.49        245.53        37.33 o                         
   2   1   4         90.31         84.20         6.73 o                         
   3   1   4         49.21         65.63        10.82 o                         
   4   1   4       1274.16       1315.38        24.85 o                         
   5   1   4        551.66        568.84        18.55 o                         
   6   1   4        181.36        171.22        16.60 o                         
   7   1   4        188.55        208.85        16.17 o                         
   8   1   4         58.09         70.16        14.60 o                         
   9   1   4         16.49         18.82         5.66 o                         
  10   1   4        700.25        681.00        17.85 o                         
  11   1   4          4.00         21.08         9.78 o                         
  12   1   4          1.36         11.56        12.32 o                         
  13   1   4          2.83         27.49        17.03 o                         
  14   1   4         13.73         19.77        23.54 o                         
  15   1   4          1.00         17.78        26.83 o                         
  16   1   4         19.80        -36.67        36.67 o                         
  17   1   4          1.32          3.80        49.50 o                         
 -19   2   4        216.40        122.47        56.96 o                         
 -18   2   4         16.64          0.80        56.00 o                         
 -17   2   4        702.51        740.77        93.83 o                         
 -16   2   4         44.06         43.39        24.30 o                         
 -15   2   4         24.94         -8.96        19.44 o                         
 -14   2   4       1380.31       1404.97        45.00 o                         
 -13   2   4         21.74          0.56        15.30 o                         
 -12   2   4        108.57         99.52        13.68 o                         
 -11   2   4       1484.61       1497.76        26.97 o                         
 -10   2   4         50.61         38.96         8.17 o                         
  -9   2   4         39.16         43.97        12.14 o                         
  -8   2   4       1408.51       1300.51        33.48 o                         
  -7   2   4        286.95        279.32        28.66 o                         
  -6   2   4       1059.94       1062.82        26.27 o                         
  -5   2   4       4902.16       4680.64        65.21 o                         
  -4   2   4          3.89         -4.99         5.56 o                         
  -3   2   4        787.73        698.42        20.84 o                         
  -2   2   4       5590.59       5613.89        68.67 o                         
  -1   2   4        674.94        637.84        20.24 o                         
   0   2   4       1176.61       1111.41        23.92 o                         
   1   2   4       1666.25       1575.62        28.26 o                         
   2   2   4         63.66         55.66         7.32 o                         
   3   2   4       1500.66       1456.47        21.01 o                         
   4   2   4        997.69        903.67        21.46 o                         
   5   2   4        157.79        134.69        13.92 o                         
   6   2   4       3805.95       3882.73        56.49 o                         
   7   2   4        743.56        756.48        24.12 o                         
   8   2   4          0.19         -9.52         9.52 o                         
   9   2   4       1639.36       1573.63        32.27 o                         
  10   2   4        104.35        129.04        15.76 o                         
  11   2   4         92.77        166.94        31.97 o                         
  12   2   4        839.66        822.09        31.82 o                         
  13   2   4        101.10         84.56        16.62 o                         
  14   2   4          7.50         37.22        33.73 o                         
  15   2   4        447.03        711.16        90.40 o                         
  16   2   4         81.55        -19.26        46.48 o                         
 -19   3   4          0.93         43.94        91.75 o                         
 -18   3   4        107.10        120.52        49.91 o                         
 -17   3   4         13.65         44.26        41.73 o                         
 -16   3   4          2.24        -27.65        27.65 o                         
 -15   3   4         43.44         39.18        24.79 o                         
 -14   3   4        166.14        117.50        27.47 o                         
 -13   3   4         78.15         77.81        14.87 o                         
 -12   3   4        166.22        137.30        18.78 o                         
 -11   3   4         16.01         28.40        14.49 o                         
 -10   3   4        211.55        292.83        25.08 o                         
  -9   3   4        163.69        184.66        17.14 o                         
  -8   3   4        766.50        775.90        29.65 o                         
  -7   3   4        465.14        417.30        23.20 o                         
  -6   3   4          0.08        -10.51        10.51 o                         
  -5   3   4       2221.21       2269.84        43.34 o                         
  -4   3   4        130.43        119.14        12.36 o                         
  -3   3   4         18.87         21.80         9.44 o                         
  -2   3   4       9630.22      10069.13       211.26 o                         
  -1   3   4       2416.55       2375.12        44.36 o                         
   0   3   4         15.82          0.22         7.54 o                         
   1   3   4       1838.72       1918.95        31.54 o                         
   2   3   4        979.29       1017.41        22.75 o                         
   3   3   4        356.21        331.74        12.23 o                         
   4   3   4        629.91        634.21        23.02 o                         
   5   3   4        961.02        938.59        24.06 o                         
   6   3   4        508.54        461.44        20.28 o                         
   7   3   4        117.26        122.98        15.64 o                         
   8   3   4        355.36        373.71        21.41 o                         
   9   3   4        101.65         77.52        13.80 o                         
  10   3   4         58.37         72.06        19.95 o                         
  11   3   4        154.58        152.51        28.94 o                         
  12   3   4          0.67         32.84        24.77 o                         
  13   3   4          1.21         16.33        28.51 o                         
  14   3   4         36.52         19.34        46.15 o                         
  15   3   4         15.12          5.45        52.01 o                         
  16   3   4         19.12         49.82        62.37 o                         
 -18   4   4         40.57         -3.12        77.69 o                         
 -17   4   4         67.64         14.21        46.68 o                         
 -16   4   4        266.43        267.02        64.77 o                         
 -15   4   4        162.67        206.05        57.82 o                         
 -14   4   4        426.50        456.66        50.27 o                         
 -13   4   4        167.85        236.81        52.57 o                         
 -12   4   4        129.62        147.88        27.63 o                         
 -11   4   4        439.95        442.26        33.66 o                         
 -10   4   4        943.03       1077.50        38.35 o                         
  -9   4   4        638.61        640.49        30.19 o                         
  -8   4   4       1254.63       1159.93        47.39 o                         
  -7   4   4        209.23        179.50        17.86 o                         
  -6   4   4        974.14        983.56        19.29 o                         
  -5   4   4       3827.46       3785.17        46.00 o                         
  -4   4   4        375.53        326.37        22.78 o                         
  -3   4   4       3903.15       4063.52        56.13 o                         
  -2   4   4       4660.79       4553.23        72.64 o                         
  -1   4   4          3.92          7.70        11.27 o                         
   0   4   4        862.64        782.36        25.20 o                         
   1   4   4       3126.87       3091.94        46.03 o                         
   2   4   4        272.06        254.26        14.02 o                         
   3   4   4        721.22        720.80        18.71 o                         
   4   4   4       3017.76       2945.62        36.87 o                         
   5   4   4         16.89         17.87         9.35 o                         
   6   4   4        468.63        485.45        22.88 o                         
   7   4   4       2822.51       2800.60        49.77 o                         
   8   4   4          5.11         -4.65        13.41 o                         
   9   4   4        440.57        407.33        28.45 o                         
  10   4   4       1102.48       1189.85        41.33 o                         
  11   4   4         11.20        -10.76        19.33 o                         
  12   4   4        177.87        297.79        45.28 o                         
  13   4   4        472.90        612.52        63.51 o                         
  14   4   4          0.01        -20.06        39.71 o                         
  15   4   4         97.39        206.15       127.69 o                         
 -17   5   4         28.84        171.57       108.97 o                         
 -16   5   4         13.48         34.14        44.25 o                         
 -15   5   4         27.72         48.92        39.62 o                         
 -14   5   4         46.30         75.11        33.68 o                         
 -13   5   4         19.51        -15.65        28.82 o                         
 -12   5   4         27.19         45.79        22.51 o                         
 -11   5   4          5.21        -16.19        21.02 o                         
 -10   5   4        122.90         93.53        19.50 o                         
  -9   5   4        287.19        268.96        27.21 o                         
  -8   5   4        492.85        483.78        29.44 o                         
  -7   5   4         28.01         28.47        11.34 o                         
  -6   5   4         61.85         60.83        10.01 o                         
  -5   5   4          6.39         -4.65         8.56 o                         
  -4   5   4        112.02        116.15        11.48 o                         
  -3   5   4        185.94        164.70        15.74 o                         
  -2   5   4        617.21        559.14        22.61 o                         
  -1   5   4        548.31        530.98        24.56 o                         
   0   5   4         34.84         38.55        10.27 o                         
   1   5   4        222.27        211.77        22.23 o                         
   2   5   4        490.75        494.67        21.68 o                         
   3   5   4          8.55          6.09         8.02 o                         
   4   5   4        450.12        435.49        28.92 o                         
   5   5   4        131.17        142.52        15.37 o                         
   6   5   4          4.96         -0.58        11.43 o                         
   7   5   4         11.59          7.36        15.03 o                         
   8   5   4        370.99        346.34        27.02 o                         
   9   5   4         60.09         22.97        17.33 o                         
  10   5   4         39.82         20.42        19.89 o                         
  11   5   4        167.61        116.40        37.34 o                         
  12   5   4          1.42        -33.68        33.68 o                         
  13   5   4          0.32        -12.58        40.69 o                         
  14   5   4          2.38          5.48        45.11 o                         
  15   5   4          0.02         11.54        58.40 o                         
 -16   6   4        138.08        155.71        70.40 o                         
 -15   6   4         98.70        122.49        73.21 o                         
 -14   6   4         31.04          0.96        57.76 o                         
 -13   6   4        500.10        538.37        89.80 o                         
 -12   6   4        412.11        465.06        46.48 o                         
 -11   6   4        319.91        261.86        33.09 o                         
 -10   6   4        646.50        715.20        43.47 o                         
  -9   6   4        744.08        863.14        48.56 o                         
  -8   6   4        690.10        686.62        29.62 o                         
  -7   6   4        678.13        669.11        37.46 o                         
  -6   6   4        693.81        781.19        27.58 o                         
  -5   6   4        272.48        333.98        28.40 o                         
  -4   6   4        327.20        323.48        21.61 o                         
  -3   6   4        702.45        695.04        18.58 o                         
  -2   6   4         43.55         55.86        11.25 o                         
  -1   6   4        245.75        253.46        18.65 o                         
   0   6   4       1011.06       1050.54        29.74 o                         
   1   6   4        980.59        997.31        22.96 o                         
   2   6   4         67.91         64.23        12.68 o                         
   3   6   4        380.14        388.17        19.66 o                         
   4   6   4        282.51        273.97        17.85 o                         
   5   6   4         26.30         28.29        16.28 o                         
   6   6   4        139.30        103.42        17.20 o                         
   7   6   4        280.18        315.96        27.77 o                         
   8   6   4         38.75         29.75        21.51 o                         
   9   6   4          5.66         31.38        21.26 o                         
  10   6   4        360.90        378.77        51.07 o                         
  11   6   4          0.15        -24.66        38.56 o                         
  12   6   4        110.87        102.09        42.53 o                         
  13   6   4        244.29        336.13       119.26 o                         
 -15   7   4        146.63        167.76        78.09 o                         
 -14   7   4         46.76         63.88        67.17 o                         
 -13   7   4          0.87         32.90        64.19 o                         
 -12   7   4        236.07        104.21        58.40 o                         
 -11   7   4          6.76        -12.35        41.62 o                         
 -10   7   4         52.97         16.43        30.98 o                         
  -9   7   4        152.30        113.35        25.82 o                         
  -8   7   4        150.52        146.00        20.18 o                         
  -7   7   4        105.07        109.68        28.56 o                         
  -6   7   4        304.99        306.90        27.27 o                         
  -5   7   4         98.89         79.62        21.44 o                         
  -4   7   4         67.49         65.50        12.97 o                         
  -3   7   4        318.22        322.63        19.92 o                         
  -2   7   4         21.67         17.33        11.91 o                         
  -1   7   4          1.83        -12.27        12.27 o                         
   0   7   4        587.71        612.15        16.93 o                         
   1   7   4          9.67         29.19        13.83 o                         
   2   7   4         91.71         93.34        13.69 o                         
   3   7   4          2.89        -10.41        11.39 o                         
   4   7   4        289.17        258.02        26.72 o                         
   5   7   4         53.04         53.41        18.44 o                         
   6   7   4         27.57          4.01        17.02 o                         
   7   7   4          4.86         -4.91        20.02 o                         
   8   7   4          5.18          0.67        22.63 o                         
   9   7   4          0.34         -0.55        25.80 o                         
  10   7   4         34.33         22.56        33.33 o                         
  11   7   4         21.60         49.46        51.40 o                         
  12   7   4         28.62        -41.08        45.77 o                         
 -13   8   4         97.77        -11.93       140.11 o                         
 -12   8   4         76.77         54.28        77.50 o                         
 -11   8   4         96.38        139.22        65.85 o                         
 -10   8   4        230.89        265.46        66.26 o                         
  -9   8   4        238.60        231.91        59.83 o                         
  -8   8   4         26.99         34.17        31.36 o                         
  -7   8   4        189.55        194.03        21.18 o                         
  -6   8   4        320.07        323.51        24.55 o                         
  -5   8   4        164.40        143.39        21.28 o                         
  -4   8   4        257.83        257.99        46.90 o                         
  -3   8   4        466.92        473.78        49.60 o                         
  -2   8   4        705.12        609.31        35.24 o                         
  -1   8   4         68.69         66.94        14.00 o                         
   0   8   4        325.71        341.63        31.44 o                         
   1   8   4        576.17        574.54        33.57 o                         
   2   8   4         79.97         72.20        12.12 o                         
   3   8   4        272.13        263.46        21.18 o                         
   4   8   4        535.34        510.12        27.58 o                         
   5   8   4          0.71        -19.57        19.57 o                         
   6   8   4         34.79         20.47        22.56 o                         
   7   8   4        310.14        355.69        70.30 o                         
   8   8   4         16.03         38.77        28.55 o                         
   9   8   4          7.96         61.02        38.74 o                         
  10   8   4        242.98        333.02       153.71 o                         
 -11   9   4          4.08        142.10        98.02 o                         
 -10   9   4         11.05         69.90       108.24 o                         
  -9   9   4        108.81         37.49        80.63 o                         
  -8   9   4        186.29        135.14        65.75 o                         
  -7   9   4          4.79         54.77        64.07 o                         
  -6   9   4        111.84         93.61        48.60 o                         
  -5   9   4         33.61        -35.92        46.41 o                         
  -4   9   4         10.28        -37.40        44.38 o                         
  -3   9   4        341.57        373.01        67.89 o                         
  -2   9   4        149.77         69.98        43.68 o                         
  -1   9   4          4.47        -47.32        47.32 o                         
   0   9   4        292.89        271.04        55.52 o                         
   1   9   4        205.68        118.37        54.78 o                         
   2   9   4          6.91         -0.84        23.46 o                         
   3   9   4        158.63        158.51        28.04 o                         
   4   9   4        261.02        298.28        80.00 o                         
   5   9   4          9.53        -37.16        37.16 o                         
   6   9   4         56.21        123.26       112.95 o                         
   7   9   4         49.81        179.55       102.65 o                         
   8   9   4          1.36         50.68       113.84 o                         
  -7  10   4         34.75        -65.44        76.29 o                         
  -6  10   4         56.52          2.14        74.17 o                         
  -5  10   4         58.13        -80.34       105.51 o                         
  -4  10   4          3.89         37.20        90.64 o                         
  -3  10   4         43.21        -62.28        62.28 o                         
  -2  10   4         69.00        135.94        59.19 o                         
  -1  10   4         59.17         19.77        57.68 o                         
   0  10   4        142.16        166.75        58.45 o                         
   1  10   4          6.13        -25.98        56.10 o                         
   2  10   4         50.21         56.38       105.84 o                         
   3  10   4         19.24        132.74        77.12 o                         
   4  10   4         31.77         20.64        74.72 o                         
 -19   1   5        234.25        243.03        77.58 o                         
 -18   1   5        232.48        281.27        63.44 o                         
 -17   1   5        161.38        192.17        44.66 o                         
 -16   1   5        452.90        558.29        61.74 o                         
 -15   1   5        239.34        268.09        44.15 o                         
 -14   1   5         90.03         62.18        22.26 o                         
 -13   1   5        596.95        656.09        32.28 o                         
 -12   1   5        230.90        201.90        18.99 o                         
 -11   1   5        143.60        155.19        15.52 o                         
 -10   1   5       1109.53       1064.14        31.16 o                         
  -9   1   5       2145.83       2112.79        39.39 o                         
  -8   1   5         44.58         39.80         9.44 o                         
  -7   1   5       1841.61       1817.42        35.91 o                         
  -6   1   5       6093.24       5957.77        63.16 o                         
  -5   1   5        144.33        162.38        12.39 o                         
  -4   1   5       3640.71       3601.01        51.33 o                         
  -3   1   5       6801.17       6851.17        75.10 o                         
  -2   1   5        349.36        351.97        20.51 o                         
  -1   1   5       1799.27       1811.20        35.73 o                         
   0   1   5       8871.16       8999.05        99.70 o                         
   1   1   5        672.47        657.15        19.92 o                         
   2   1   5       1559.85       1533.59        25.03 o                         
   3   1   5       5018.85       4914.96        58.92 o                         
   4   1   5        253.11        253.77        15.91 o                         
   5   1   5        944.52        986.80        31.17 o                         
   6   1   5       3486.65       3502.17        60.66 o                         
   7   1   5        811.05        852.32        29.31 o                         
   8   1   5        578.71        649.01        48.03 o                         
   9   1   5       1264.26       1269.53        35.86 o                         
  10   1   5        413.42        425.47        28.72 o                         
  11   1   5        433.25        449.72        33.16 o                         
  12   1   5        539.94        565.48        33.71 o                         
  13   1   5        154.38        108.22        27.08 o                         
  14   1   5        100.59         91.49        31.68 o                         
  15   1   5        148.46        185.67        49.88 o                         
  16   1   5          0.24        -10.03        43.46 o                         
 -19   2   5          0.13         55.78       147.54 o                         
 -18   2   5          0.11         43.15        63.66 o                         
 -17   2   5          9.61         24.27        55.94 o                         
 -16   2   5        199.19        187.08        35.56 o                         
 -15   2   5          3.78          2.87        23.32 o                         
 -14   2   5        293.09        319.11        47.23 o                         
 -13   2   5        241.77        281.98        29.56 o                         
 -12   2   5         74.41         69.63        16.22 o                         
 -11   2   5        355.54        390.92        28.30 o                         
 -10   2   5         70.50         69.63        22.25 o                         
  -9   2   5        270.90        308.54        24.89 o                         
  -8   2   5         14.19         -3.22        11.44 o                         
  -7   2   5         84.19         77.01        12.20 o                         
  -6   2   5         22.08         -4.26         9.19 o                         
  -5   2   5          0.17         -2.09         8.05 o                         
  -4   2   5       1710.42       1663.57        35.98 o                         
  -3   2   5       1429.46       1431.06        32.75 o                         
  -2   2   5        955.36        896.06        26.44 o                         
  -1   2   5       1897.25       1882.04        35.85 o                         
   0   2   5        282.50        270.64        17.00 o                         
   1   2   5          2.52          2.39         6.47 o                         
   2   2   5         17.18         11.96         6.46 o                         
   3   2   5        171.77        208.59        10.31 o                         
   4   2   5         73.79         78.26        10.60 o                         
   5   2   5         18.35          5.62         7.92 o                         
   6   2   5          7.22          4.46         9.83 o                         
   7   2   5          9.22          9.28        11.01 o                         
   8   2   5        434.94        456.79        26.11 o                         
   9   2   5        131.09        137.53        18.23 o                         
  10   2   5          1.21        -16.96        16.96 o                         
  11   2   5         58.55         32.99        21.05 o                         
  12   2   5         27.56         52.47        18.47 o                         
  13   2   5         50.79         60.10        35.77 o                         
  14   2   5         13.29         51.11        45.55 o                         
  15   2   5        116.79         78.13        40.03 o                         
  16   2   5         70.57         89.84        47.16 o                         
 -19   3   5         65.04         42.77        79.11 o                         
 -18   3   5        218.95         95.21        67.94 o                         
 -17   3   5        110.94         62.33        60.05 o                         
 -16   3   5        309.96        166.52        53.72 o                         
 -15   3   5        758.78        844.63        78.10 o                         
 -14   3   5         12.15         -3.17        35.42 o                         
 -13   3   5        703.64        553.97        46.71 o                         
 -12   3   5        518.61        585.36        41.65 o                         
 -11   3   5         11.01         -4.97        22.80 o                         
 -10   3   5        742.93        749.77        37.22 o                         
  -9   3   5        222.90        263.06        26.60 o                         
  -8   3   5         92.30         89.94        16.54 o                         
  -7   3   5       1351.10       1316.74        34.94 o                         
  -6   3   5       2253.72       2177.66        45.04 o                         
  -5   3   5         26.77         21.67         6.63 o                         
  -4   3   5       6180.39       6262.34        80.54 o                         
  -3   3   5       6779.22       6764.41       128.28 o                         
  -2   3   5          0.39         15.86         8.83 o                         
  -1   3   5       4728.65       4774.58        65.75 o                         
   0   3   5       2053.55       1985.52        38.34 o                         
   1   3   5         69.64         58.77         9.32 o                         
   2   3   5        796.98        737.74        21.14 o                         
   3   3   5       1155.85       1129.82        22.52 o                         
   4   3   5         52.73         52.03         9.23 o                         
   5   3   5        865.46        795.15        22.76 o                         
   6   3   5       1057.43       1091.57        35.74 o                         
   7   3   5        105.06         61.00        19.11 o                         
   8   3   5       1413.89       1518.82        53.10 o                         
   9   3   5        583.40        589.15        42.87 o                         
  10   3   5         40.70         40.81        22.99 o                         
  11   3   5        596.56        597.32        53.31 o                         
  12   3   5        181.57        229.73        61.36 o                         
  13   3   5          4.15         51.86        35.22 o                         
  14   3   5        270.32        286.19        67.65 o                         
  15   3   5        212.55        166.46        49.54 o                         
 -18   4   5          7.14         72.09       110.59 o                         
 -17   4   5          1.21         28.89        68.17 o                         
 -16   4   5         16.15         16.29        61.73 o                         
 -15   4   5          0.37        -11.01        43.64 o                         
 -14   4   5          6.19         38.57        40.45 o                         
 -13   4   5         52.95         14.68        40.56 o                         
 -12   4   5         16.97         30.29        31.66 o                         
 -11   4   5         26.59         11.62        20.51 o                         
 -10   4   5        739.25        836.56        47.32 o                         
  -9   4   5        475.64        476.01        31.48 o                         
  -8   4   5        478.26        419.86        29.99 o                         
  -7   4   5        631.40        662.87        35.64 o                         
  -6   4   5        340.81        293.30        20.89 o                         
  -5   4   5        136.26        131.92        14.63 o                         
  -4   4   5       1059.55       1101.92        31.45 o                         
  -3   4   5          8.13         17.34        13.12 o                         
  -2   4   5        138.84        113.16        16.37 o                         
  -1   4   5        997.94       1010.11        40.16 o                         
   0   4   5          1.56         -9.91         9.91 o                         
   1   4   5        178.49        185.14        17.79 o                         
   2   4   5        127.44        145.44        15.56 o                         
   3   4   5       1284.62       1264.33        27.14 o                         
   4   4   5        114.96        114.33        12.36 o                         
   5   4   5         17.99         -7.42        11.55 o                         
   6   4   5        309.57        258.63        37.70 o                         
   7   4   5         11.69         -2.32        16.34 o                         
   8   4   5         54.56         50.38        18.53 o                         
   9   4   5        103.84         68.76        22.10 o                         
  10   4   5        236.06        230.55        39.55 o                         
  11   4   5         10.87        -15.03        25.86 o                         
  12   4   5         11.38         -7.96        33.26 o                         
  13   4   5         60.44         41.31        54.10 o                         
  14   4   5         24.98         64.22        55.07 o                         
  15   4   5         22.64        -20.76        53.15 o                         
 -17   5   5          0.97         26.70       107.40 o                         
 -16   5   5         27.08         56.77        61.61 o                         
 -15   5   5        215.63        243.51        60.89 o                         
 -14   5   5        102.10         80.53        44.77 o                         
 -13   5   5        185.82        185.69        42.08 o                         
 -12   5   5        977.27       1060.92        75.92 o                         
 -11   5   5         23.14         48.22        44.45 o                         
 -10   5   5        559.09        567.40        37.43 o                         
  -9   5   5       1462.84       1546.36        43.31 o                         
  -8   5   5        130.51        109.38        17.16 o                         
  -7   5   5       1366.41       1383.03        41.44 o                         
  -6   5   5        850.61        850.72        37.55 o                         
  -5   5   5          6.27         18.55        10.29 o                         
  -4   5   5        645.16        599.44        28.20 o                         
  -3   5   5        163.25        211.68        18.43 o                         
  -2   5   5         97.98         71.44        16.69 o                         
  -1   5   5       1865.02       1740.63        42.68 o                         
   0   5   5        112.05        134.80        17.74 o                         
   1   5   5        129.29        141.61        19.01 o                         
   2   5   5       1325.83       1335.33        29.82 o                         
   3   5   5        623.77        630.51        25.16 o                         
   4   5   5        228.53        190.91        14.27 o                         
   5   5   5       1532.55       1480.53        40.30 o                         
   6   5   5        255.70        251.92        24.89 o                         
   7   5   5         88.44         54.50        19.30 o                         
   8   5   5        815.16        822.83        49.03 o                         
   9   5   5        223.28        299.90        57.07 o                         
  10   5   5          8.15         11.64        28.69 o                         
  11   5   5        390.86        352.11        45.54 o                         
  12   5   5         82.75         33.37        53.18 o                         
  13   5   5          3.25        -22.77        64.52 o                         
  14   5   5        211.39        176.57        53.74 o                         
 -16   6   5         20.13         58.48        70.27 o                         
 -15   6   5         43.37         43.66       129.80 o                         
 -14   6   5          3.26        -41.29        57.65 o                         
 -13   6   5        145.13        142.10        48.64 o                         
 -12   6   5         23.19         26.84        35.42 o                         
 -11   6   5         54.36         73.59        26.99 o                         
 -10   6   5        120.53         84.42        25.39 o                         
  -9   6   5          0.59         16.47        21.21 o                         
  -8   6   5        116.48        124.68        34.21 o                         
  -7   6   5        122.54        116.09        15.08 o                         
  -6   6   5        203.29        175.68        16.05 o                         
  -5   6   5          2.42        -10.70        10.70 o                         
  -4   6   5         32.96         33.35        10.89 o                         
  -3   6   5         29.40         25.41        14.77 o                         
  -2   6   5         13.88         12.25        11.87 o                         
  -1   6   5        264.09        288.87        24.22 o                         
   0   6   5         31.97         55.58        16.62 o                         
   1   6   5          0.48          5.60         9.98 o                         
   2   6   5        125.30        120.57        12.68 o                         
   3   6   5          1.08          4.70        10.67 o                         
   4   6   5         63.23         48.41        11.58 o                         
   5   6   5          0.79        -15.17        15.17 o                         
   6   6   5         70.72         35.70        18.86 o                         
   7   6   5          0.95         -7.63        21.94 o                         
   8   6   5          4.77         41.90        25.94 o                         
   9   6   5         76.77          2.27        28.42 o                         
  10   6   5          4.10         -5.14        41.27 o                         
  11   6   5         13.80        -10.16        37.82 o                         
  12   6   5         39.22         27.84        42.54 o                         
  13   6   5          6.24         28.34        52.12 o                         
 -15   7   5        328.52        350.39        87.34 o                         
 -14   7   5         11.56        -52.84        82.84 o                         
 -13   7   5        103.82        318.90       227.98 o                         
 -12   7   5        434.33        347.82        68.15 o                         
 -11   7   5          2.23        -38.01        38.01 o                         
 -10   7   5        234.30        222.06        35.33 o                         
  -9   7   5        435.42        317.18        55.26 o                         
  -8   7   5          4.11          5.53        14.18 o                         
  -7   7   5        392.73        444.02        42.16 o                         
  -6   7   5        116.46        122.47        19.75 o                         
  -5   7   5         82.97         52.18        16.72 o                         
  -4   7   5        438.68        443.06        24.72 o                         
  -3   7   5        102.39        113.52        15.74 o                         
  -2   7   5          5.70         21.85        18.96 o                         
  -1   7   5        831.68        864.38        51.96 o                         
   0   7   5         65.20         60.83        14.35 o                         
   1   7   5          9.98         -2.30        11.53 o                         
   2   7   5       1508.16       1508.51        37.98 o                         
   3   7   5         50.71         60.69        17.08 o                         
   4   7   5         15.75         13.31        15.73 o                         
   5   7   5        800.58        884.23        43.42 o                         
   6   7   5          1.25        -20.43        23.38 o                         
   7   7   5        248.27        285.46        42.23 o                         
   8   7   5        406.65        434.93        70.42 o                         
   9   7   5         53.87         91.71        37.22 o                         
  10   7   5         22.82         -6.87        45.80 o                         
  11   7   5        200.03         70.78        80.22 o                         
 -13   8   5         38.18        -20.10        79.72 o                         
 -12   8   5          2.41        -37.76        69.89 o                         
 -11   8   5        112.11         66.92        64.89 o                         
 -10   8   5         18.33         16.52        94.21 o                         
  -9   8   5         10.57         98.99        55.50 o                         
  -8   8   5        282.92        277.88        63.56 o                         
  -7   8   5         27.57         -4.62        24.30 o                         
  -6   8   5         49.30         39.36        24.62 o                         
  -5   8   5        236.46        234.76        25.76 o                         
  -4   8   5         43.64         54.82        25.62 o                         
  -3   8   5          0.10         28.55        14.35 o                         
  -2   8   5        218.68        184.25        20.17 o                         
  -1   8   5         16.28         21.05        16.91 o                         
   0   8   5         26.70         42.86        20.04 o                         
   1   8   5         71.68         73.89        19.20 o                         
   2   8   5         38.79         27.81        20.58 o                         
   3   8   5          9.53          6.44        18.04 o                         
   4   8   5         98.31         71.05        26.65 o                         
   5   8   5          3.28          2.30        24.89 o                         
   6   8   5          0.66         -7.62        45.38 o                         
   7   8   5          4.63        206.31        85.23 o                         
   8   8   5         36.84        -31.05        34.65 o                         
   9   8   5        135.62         93.02        59.59 o                         
 -10   9   5          9.02         85.21        84.93 o                         
  -9   9   5        179.75        176.10        73.45 o                         
  -8   9   5          0.14         38.84        78.28 o                         
  -7   9   5          8.21        -75.50        75.50 o                         
  -6   9   5        233.72        229.67        53.14 o                         
  -5   9   5         13.32         57.34        48.10 o                         
  -4   9   5         65.10        112.82        47.78 o                         
  -3   9   5        182.53        174.04        50.22 o                         
  -2   9   5          3.71         21.46        44.49 o                         
  -1   9   5         74.85        123.85        48.71 o                         
   0   9   5        136.30        169.72        50.75 o                         
   1   9   5         10.28         22.06        36.88 o                         
   2   9   5         59.50         56.93        37.99 o                         
   3   9   5         54.20        122.73       146.00 o                         
   4   9   5          5.29        -48.64        48.64 o                         
   5   9   5         92.40        118.24        66.48 o                         
   6   9   5        131.09         66.78       107.71 o                         
   7   9   5         27.12         64.57        76.11 o                         
  -6  10   5          3.49         44.72        88.92 o                         
  -5  10   5         53.72         97.61        79.25 o                         
  -4  10   5         35.34          1.49        73.10 o                         
  -3  10   5         57.18        -41.46        62.81 o                         
  -2  10   5        113.80         68.43        64.07 o                         
  -1  10   5         12.09         52.31        62.83 o                         
   0  10   5         11.08        -61.51        61.51 o                         
   1  10   5         50.29          8.59        72.42 o                         
   2  10   5          0.12        -52.62        71.35 o                         
   3  10   5         18.74        -34.62        79.54 o                         
 -19   0   6        194.36         50.10       116.89 o                         
 -18   0   6          0.76        -90.89       111.60 o                         
 -17   0   6        403.07        630.32       106.46 o                         
 -16   0   6        481.95        398.59        58.33 o                         
 -15   0   6         63.90         79.73        53.88 o                         
 -14   0   6        387.47        335.39        97.10 o                         
 -13   0   6        908.54        841.05       101.07 o                         
 -12   0   6        182.40        155.07        35.56 o                         
 -11   0   6       1481.35       1442.14       112.32 o                         
 -10   0   6       1108.19       1078.28        48.17 o                         
  -9   0   6         56.39         12.41        16.88 o                         
  -8   0   6       4548.39       4583.31        88.48 o                         
  -7   0   6       1099.70       1121.03        43.38 o                         
  -6   0   6         65.54         81.23        16.72 o                         
  -5   0   6       5249.88       5174.33        92.82 o                         
  -4   0   6        841.04        843.81        35.86 o                         
  -3   0   6         39.56         48.85        15.08 o                         
  -2   0   6       6232.43       6103.06       103.68 o                         
  -1   0   6       1257.13       1208.02        47.11 o                         
   0   0   6        223.37        271.04        32.97 o                         
   1   0   6       9084.93       9133.14       211.78 o                         
   2   0   6       2427.49       2455.16        78.60 o                         
   3   0   6         94.79         97.47        11.36 o                         
   4   0   6       4658.59       4700.23       127.69 o                         
   5   0   6        542.55        543.65        42.55 o                         
   6   0   6         51.11         45.21        31.39 o                         
   7   0   6        904.68        845.05        57.34 o                         
   8   0   6        617.99        630.84        57.35 o                         
   9   0   6        541.97        638.45        61.83 o                         
  10   0   6         86.23        161.47        40.42 o                         
  11   0   6        232.30        275.07        56.59 o                         
  12   0   6        171.09        180.05        49.57 o                         
  13   0   6        353.78        457.75       113.23 o                         
  14   0   6        171.38        129.55        54.09 o                         
  15   0   6         81.40        163.50        61.37 o                         
 -19   1   6         13.22        -62.09        88.84 o                         
 -18   1   6          7.11        -43.31        66.39 o                         
 -17   1   6          6.75         53.25        47.45 o                         
 -16   1   6          9.85         10.26        33.69 o                         
 -15   1   6         54.32         77.64        26.41 o                         
 -14   1   6         40.01         52.61        22.85 o                         
 -13   1   6         12.75        -12.40        17.52 o                         
 -12   1   6          3.05         13.61        21.47 o                         
 -11   1   6        116.27         74.87        17.66 o                         
 -10   1   6         61.10         41.91        14.87 o                         
  -9   1   6        107.24        103.27        22.30 o                         
  -8   1   6        784.54        830.07        25.60 o                         
  -7   1   6         33.66         31.54         8.43 o                         
  -6   1   6        201.56        236.48        18.42 o                         
  -5   1   6          0.69         -7.07         8.73 o                         
  -4   1   6        835.15        890.23        25.80 o                         
  -3   1   6        265.81        301.54        20.26 o                         
  -2   1   6          0.58          3.38        10.47 o                         
  -1   1   6        424.65        421.46        22.52 o                         
   0   1   6        247.10        247.36        19.03 o                         
   1   1   6         13.22          6.94         8.29 o                         
   2   1   6         86.58         88.14        11.07 o                         
   3   1   6        163.46        148.28        15.57 o                         
   4   1   6        136.66        134.29        15.81 o                         
   5   1   6          5.36          1.44        12.64 o                         
   6   1   6          0.56         -4.16        13.75 o                         
   7   1   6          4.62        -15.44        15.44 o                         
   8   1   6        510.14        488.35        37.79 o                         
   9   1   6        192.61        215.22        51.97 o                         
  10   1   6         49.66         90.54        60.99 o                         
  11   1   6         18.51        -16.78        29.21 o                         
  12   1   6          0.00        -27.45        33.15 o                         
  13   1   6         48.36         41.83        39.16 o                         
  14   1   6          0.84        -41.66        41.66 o                         
  15   1   6         39.62         74.31        44.15 o                         
 -19   2   6        246.29        163.88       100.06 o                         
 -18   2   6          3.17        -76.26        76.26 o                         
 -17   2   6        387.66        736.85        98.99 o                         
 -16   2   6        570.51        803.09        89.53 o                         
 -15   2   6         14.39         31.36        60.48 o                         
 -14   2   6       1267.45       1268.61        53.51 o                         
 -13   2   6        628.47        716.14        51.03 o                         
 -12   2   6          5.90          5.88        22.98 o                         
 -11   2   6       1079.31       1083.71        42.24 o                         
 -10   2   6        176.71        187.03        36.14 o                         
  -9   2   6        420.73        406.08        32.72 o                         
  -8   2   6       2307.59       2329.03        46.78 o                         
  -7   2   6        816.37        821.95        34.68 o                         
  -6   2   6         35.73         45.99        10.17 o                         
  -5   2   6       5462.37       5499.75        76.04 o                         
  -4   2   6       1413.26       1385.91        35.90 o                         
  -3   2   6        148.95        175.95        22.56 o                         
  -2   2   6      11224.48      11634.67       149.65 o                         
  -1   2   6        434.13        408.58        20.46 o                         
   0   2   6         61.85         66.50        11.71 o                         
   1   2   6       2508.59       2497.75        40.27 o                         
   2   2   6         10.57          4.75         9.98 o                         
   3   2   6         64.00         63.56        10.45 o                         
   4   2   6       1113.60       1126.72        29.48 o                         
   5   2   6         38.40         47.49        10.88 o                         
   6   2   6         16.69         12.17        21.10 o                         
   7   2   6        812.20        792.89        35.63 o                         
   8   2   6         48.00         60.82        26.44 o                         
   9   2   6         16.89         85.75        21.39 o                         
  10   2   6        827.33        850.98        49.15 o                         
  11   2   6         25.29          2.75        28.13 o                         
  12   2   6        113.63         60.75        56.41 o                         
  13   2   6        172.02        142.34        54.95 o                         
  14   2   6         19.16         51.37        43.30 o                         
  15   2   6         80.26        200.02       134.97 o                         
 -18   3   6        113.67         43.90        71.39 o                         
 -17   3   6         34.61         13.50        93.20 o                         
 -16   3   6        164.17        137.97        93.66 o                         
 -15   3   6        126.30         99.87        50.00 o                         
 -14   3   6         27.55         50.87        40.67 o                         
 -13   3   6        310.66        252.34        28.58 o                         
 -12   3   6        163.40        151.79        24.51 o                         
 -11   3   6          0.49          9.33        18.75 o                         
 -10   3   6        698.16        743.68        48.54 o                         
  -9   3   6        203.95        193.97        22.04 o                         
  -8   3   6        140.01        105.64        16.84 o                         
  -7   3   6         10.46         19.50        12.58 o                         
  -6   3   6        135.11        126.50        18.73 o                         
  -5   3   6          0.75         -5.39        11.27 o                         
  -4   3   6         40.20         46.97        13.50 o                         
  -3   3   6        425.48        456.37        23.36 o                         
  -2   3   6        344.04        366.42        22.19 o                         
  -1   3   6        593.65        603.32        24.27 o                         
   0   3   6         20.45         42.03        11.10 o                         
   1   3   6        183.79        206.77        16.23 o                         
   2   3   6        135.34        132.72        13.37 o                         
   3   3   6        100.53         90.57        10.29 o                         
   4   3   6        201.12        173.99        18.02 o                         
   5   3   6        476.47        488.07        24.36 o                         
   6   3   6        602.21        602.33        37.45 o                         
   7   3   6        130.77        106.85        16.29 o                         
   8   3   6         96.29        118.75        37.19 o                         
   9   3   6        119.04         80.71        29.39 o                         
  10   3   6         82.02         39.23        26.90 o                         
  11   3   6        126.47        168.28        53.31 o                         
  12   3   6         26.17         27.32        37.47 o                         
  13   3   6         34.92         48.11        55.67 o                         
  14   3   6         99.37        107.67        63.70 o                         
 -18   4   6          5.39        -13.32       103.93 o                         
 -17   4   6         38.49         34.28       100.20 o                         
 -16   4   6        423.18        335.45       100.78 o                         
 -15   4   6         18.40         -4.77        54.42 o                         
 -14   4   6        203.72         91.51        55.72 o                         
 -13   4   6        556.20        628.36        72.16 o                         
 -12   4   6         30.77         -9.67        29.68 o                         
 -11   4   6        580.55        799.38        60.19 o                         
 -10   4   6       1153.85       1209.99        48.70 o                         
  -9   4   6        534.92        537.29        37.29 o                         
  -8   4   6        183.36        210.17        29.68 o                         
  -7   4   6       1397.46       1461.06        41.94 o                         
  -6   4   6        135.78        115.41        18.17 o                         
  -5   4   6        976.28       1008.19        25.79 o                         
  -4   4   6       2211.35       2298.18        43.29 o                         
  -3   4   6        690.59        660.35        31.62 o                         
  -2   4   6        885.49        840.20        33.19 o                         
  -1   4   6       1794.33       1776.27        43.17 o                         
   0   4   6         61.04         42.84        12.18 o                         
   1   4   6       1508.46       1476.29        34.01 o                         
   2   4   6       1194.80       1182.95        33.32 o                         
   3   4   6        350.94        363.65        29.08 o                         
   4   4   6        500.10        472.24        29.45 o                         
   5   4   6       1269.40       1301.92        38.48 o                         
   6   4   6        309.59        280.71        26.79 o                         
   7   4   6       1360.47       1400.23        66.54 o                         
   8   4   6        333.53        387.00        42.35 o                         
   9   4   6        200.39        176.55        28.32 o                         
  10   4   6        582.31        704.01        77.76 o                         
  11   4   6        119.02         85.74        34.21 o                         
  12   4   6         26.53         55.37        40.49 o                         
  13   4   6        232.76        331.69       131.83 o                         
  14   4   6         58.86        198.53       139.81 o                         
 -17   5   6          4.09        -75.71        75.71 o                         
 -16   5   6          0.29        -64.60        64.60 o                         
 -15   5   6         27.17         17.09        65.39 o                         
 -14   5   6         40.89         45.32        62.52 o                         
 -13   5   6        195.29        195.72        60.76 o                         
 -12   5   6        176.58        160.96        37.03 o                         
 -11   5   6         76.27         87.52        28.16 o                         
 -10   5   6          5.35         25.51        15.09 o                         
  -9   5   6         85.66        119.60        18.68 o                         
  -8   5   6         19.01         11.17        16.63 o                         
  -7   5   6        129.83        162.19        22.41 o                         
  -6   5   6          0.84         -7.80        10.41 o                         
  -5   5   6        557.38        552.82        34.02 o                         
  -4   5   6        311.56        362.85        26.03 o                         
  -3   5   6         58.25         72.28        17.53 o                         
  -2   5   6        358.63        298.28        31.33 o                         
  -1   5   6         50.07         30.89        18.05 o                         
   0   5   6        320.56        274.89        26.10 o                         
   1   5   6         62.53         63.10        16.87 o                         
   2   5   6        873.12        879.18        29.93 o                         
   3   5   6         11.76         -8.17        11.83 o                         
   4   5   6          8.29        -10.33        10.85 o                         
   5   5   6        345.80        405.76        32.71 o                         
   6   5   6          3.05        -17.13        17.13 o                         
   7   5   6          1.02          2.38        25.53 o                         
   8   5   6        139.54        125.84        26.16 o                         
   9   5   6          0.37        -16.35        29.45 o                         
  10   5   6          0.41        -19.66        32.60 o                         
  11   5   6          9.41         -4.79        51.86 o                         
  12   5   6          4.94        -41.00        41.00 o                         
  13   5   6          1.63          3.29        59.81 o                         
 -16   6   6        159.01        -72.42        75.18 o                         
 -15   6   6          3.79        -66.84        66.84 o                         
 -14   6   6        239.36        294.67       129.44 o                         
 -13   6   6        287.31        421.48        71.32 o                         
 -12   6   6         70.10        125.63        48.12 o                         
 -11   6   6        233.65        268.71        42.55 o                         
 -10   6   6        725.45        748.78        53.21 o                         
  -9   6   6        123.96        156.96        43.27 o                         
  -8   6   6        501.39        539.09        65.46 o                         
  -7   6   6        624.33        658.01        42.00 o                         
  -6   6   6        123.80        127.70        22.03 o                         
  -5   6   6         39.48         66.73        17.36 o                         
  -4   6   6        324.01        375.48        31.17 o                         
  -3   6   6         97.52        113.33        18.97 o                         
  -2   6   6          2.66         -5.54        14.75 o                         
  -1   6   6        734.83        815.73        34.12 o                         
   0   6   6        522.78        550.16        31.66 o                         
   1   6   6        420.30        455.74        31.53 o                         
   2   6   6        350.36        407.13        41.06 o                         
   3   6   6         75.14         57.55        14.13 o                         
   4   6   6        873.17        773.89        36.20 o                         
   5   6   6        239.70        320.95        36.22 o                         
   6   6   6         61.61         12.80        21.66 o                         
   7   6   6        202.20        172.98        55.10 o                         
   8   6   6         35.92        -27.71        28.04 o                         
   9   6   6          6.62         13.90        56.34 o                         
  10   6   6        191.95        213.59        44.46 o                         
  11   6   6         22.15        -10.78       102.03 o                         
  12   6   6        125.69        156.73        67.84 o                         
 -14   7   6        129.65         96.98       120.08 o                         
 -13   7   6          1.27        139.10        86.83 o                         
 -12   7   6         13.97         25.79        59.27 o                         
 -11   7   6          9.83         -2.76        52.62 o                         
 -10   7   6         12.39         27.34        32.90 o                         
  -9   7   6        295.16        305.29        49.65 o                         
  -8   7   6         11.50          7.52        24.85 o                         
  -7   7   6         11.11         19.32        16.50 o                         
  -6   7   6        271.63        302.84        27.42 o                         
  -5   7   6          5.26         34.63        20.61 o                         
  -4   7   6          0.64         -7.33        18.51 o                         
  -3   7   6         22.77         36.42        18.50 o                         
  -2   7   6         71.71         45.87        18.43 o                         
  -1   7   6          0.20         -6.52        18.39 o                         
   0   7   6        121.17        145.35        36.72 o                         
   1   7   6          0.03        -16.35        16.35 o                         
   2   7   6         38.87         30.29        15.26 o                         
   3   7   6        269.27        297.96        26.04 o                         
   4   7   6          5.22          2.89        23.87 o                         
   5   7   6          7.90         -8.39        24.50 o                         
   6   7   6        108.66         76.06        30.17 o                         
   7   7   6         52.20         56.30        31.56 o                         
   8   7   6         41.52         66.24        35.34 o                         
   9   7   6          1.46        -13.99        41.68 o                         
  10   7   6          2.31         47.93        41.79 o                         
 -12   8   6         12.05        453.41       526.36 o                         
 -11   8   6         51.43         -9.66       103.55 o                         
 -10   8   6        143.01        179.05        69.46 o                         
  -9   8   6         47.20         24.87        58.96 o                         
  -8   8   6         18.16         -2.05        57.85 o                         
  -7   8   6        322.72        339.53        41.02 o                         
  -6   8   6         83.48        126.56        39.57 o                         
  -5   8   6        112.12         99.16        29.92 o                         
  -4   8   6        478.57        464.66        36.75 o                         
  -3   8   6        226.05        193.40        28.06 o                         
  -2   8   6         48.33         43.81        20.76 o                         
  -1   8   6        419.93        418.22        35.39 o                         
   0   8   6        140.47        158.52        28.11 o                         
   1   8   6         53.26         28.41        16.62 o                         
   2   8   6        343.61        344.18        31.52 o                         
   3   8   6        279.77        203.52        29.40 o                         
   4   8   6         60.92         85.98        25.07 o                         
   5   8   6        223.77        308.67        47.75 o                         
   6   8   6        115.11        144.33        35.74 o                         
   7   8   6        194.03        209.40        45.90 o                         
   8   8   6        167.12        145.60        58.79 o                         
  -9   9   6          0.51        -52.98        77.27 o                         
  -8   9   6          1.10        724.90       217.05 o                         
  -7   9   6         27.69         73.41        67.07 o                         
  -6   9   6         33.43        191.27       221.41 o                         
  -5   9   6          0.42          6.18        52.18 o                         
  -4   9   6         44.66         -5.29        55.78 o                         
  -3   9   6         66.86         54.83        59.37 o                         
  -2   9   6         30.06         22.71        47.82 o                         
  -1   9   6          0.31        -22.74        40.30 o                         
   0   9   6        148.61         96.34        42.80 o                         
   1   9   6         44.40         16.04        39.86 o                         
   2   9   6         38.66        -20.40        48.65 o                         
   3   9   6         63.31         33.72        55.75 o                         
   4   9   6         33.38        150.65        71.16 o                         
   5   9   6         11.09        -62.87        62.87 o                         
  -3  10   6          7.34        162.90        79.35 o                         
  -2  10   6        125.75        176.36        70.93 o                         
  -1  10   6          1.53        108.26        80.37 o                         
 -19   1   7         35.55        -85.46        85.46 o                         
 -18   1   7        159.97         -7.75        79.71 o                         
 -17   1   7        540.64        557.37        92.56 o                         
 -16   1   7         58.40         42.95        48.36 o                         
 -15   1   7        559.33        689.32        44.87 o                         
 -14   1   7       1395.08       1293.80        74.32 o                         
 -13   1   7        159.94        175.03        29.77 o                         
 -12   1   7        607.41        585.08        34.30 o                         
 -11   1   7       1797.18       1781.55        55.23 o                         
 -10   1   7        532.81        508.33        27.70 o                         
  -9   1   7        747.85        804.48        37.92 o                         
  -8   1   7        772.36        805.60        28.46 o                         
  -7   1   7        486.05        489.11        24.33 o                         
  -6   1   7        918.53        827.10        30.24 o                         
  -5   1   7        824.73        777.53        30.97 o                         
  -4   1   7       1073.70       1041.92        33.87 o                         
  -3   1   7        843.41        819.42        32.46 o                         
  -2   1   7        798.64        816.44        36.03 o                         
  -1   1   7       1169.80       1174.14        36.06 o                         
   0   1   7       3013.96       3045.40        49.86 o                         
   1   1   7        141.91        121.55        14.63 o                         
   2   1   7        593.43        583.70        23.67 o                         
   3   1   7       2119.41       2191.78        42.53 o                         
   4   1   7         60.94         49.09        10.98 o                         
   5   1   7          9.35          1.05        16.45 o                         
   6   1   7        963.91       1007.54        43.67 o                         
   7   1   7          1.62        -18.21        18.21 o                         
   8   1   7          4.26         -4.61        21.91 o                         
   9   1   7        405.69        434.90        59.79 o                         
  10   1   7          0.93         26.62        27.41 o                         
  11   1   7        140.41        150.04        42.75 o                         
  12   1   7        411.06        570.57       128.89 o                         
  13   1   7         36.60         22.81        68.83 o                         
  14   1   7         58.12         53.10        49.34 o                         
 -18   2   7          3.05        -68.92        70.98 o                         
 -17   2   7          0.02         27.60        63.56 o                         
 -16   2   7         10.73        107.43        57.48 o                         
 -15   2   7        100.93         50.22        36.41 o                         
 -14   2   7         16.69        -43.29        43.29 o                         
 -13   2   7          9.84        -19.50        32.10 o                         
 -12   2   7          1.67        -32.12        41.17 o                         
 -11   2   7          0.05        -22.55        22.55 o                         
 -10   2   7        262.08        323.97        45.68 o                         
  -9   2   7        551.79        545.69        35.15 o                         
  -8   2   7         40.43          9.83        20.51 o                         
  -7   2   7        492.84        498.73        23.54 o                         
  -6   2   7        164.86        153.01        19.58 o                         
  -5   2   7          3.87          4.76        13.84 o                         
  -4   2   7        115.28        132.62        21.15 o                         
  -3   2   7        237.43        253.40        27.93 o                         
  -2   2   7         97.74         86.69        16.13 o                         
  -1   2   7         64.85         44.87        11.96 o                         
   0   2   7        697.59        699.74        29.44 o                         
   1   2   7         98.22        135.86        24.36 o                         
   2   2   7        256.94        268.44        16.48 o                         
   3   2   7        300.05        316.19        19.70 o                         
   4   2   7         71.10         44.79        12.57 o                         
   5   2   7        533.08        549.72        30.00 o                         
   6   2   7         72.33         56.07        21.00 o                         
   7   2   7          0.30        -15.22        43.21 o                         
   8   2   7          1.45        -18.95        21.23 o                         
   9   2   7          0.03         19.65        25.05 o                         
  10   2   7          1.69         21.66        26.82 o                         
  11   2   7          3.21         12.98        53.07 o                         
  12   2   7          4.60        -43.64        43.64 o                         
  13   2   7          0.54          4.67        45.17 o                         
  14   2   7         32.07         -8.56        85.06 o                         
 -18   3   7        117.30         62.52        80.66 o                         
 -17   3   7        133.75        110.67        89.49 o                         
 -16   3   7         23.03        -79.42       108.34 o                         
 -15   3   7        468.64        412.06        70.25 o                         
 -14   3   7        214.85        136.89        41.96 o                         
 -13   3   7        140.86         64.78        28.53 o                         
 -12   3   7       1142.98       1156.27        64.64 o                         
 -11   3   7        310.55        338.96        42.97 o                         
 -10   3   7        243.12        259.16        37.85 o                         
  -9   3   7        468.40        470.97        35.86 o                         
  -8   3   7        790.09        863.46        35.69 o                         
  -7   3   7        192.84        208.64        25.60 o                         
  -6   3   7        928.23        983.54        33.68 o                         
  -5   3   7        971.91        947.59        36.02 o                         
  -4   3   7        507.53        514.62        30.66 o                         
  -3   3   7       3122.41       3154.17        55.61 o                         
  -2   3   7        251.13        268.89        22.24 o                         
  -1   3   7        585.36        616.31        28.50 o                         
   0   3   7       1313.81       1333.04        34.82 o                         
   1   3   7        104.85         80.29        12.51 o                         
   2   3   7        608.40        599.25        23.53 o                         
   3   3   7        171.72        196.58        14.95 o                         
   4   3   7        152.45        186.60        20.89 o                         
   5   3   7        432.09        435.78        31.86 o                         
   6   3   7        609.76        661.43        45.96 o                         
   7   3   7         80.45         57.89        19.84 o                         
   8   3   7        310.96        326.21        27.55 o                         
   9   3   7       1031.47       1187.75        77.59 o                         
  10   3   7          0.17         -4.87        35.49 o                         
  11   3   7         69.77         41.34        43.49 o                         
  12   3   7        222.17        202.46        47.64 o                         
  13   3   7          3.01         -9.19        47.16 o                         
 -17   4   7         67.35         52.71        76.09 o                         
 -16   4   7         11.89        -19.40        63.99 o                         
 -15   4   7         55.97         88.41        64.25 o                         
 -14   4   7          0.44        -52.68        52.68 o                         
 -13   4   7         65.39         25.28        61.72 o                         
 -12   4   7        156.39        176.12        85.05 o                         
 -11   4   7          3.78        -31.58        31.58 o                         
 -10   4   7        185.85        233.30        55.47 o                         
  -9   4   7        144.61        130.48        24.41 o                         
  -8   4   7          5.33         -8.20        18.31 o                         
  -7   4   7         82.29        116.92        20.09 o                         
  -6   4   7        406.77        375.64        16.60 o                         
  -5   4   7         84.05         59.63        16.20 o                         
  -4   4   7        151.66        147.20        18.55 o                         
  -3   4   7       1951.92       1865.12        44.82 o                         
  -2   4   7         13.02          6.08        15.20 o                         
  -1   4   7        782.82        854.07        32.96 o                         
   0   4   7        294.19        316.57        26.00 o                         
   1   4   7         24.57          5.08        12.75 o                         
   2   4   7        270.63        273.38        22.49 o                         
   3   4   7          8.73         26.22        10.93 o                         
   4   4   7          2.24         12.86        17.78 o                         
   5   4   7        219.24        186.19        31.26 o                         
   6   4   7         35.70          4.92        20.12 o                         
   7   4   7         10.92        -24.95        24.95 o                         
   8   4   7        151.18        220.78        82.86 o                         
   9   4   7          1.98         61.47        38.09 o                         
  10   4   7          1.32         28.56        61.26 o                         
  11   4   7         56.72         -4.08        40.72 o                         
  12   4   7          6.24         -2.19        48.42 o                         
  13   4   7         41.81        143.58        54.03 o                         
 -16   5   7          8.48        -15.46        85.04 o                         
 -15   5   7        277.94        266.98        85.76 o                         
 -14   5   7        121.90         53.71        61.09 o                         
 -13   5   7          2.56          4.38        80.85 o                         
 -12   5   7        653.45        775.31       157.83 o                         
 -11   5   7         35.90         37.57        29.13 o                         
 -10   5   7         17.20          3.68        26.63 o                         
  -9   5   7       1060.28       1070.37        51.40 o                         
  -8   5   7        103.04        116.42        39.84 o                         
  -7   5   7        115.17        110.33        21.92 o                         
  -6   5   7        451.01        491.02        30.16 o                         
  -5   5   7        169.85        176.30        21.43 o                         
  -4   5   7          5.70        -10.98        16.27 o                         
  -3   5   7        473.48        519.83        43.57 o                         
  -2   5   7        593.02        563.37        39.21 o                         
  -1   5   7        338.68        354.80        30.97 o                         
   0   5   7        639.68        607.75        37.71 o                         
   1   5   7        544.28        553.44        34.76 o                         
   2   5   7        482.63        479.80        28.96 o                         
   3   5   7       1282.37       1307.03        38.52 o                         
   4   5   7        116.32        103.93        21.49 o                         
   5   5   7        600.79        535.95        48.70 o                         
   6   5   7        152.63        127.37        40.68 o                         
   7   5   7        141.61        124.29        32.71 o                         
   8   5   7        381.60        414.06        51.36 o                         
   9   5   7         18.69          6.49        33.50 o                         
  10   5   7         31.66        -16.16        38.85 o                         
  11   5   7        177.09        396.45        79.01 o                         
  12   5   7         30.63         24.15        52.14 o                         
 -15   6   7         48.36         74.96        93.68 o                         
 -14   6   7         53.95         17.89        58.14 o                         
 -13   6   7         18.30         52.32        49.19 o                         
 -12   6   7         12.97        -52.41        53.99 o                         
 -11   6   7         23.78        -26.35        40.55 o                         
 -10   6   7         67.12         50.89        24.05 o                         
  -9   6   7         17.23          8.56        21.01 o                         
  -8   6   7         97.12         97.82        26.17 o                         
  -7   6   7         57.37         37.81        27.51 o                         
  -6   6   7         66.40         38.69        16.08 o                         
  -5   6   7         35.80         50.36        20.01 o                         
  -4   6   7          0.68        -27.14        27.14 o                         
  -3   6   7         10.77         19.99        21.81 o                         
  -2   6   7         88.74        108.45        28.23 o                         
  -1   6   7         62.05         31.63        21.48 o                         
   0   6   7         12.16         -9.09        20.92 o                         
   1   6   7         15.58        -13.54        27.34 o                         
   2   6   7        490.76        538.13        32.20 o                         
   3   6   7         23.99         39.74        17.10 o                         
   4   6   7         88.02         70.37        21.10 o                         
   5   6   7        118.41        130.05        34.82 o                         
   6   6   7         88.35        106.39        37.52 o                         
   7   6   7          4.16        -13.90        32.30 o                         
   8   6   7         10.05          2.59        57.95 o                         
   9   6   7         35.77         40.13        38.44 o                         
  10   6   7          5.71          4.24        44.90 o                         
 -14   7   7          4.68         -7.06        75.02 o                         
 -13   7   7          0.59        -11.97        83.45 o                         
 -12   7   7        162.39         76.70        65.78 o                         
 -11   7   7          2.86        -49.78        58.69 o                         
 -10   7   7          3.44        -53.46        53.46 o                         
  -9   7   7        570.86        728.61        69.04 o                         
  -8   7   7          0.88         -9.49        24.00 o                         
  -7   7   7          3.45        -12.39        26.17 o                         
  -6   7   7       1117.64       1140.26        36.98 o                         
  -5   7   7         11.33         18.37        18.99 o                         
  -4   7   7        100.39         47.49        35.38 o                         
  -3   7   7        616.18        785.37        49.18 o                         
  -2   7   7         30.13         28.11        20.60 o                         
  -1   7   7        121.47        133.05        24.32 o                         
   0   7   7        342.45        372.77        33.73 o                         
   1   7   7         76.35         84.22        18.58 o                         
   2   7   7        279.96        221.09        46.58 o                         
   3   7   7        327.64        339.11        30.42 o                         
   4   7   7         14.41         39.96        34.26 o                         
   5   7   7        136.55        144.74        67.82 o                         
   6   7   7        206.74         96.04        43.22 o                         
   7   7   7         65.31        132.56        99.63 o                         
   8   7   7        276.70        505.76        74.11 o                         
   9   7   7         55.15         46.50        61.46 o                         
 -11   8   7         49.79        -48.98        75.25 o                         
 -10   8   7          1.11        -68.47        68.47 o                         
  -9   8   7         21.57        127.98        66.32 o                         
  -8   8   7         89.21         62.45        74.33 o                         
  -7   8   7         46.45         60.62        38.04 o                         
  -6   8   7        106.44        121.70        31.00 o                         
  -5   8   7        250.98        282.62        42.49 o                         
  -4   8   7         27.59         19.17        26.48 o                         
  -3   8   7         73.41        101.94        28.07 o                         
  -2   8   7        290.01        296.31        39.10 o                         
  -1   8   7         10.90          7.50        27.18 o                         
   0   8   7          7.23         24.61        20.83 o                         
   1   8   7        155.44        103.16        29.12 o                         
   2   8   7         10.29        -22.58        28.61 o                         
   3   8   7          1.21        -33.40        33.40 o                         
   4   8   7        163.24        105.31        57.03 o                         
   5   8   7         28.70         61.36        41.11 o                         
   6   8   7         12.02         23.59        51.27 o                         
   7   8   7        215.73        152.57        62.54 o                         
  -8   9   7         31.00         40.72        91.97 o                         
  -7   9   7         26.56         68.01        74.75 o                         
  -6   9   7        167.59        540.23       438.39 o                         
  -5   9   7         22.01         41.42        70.30 o                         
  -4   9   7          2.40        -23.10        92.37 o                         
  -3   9   7        302.75        185.03        47.12 o                         
  -2   9   7          5.09         10.16        47.31 o                         
  -1   9   7          2.50        -44.68        44.68 o                         
   0   9   7        174.21        285.55       124.76 o                         
   1   9   7          8.36         73.33        53.71 o                         
   2   9   7          8.72        -61.57        74.71 o                         
   3   9   7         50.87         58.95        95.58 o                         
 -18   0   8         34.67        -29.73       130.74 o                         
 -17   0   8         65.16        -45.21       118.11 o                         
 -16   0   8        401.12        333.29        68.55 o                         
 -15   0   8        338.21        279.66        71.29 o                         
 -14   0   8         99.87        122.98        48.36 o                         
 -13   0   8        954.65        862.36        80.09 o                         
 -12   0   8        212.73        155.64        44.48 o                         
 -11   0   8        503.76        519.54        77.91 o                         
 -10   0   8        541.91        513.35        46.73 o                         
  -9   0   8          4.78          0.85        22.47 o                         
  -8   0   8        672.46        713.54        39.77 o                         
  -7   0   8        405.94        328.04        35.66 o                         
  -6   0   8          9.30          9.45        19.96 o                         
  -5   0   8        908.68        901.21        94.54 o                         
  -4   0   8         19.06         18.26        19.99 o                         
  -3   0   8       1159.35       1179.02        51.48 o                         
  -2   0   8       1708.72       1608.53        58.36 o                         
  -1   0   8        241.84        281.13        52.55 o                         
   0   0   8        642.93        626.64        52.02 o                         
   1   0   8       3195.38       3295.82        72.74 o                         
   2   0   8       1177.60       1262.77       121.58 o                         
   3   0   8          0.09         -4.58        13.76 o                         
   4   0   8       1603.00       1691.29        73.02 o                         
   5   0   8        366.09        370.11        44.43 o                         
   6   0   8        204.69        257.20        48.80 o                         
   7   0   8        930.02        955.83        87.34 o                         
   8   0   8          4.89         10.13        85.53 o                         
   9   0   8         82.66         35.96       112.21 o                         
  10   0   8        420.73        331.90       109.15 o                         
  11   0   8        160.64        213.38        68.83 o                         
  12   0   8          0.45        -70.46        70.46 o                         
  13   0   8        559.15        335.16       100.60 o                         
 -18   1   8          9.27        100.04        91.64 o                         
 -17   1   8          3.49         -9.71        71.63 o                         
 -16   1   8         13.37        -61.45        61.45 o                         
 -15   1   8         69.42         61.28        71.13 o                         
 -14   1   8          0.03         32.35        67.54 o                         
 -13   1   8          6.34         -2.54        28.34 o                         
 -12   1   8        225.21        265.67        35.28 o                         
 -11   1   8         59.61         67.90        21.31 o                         
 -10   1   8        329.73        289.28        38.77 o                         
  -9   1   8          0.19         -7.71        13.86 o                         
  -8   1   8          3.44         -2.62        14.80 o                         
  -7   1   8          5.72         14.66        14.84 o                         
  -6   1   8         75.23         56.87        15.71 o                         
  -5   1   8         13.50         12.39        17.17 o                         
  -4   1   8         59.94         42.95        17.02 o                         
  -3   1   8          0.06          1.79        15.86 o                         
  -2   1   8         66.69         36.33        17.33 o                         
  -1   1   8         93.06        108.12        18.49 o                         
   0   1   8          5.36         17.66        13.28 o                         
   1   1   8          3.78         -0.76        16.30 o                         
   2   1   8        660.20        610.83        21.45 o                         
   3   1   8          0.16         18.44        11.63 o                         
   4   1   8         89.54         68.73        12.31 o                         
   5   1   8         58.96         17.34        19.53 o                         
   6   1   8         64.44         93.53        32.98 o                         
   7   1   8         85.02         90.91        36.60 o                         
   8   1   8         62.16         34.85        52.97 o                         
   9   1   8         30.86         72.44        40.80 o                         
  10   1   8         24.01         93.80        43.27 o                         
  11   1   8          6.54         -3.87        75.55 o                         
  12   1   8          0.98        -20.17        50.49 o                         
  13   1   8         31.93         -5.77        61.85 o                         
 -18   2   8          1.74          8.96       117.30 o                         
 -17   2   8          8.39        -65.64        65.64 o                         
 -16   2   8        544.97        439.76       118.09 o                         
 -15   2   8         14.26          3.18        51.30 o                         
 -14   2   8        197.72        182.68        52.75 o                         
 -13   2   8       1292.26       1425.06        94.44 o                         
 -12   2   8         38.38         51.13        87.36 o                         
 -11   2   8        238.54        226.05        45.90 o                         
 -10   2   8       1680.03       1652.01        65.66 o                         
  -9   2   8        179.62        157.64        27.55 o                         
  -8   2   8        618.31        689.99        38.18 o                         
  -7   2   8        687.74        681.74        35.95 o                         
  -6   2   8         55.32         60.33        18.79 o                         
  -5   2   8        257.51        267.64        26.51 o                         
  -4   2   8       1315.68       1377.94        43.70 o                         
  -3   2   8          2.77         12.48        17.38 o                         
  -2   2   8       1126.83       1157.26        39.29 o                         
  -1   2   8        362.19        311.89        25.13 o                         
   0   2   8          3.47         11.55        15.07 o                         
   1   2   8        809.77        855.62        29.49 o                         
   2   2   8        216.75        197.15        18.33 o                         
   3   2   8         66.47         70.36        15.81 o                         
   4   2   8       1120.03       1203.59        37.22 o                         
   5   2   8         82.92         90.99        22.75 o                         
   6   2   8         43.56         47.69        26.33 o                         
   7   2   8        503.23        402.69        62.57 o                         
   8   2   8        452.92        473.58        72.37 o                         
   9   2   8          1.31        -25.38        54.37 o                         
  10   2   8        422.30        556.41        85.10 o                         
  11   2   8         54.49        -44.63        44.63 o                         
  12   2   8          8.15        -37.88        51.56 o                         
 -17   3   8          0.99          8.17       139.75 o                         
 -16   3   8          0.82         -8.24        65.55 o                         
 -15   3   8        197.86        139.56        60.01 o                         
 -14   3   8          0.06        -50.60        50.60 o                         
 -13   3   8         27.45         82.07        48.09 o                         
 -12   3   8        189.64        193.14        90.35 o                         
 -11   3   8          0.07        -35.08        42.08 o                         
 -10   3   8        678.09        597.11        55.10 o                         
  -9   3   8        626.24        644.34        53.24 o                         
  -8   3   8          0.16         11.91        21.74 o                         
  -7   3   8        222.15        237.40        28.89 o                         
  -6   3   8        213.58        186.49        25.43 o                         
  -5   3   8         38.19         26.02        21.80 o                         
  -4   3   8        299.72        266.21        24.91 o                         
  -3   3   8        491.67        548.73        33.70 o                         
  -2   3   8        165.54        155.90        20.19 o                         
  -1   3   8         50.13         43.68        16.53 o                         
   0   3   8          3.93          0.75        13.84 o                         
   1   3   8         15.59          5.92        12.84 o                         
   2   3   8        357.70        329.64        21.97 o                         
   3   3   8        199.70        175.05        20.25 o                         
   4   3   8         57.04         23.75        20.98 o                         
   5   3   8        105.64         71.08        18.89 o                         
   6   3   8         10.80          6.50        22.36 o                         
   7   3   8        281.26        269.81        62.92 o                         
   8   3   8          0.43         21.85        23.35 o                         
   9   3   8         17.93         59.36        37.15 o                         
  10   3   8         10.07         50.30        52.74 o                         
  11   3   8         10.42         24.59        52.55 o                         
  12   3   8          7.40        -64.08        65.54 o                         
 -17   4   8         20.09        -65.98       110.99 o                         
 -16   4   8         64.26        158.05        76.47 o                         
 -15   4   8         38.94         -5.52       117.45 o                         
 -14   4   8         25.13        -31.41        57.58 o                         
 -13   4   8        458.27        339.28        66.91 o                         
 -12   4   8         57.46        124.57        56.25 o                         
 -11   4   8        412.10        407.26        58.65 o                         
 -10   4   8        458.89        453.02        67.19 o                         
  -9   4   8         23.71         42.47        28.54 o                         
  -8   4   8        111.72        156.05        45.63 o                         
  -7   4   8        536.32        544.10        48.16 o                         
  -6   4   8        107.62         95.34        17.21 o                         
  -5   4   8        268.72        306.62        29.57 o                         
  -4   4   8        726.88        804.31        36.53 o                         
  -3   4   8          0.08        -12.84        28.81 o                         
  -2   4   8        136.66        156.71        21.62 o                         
  -1   4   8       1919.49       1981.66        51.31 o                         
   0   4   8         20.50         12.56        15.53 o                         
   1   4   8       1036.37       1036.53        39.78 o                         
   2   4   8        487.84        532.21        27.48 o                         
   3   4   8         17.16         22.51        12.68 o                         
   4   4   8        441.89        488.47        34.34 o                         
   5   4   8        641.47        675.25        37.09 o                         
   6   4   8         37.18         21.95        91.23 o                         
   7   4   8        416.12        434.15        57.71 o                         
   8   4   8        252.10        274.44        52.99 o                         
   9   4   8          4.23         -0.29        43.46 o                         
  10   4   8         95.86         45.49        72.29 o                         
  11   4   8        239.30        218.81        93.52 o                         
 -16   5   8         45.19        -77.21        77.21 o                         
 -15   5   8         31.64         26.27        77.38 o                         
 -14   5   8          1.79        -41.91        65.84 o                         
 -13   5   8         10.74        -37.18        78.31 o                         
 -12   5   8        143.91        201.92        60.55 o                         
 -11   5   8          1.40        -11.78        33.75 o                         
 -10   5   8         32.41          9.88        30.22 o                         
  -9   5   8        171.25        147.19        36.17 o                         
  -8   5   8          4.44         14.42        31.02 o                         
  -7   5   8          0.67         37.19        31.45 o                         
  -6   5   8        349.99        295.73        40.25 o                         
  -5   5   8         69.30         65.76        20.51 o                         
  -4   5   8        278.29        245.88        32.40 o                         
  -3   5   8        125.55        146.05        27.89 o                         
  -2   5   8          6.05          1.10        27.16 o                         
  -1   5   8          6.79          1.38        22.68 o                         
   0   5   8        414.86        465.66        47.75 o                         
   1   5   8         50.30         58.40        21.48 o                         
   2   5   8          9.85         25.70        34.09 o                         
   3   5   8         78.55         56.18        17.10 o                         
   4   5   8         92.19         22.48        23.26 o                         
   5   5   8         29.28         19.78        24.02 o                         
   6   5   8         62.79         24.21        28.06 o                         
   7   5   8         29.40        -39.68        48.03 o                         
   8   5   8         92.41        133.79        42.81 o                         
   9   5   8          1.73        -22.73        54.58 o                         
  10   5   8         54.00        -39.63        46.36 o                         
 -14   6   8         86.92         84.87        60.67 o                         
 -13   6   8         41.92        132.03        90.57 o                         
 -12   6   8         51.52         51.21        61.08 o                         
 -11   6   8         13.14         29.44        45.52 o                         
 -10   6   8        529.67        637.90        50.67 o                         
  -9   6   8         16.16          6.56        42.56 o                         
  -8   6   8        135.02        153.25        35.67 o                         
  -7   6   8       1089.10       1273.37        66.30 o                         
  -6   6   8         15.81        -22.88        22.88 o                         
  -5   6   8        198.94        198.66        29.72 o                         
  -4   6   8        980.40       1034.49        61.34 o                         
  -3   6   8          5.23         -6.21        27.14 o                         
  -2   6   8        148.37        119.19        27.80 o                         
  -1   6   8        824.33        985.84        60.59 o                         
   0   6   8         22.80         16.47        30.67 o                         
   1   6   8         38.17         18.55        19.05 o                         
   2   6   8       1040.35       1122.27        53.38 o                         
   3   6   8        163.75        137.55        28.97 o                         
   4   6   8         44.95         41.12        29.81 o                         
   5   6   8        365.94        405.38        39.25 o                         
   6   6   8        150.64        178.38        44.37 o                         
   7   6   8          4.73          5.70        54.67 o                         
   8   6   8         31.51        -11.97        39.66 o                         
   9   6   8          5.19         -7.51        49.40 o                         
 -13   7   8          3.48         34.52        79.68 o                         
 -12   7   8          6.34          1.15        73.17 o                         
 -11   7   8         76.43        -11.37        76.33 o                         
 -10   7   8          4.17         28.84       144.26 o                         
  -9   7   8         27.08        -48.18        54.76 o                         
  -8   7   8        180.91        154.54        42.67 o                         
  -7   7   8         64.15         50.80        36.71 o                         
  -6   7   8        116.67        162.44        44.10 o                         
  -5   7   8        240.23        233.42        46.08 o                         
  -4   7   8        134.13        108.03        29.07 o                         
  -3   7   8        210.50        228.90        36.70 o                         
  -2   7   8          3.32         29.73        31.31 o                         
  -1   7   8         14.61          0.02        29.45 o                         
   0   7   8         84.71         70.20        28.45 o                         
   1   7   8          0.13         15.18        20.61 o                         
   2   7   8          3.21        -21.68        32.35 o                         
   3   7   8        142.89        124.00        27.62 o                         
   4   7   8         21.64         36.22        28.92 o                         
   5   7   8          3.92         26.30        30.14 o                         
   6   7   8        134.69         87.20        39.46 o                         
   7   7   8          0.02        -52.29        52.29 o                         
 -10   8   8          9.76         31.84       118.66 o                         
  -9   8   8         80.80        164.66        74.07 o                         
  -8   8   8        115.68        181.47        71.73 o                         
  -7   8   8        221.27        110.96        54.25 o                         
  -6   8   8         13.84         -6.69        33.62 o                         
  -5   8   8        291.65        317.08        48.80 o                         
  -4   8   8        327.86        301.56        54.62 o                         
  -3   8   8          2.07         24.52        69.42 o                         
  -2   8   8         84.69         80.40        40.59 o                         
  -1   8   8        319.87        298.24        43.75 o                         
   0   8   8          0.92         40.68        45.57 o                         
   1   8   8         43.43         -2.29        50.35 o                         
   2   8   8         97.57         77.59        39.49 o                         
   3   8   8          0.16         35.22        49.50 o                         
   4   8   8         42.07         68.24        56.72 o                         
   5   8   8        192.74         82.84        50.12 o                         
  -6   9   8         55.39         66.59       119.64 o                         
  -5   9   8         92.69        262.36       185.27 o                         
  -4   9   8        160.75        148.08        58.74 o                         
  -3   9   8          8.35          7.19        58.98 o                         
  -2   9   8         90.37        -15.29        79.24 o                         
  -1   9   8         82.93         80.72        57.04 o                         
   0   9   8         57.67         -8.23        62.34 o                         
 -18   1   9         79.67         70.92       130.54 o                         
 -17   1   9        164.53        216.39       101.85 o                         
 -16   1   9          2.85        118.31        83.46 o                         
 -15   1   9        187.24        221.98        60.36 o                         
 -14   1   9        227.46        224.01        57.83 o                         
 -13   1   9          6.16        -44.09        44.09 o                         
 -12   1   9        247.72        129.73        45.87 o                         
 -11   1   9        879.23        932.56        74.82 o                         
 -10   1   9        256.86        228.73        44.03 o                         
  -9   1   9        320.06        386.76        39.62 o                         
  -8   1   9       1148.66       1195.09        51.82 o                         
  -7   1   9        277.59        272.64        31.48 o                         
  -6   1   9        384.44        410.49        36.20 o                         
  -5   1   9       1000.15        996.08        44.93 o                         
  -4   1   9         86.99        102.88        31.44 o                         
  -3   1   9        146.91        166.46        26.43 o                         
  -2   1   9       1080.42       1166.32        45.01 o                         
  -1   1   9         46.86         79.52        20.93 o                         
   0   1   9        540.77        558.77        32.67 o                         
   1   1   9       1047.37       1037.71        42.42 o                         
   2   1   9        459.72        500.05        22.88 o                         
   3   1   9        865.28        848.08        36.82 o                         
   4   1   9        709.20        731.04        70.59 o                         
   5   1   9        434.94        413.72        55.06 o                         
   6   1   9        766.03        907.91        74.88 o                         
   7   1   9        116.20         85.48        42.15 o                         
   8   1   9         21.48        -24.55        45.76 o                         
   9   1   9        496.77        308.93        53.28 o                         
  10   1   9         73.88        176.76        75.35 o                         
  11   1   9         44.67         42.05        53.99 o                         
 -17   2   9         13.71        -94.24       197.52 o                         
 -16   2   9         41.76        -37.84        65.37 o                         
 -15   2   9          8.76          5.29        57.33 o                         
 -14   2   9         95.36         78.01        55.44 o                         
 -13   2   9         10.36         38.14        48.86 o                         
 -12   2   9         26.53         32.77        55.79 o                         
 -11   2   9        152.39         66.70        45.14 o                         
 -10   2   9          7.43        -27.45        27.45 o                         
  -9   2   9          2.37         14.18        32.56 o                         
  -8   2   9         30.01         56.31        26.32 o                         
  -7   2   9          4.73         20.04        21.07 o                         
  -6   2   9        159.52        103.92        25.98 o                         
  -5   2   9        214.11        210.36        29.38 o                         
  -4   2   9         57.33         34.70        28.38 o                         
  -3   2   9         11.66          5.63        28.75 o                         
  -2   2   9         85.44         71.96        18.60 o                         
  -1   2   9         50.62         46.37        17.60 o                         
   0   2   9        111.69        110.94        30.93 o                         
   1   2   9          3.65         24.33        14.79 o                         
   2   2   9         64.62         98.21        18.38 o                         
   3   2   9         28.43         48.48        22.94 o                         
   4   2   9         15.41          5.06        16.92 o                         
   5   2   9        400.63        450.15        65.58 o                         
   6   2   9          1.72         -0.79        27.88 o                         
   7   2   9         49.67        -10.52        39.54 o                         
   8   2   9         78.36        -26.91        36.99 o                         
   9   2   9          0.01          6.95        43.34 o                         
  10   2   9          0.40         31.84        64.15 o                         
  11   2   9          0.37        -22.54        54.14 o                         
 -17   3   9         22.26        171.46        86.40 o                         
 -16   3   9          2.27         96.24        74.54 o                         
 -15   3   9         57.19         98.44        76.72 o                         
 -14   3   9        316.66        352.11        74.57 o                         
 -13   3   9          2.22         26.07        55.64 o                         
 -12   3   9        673.36        855.92        89.65 o                         
 -11   3   9        588.69        459.01        68.77 o                         
 -10   3   9         13.97          4.64        33.90 o                         
  -9   3   9        941.98       1047.48        75.38 o                         
  -8   3   9        424.36        356.69       114.49 o                         
  -7   3   9          0.90         -2.15        23.41 o                         
  -6   3   9        427.92        457.85        39.57 o                         
  -5   3   9        431.89        441.24        41.81 o                         
  -4   3   9        278.34        315.90        36.58 o                         
  -3   3   9        375.48        444.54        40.23 o                         
  -2   3   9        604.47        638.23        43.84 o                         
  -1   3   9        338.23        356.18        32.79 o                         
   0   3   9        766.62        822.43        41.27 o                         
   1   3   9        259.43        312.20        39.23 o                         
   2   3   9         31.75         38.11        13.93 o                         
   3   3   9        850.16        900.84        40.40 o                         
   4   3   9        201.79        171.40        24.01 o                         
   5   3   9         71.59         42.65        21.05 o                         
   6   3   9        569.40        568.90        55.89 o                         
   7   3   9        368.64        311.54        99.58 o                         
   8   3   9        224.35        267.03        64.76 o                         
   9   3   9        261.81        208.98        50.61 o                         
  10   3   9        136.20        229.27        57.23 o                         
  11   3   9         39.16        111.56        63.77 o                         
 -16   4   9          6.10         -2.89        83.43 o                         
 -15   4   9          4.25         -4.81        83.73 o                         
 -14   4   9         85.97         80.84        91.91 o                         
 -13   4   9          0.14         45.71        63.80 o                         
 -12   4   9         37.03         59.25        57.08 o                         
 -11   4   9          8.38          1.60        53.67 o                         
 -10   4   9         50.60         82.01        39.96 o                         
  -9   4   9        135.44        182.87        43.20 o                         
  -8   4   9         10.26         43.77        29.63 o                         
  -7   4   9        104.22         67.27        32.81 o                         
  -6   4   9         65.25         25.59        26.60 o                         
  -5   4   9         52.36         27.45        23.04 o                         
  -4   4   9         10.93         29.08        24.43 o                         
  -3   4   9          1.06         -2.85        22.08 o                         
  -2   4   9         52.91         49.36        22.48 o                         
  -1   4   9        162.33        161.33        26.43 o                         
   0   4   9          0.73         -9.24        17.73 o                         
   1   4   9        178.03        144.71        22.66 o                         
   2   4   9        127.06        112.20        16.84 o                         
   3   4   9         10.50         -8.90        18.11 o                         
   4   4   9         40.51         34.18        31.86 o                         
   5   4   9        221.01        286.06        51.09 o                         
   6   4   9         40.37          6.27        40.17 o                         
   7   4   9          3.81        -61.09        61.09 o                         
   8   4   9        138.39         70.72        46.78 o                         
   9   4   9         25.14         51.12        52.64 o                         
  10   4   9          2.36         17.12        56.45 o                         
 -15   5   9        173.57        306.31        88.77 o                         
 -14   5   9         90.75        326.21       189.68 o                         
 -13   5   9         49.16        -11.44        67.51 o                         
 -12   5   9        192.95        149.85        50.11 o                         
 -11   5   9         94.72        107.95        45.63 o                         
 -10   5   9         26.30        -35.68        35.68 o                         
  -9   5   9        579.59        656.90        58.57 o                         
  -8   5   9        171.31        234.64        37.21 o                         
  -7   5   9          0.08        -23.00        40.84 o                         
  -6   5   9        679.87        722.36        58.17 o                         
  -5   5   9        191.73        222.04        35.34 o                         
  -4   5   9         98.47         43.25        31.00 o                         
  -3   5   9       1178.11       1324.30        60.09 o                         
  -2   5   9        136.40        122.34        30.39 o                         
  -1   5   9          0.09         23.90        22.45 o                         
   0   5   9        489.38        494.86        43.57 o                         
   1   5   9        359.14        339.93        45.97 o                         
   2   5   9        100.26         98.27        20.55 o                         
   3   5   9        378.01        335.45        29.46 o                         
   4   5   9         55.59         59.83        28.45 o                         
   5   5   9         43.30         26.38        35.39 o                         
   6   5   9         62.68         -4.05        36.18 o                         
   7   5   9         46.90         58.16        65.63 o                         
   9   5   9         64.22        135.33        52.18 o                         
 -13   6   9         14.97         49.41        91.06 o                         
 -12   6   9          6.98        -19.60        63.04 o                         
 -11   6   9         63.76         35.72        65.37 o                         
 -10   6   9          0.47          6.31        48.52 o                         
  -9   6   9        190.01        106.27        64.71 o                         
  -8   6   9         17.30        -31.03        35.33 o                         
  -7   6   9         13.12         32.17        34.75 o                         
  -6   6   9        381.82        238.95        41.65 o                         
  -5   6   9          4.99          7.82        29.74 o                         
  -4   6   9        100.19         76.63        30.41 o                         
  -3   6   9        126.49        187.07        69.60 o                         
  -2   6   9         38.60         28.71        28.96 o                         
  -1   6   9          6.81         73.45        45.08 o                         
   0   6   9         10.55         27.87        26.69 o                         
   1   6   9         20.77         47.53        44.57 o                         
   2   6   9         22.84         59.07        26.23 o                         
   3   6   9          0.89          4.75        39.74 o                         
   4   6   9         33.39         -7.73        52.56 o                         
   5   6   9          0.87        -32.94        32.94 o                         
   6   6   9          5.44        -31.86        34.44 o                         
   7   6   9          0.13         75.72        53.70 o                         
 -11   7   9         32.01         14.01       106.78 o                         
 -10   7   9         25.17        -67.77        67.77 o                         
  -9   7   9        283.81        265.60        75.12 o                         
  -8   7   9        125.79        133.43        43.13 o                         
  -7   7   9          4.02         -2.85        59.31 o                         
  -6   7   9        926.17        901.74        93.31 o                         
  -5   7   9         57.79         48.19        58.52 o                         
  -4   7   9          6.09        -13.20        33.11 o                         
  -3   7   9        738.51        727.21        70.89 o                         
  -2   7   9          6.51        -14.69        56.61 o                         
  -1   7   9         19.08        -39.96        40.68 o                         
   0   7   9        318.64        276.92        33.12 o                         
   1   7   9         15.31         17.62        25.99 o                         
   2   7   9          0.60        -29.20        29.20 o                         
   3   7   9        140.28        107.60        35.21 o                         
   4   7   9         35.49         16.55        35.19 o                         
   5   7   9          3.50         56.29        42.48 o                         
  -8   8   9          3.40        -68.71        73.18 o                         
  -7   8   9         79.48         47.08        69.64 o                         
  -6   8   9         59.86         54.19        47.57 o                         
  -5   8   9         22.47         48.42        40.63 o                         
  -4   8   9         54.18          1.35        37.55 o                         
  -3   8   9         50.07        -16.19        74.24 o                         
  -2   8   9         96.72         25.71        43.08 o                         
  -1   8   9          0.37         -7.96        37.65 o                         
   0   8   9          6.88        -70.95        70.95 o                         
   1   8   9         63.03         52.12        44.51 o                         
   2   8   9          0.95        -44.58        44.58 o                         
 -17   0  10          0.40        140.52       144.18 o                         
 -16   0  10        227.99        227.23       138.07 o                         
 -15   0  10          4.72         -4.89       117.30 o                         
 -13   0  10        257.97        176.49        51.10 o                         
 -12   0  10         17.16         47.63        44.84 o                         
 -11   0  10          5.40        -38.54        74.94 o                         
 -10   0  10        310.88        275.74        59.19 o                         
  -9   0  10        393.96        392.72        54.66 o                         
  -8   0  10        271.55        277.39        51.85 o                         
  -7   0  10       1844.14       1923.68        97.18 o                         
  -6   0  10        272.25        249.84        76.36 o                         
  -5   0  10         18.87         18.68        33.90 o                         
  -4   0  10       1482.69       1499.73        84.82 o                         
  -3   0  10        578.35        631.44        71.57 o                         
  -2   0  10         31.80        -15.15        38.48 o                         
  -1   0  10        581.23        657.42        69.44 o                         
   0   0  10        498.15        537.67        46.79 o                         
   1   0  10        748.44        764.28        66.01 o                         
   2   0  10        348.37        361.92        41.73 o                         
   3   0  10        327.46        381.79       132.17 o                         
   4   0  10       1309.77       1409.51       160.66 o                         
   5   0  10        473.24        472.51        68.43 o                         
   6   0  10         80.00         67.77        49.16 o                         
   7   0  10        448.84        542.92       323.98 o                         
   8   0  10        164.97        118.11        60.69 o                         
   9   0  10        134.09        233.74        81.05 o                         
  10   0  10        122.50        128.30        81.87 o                         
 -17   1  10          0.03        -89.22        95.90 o                         
 -16   1  10          5.35        -96.53       124.63 o                         
 -15   1  10         14.13         10.75       113.84 o                         
 -14   1  10          8.75        -16.14        72.53 o                         
 -13   1  10          0.52        -19.97        48.81 o                         
 -12   1  10         91.72         35.14        45.00 o                         
 -11   1  10        213.08        265.66        50.14 o                         
 -10   1  10         12.73        -20.39        37.50 o                         
  -9   1  10          5.33         48.37        27.27 o                         
  -8   1  10         40.40         -9.93        28.05 o                         
  -7   1  10         33.09         29.58        32.86 o                         
  -6   1  10         12.02        -14.92        28.37 o                         
  -5   1  10          6.06          1.59        36.04 o                         
  -4   1  10        242.67        241.41        36.89 o                         
  -3   1  10        202.08        207.39        33.25 o                         
  -2   1  10          1.44         31.68        26.27 o                         
  -1   1  10          6.04         -6.92        29.29 o                         
   0   1  10        396.34        383.90        37.48 o                         
   1   1  10        139.19        160.27        41.96 o                         
   2   1  10         55.49         42.22         8.81 o                         
   3   1  10         82.46        135.75        23.90 o                         
   4   1  10          0.08          4.90        28.59 o                         
   5   1  10          0.02        -14.35        30.79 o                         
   6   1  10         31.76         58.53        35.97 o                         
   7   1  10          0.19        -24.69        52.95 o                         
   8   1  10         15.68        -16.03        44.78 o                         
   9   1  10          3.75         18.74        69.24 o                         
 -16   2  10        168.76         48.61        94.67 o                         
 -15   2  10         43.47        -69.91        83.47 o                         
 -14   2  10         16.99        -58.09        58.09 o                         
 -13   2  10        473.30        414.53        76.81 o                         
 -12   2  10        246.71        127.95        55.09 o                         
 -11   2  10          7.88        -36.53        44.21 o                         
 -10   2  10       1859.31       1851.64        87.98 o                         
  -9   2  10        197.20        235.29        71.15 o                         
  -8   2  10         66.42         65.55        28.40 o                         
  -7   2  10       1235.66       1247.90        66.35 o                         
  -6   2  10        287.13        340.89        50.60 o                         
  -5   2  10        154.85        143.40        33.63 o                         
  -4   2  10       1181.27       1228.19        70.29 o                         
  -3   2  10        134.10        128.26        25.67 o                         
  -2   2  10        148.99        103.04        25.93 o                         
  -1   2  10        724.99        715.31        53.88 o                         
   0   2  10        366.72        450.34        46.74 o                         
   1   2  10         48.27         53.58        24.60 o                         
   2   2  10       1289.15       1289.71        45.34 o                         
   3   2  10         69.77         71.12        25.87 o                         
   4   2  10        168.01        179.25        65.79 o                         
   5   2  10        464.92        586.18       102.26 o                         
   6   2  10        117.33         55.23        42.84 o                         
   7   2  10        338.59        263.16        50.53 o                         
   8   2  10        268.43        194.60        54.28 o                         
   9   2  10          5.04         92.00        62.72 o                         
  10   2  10         92.61        563.24       158.84 o                         
 -16   3  10          2.23        -80.33        80.33 o                         
 -15   3  10          0.69         54.26        77.08 o                         
 -14   3  10          0.42         57.92        71.94 o                         
 -13   3  10          7.67         15.31        62.69 o                         
 -12   3  10          2.16        -60.18        60.18 o                         
 -11   3  10         21.46        -48.72        50.93 o                         
 -10   3  10         54.70         73.65        47.34 o                         
  -9   3  10         10.06          0.53        45.99 o                         
  -8   3  10          0.18        -18.42        29.28 o                         
  -7   3  10        195.90        159.19        85.28 o                         
  -6   3  10          8.60         20.13        36.67 o                         
  -5   3  10         45.23         56.34        29.94 o                         
  -4   3  10        372.46        412.27        45.33 o                         
  -3   3  10         48.77          2.27        25.74 o                         
  -2   3  10         21.72         -8.58        25.35 o                         
  -1   3  10        304.35        279.51        34.98 o                         
   0   3  10          1.94         -9.09        23.78 o                         
   1   3  10         11.73         -9.46        17.99 o                         
   2   3  10         27.01         11.31        21.73 o                         
   3   3  10         30.50         35.20        23.05 o                         
   4   3  10         33.27         42.75        24.56 o                         
   5   3  10         14.47        -32.75        37.56 o                         
   6   3  10         13.44         24.35        41.04 o                         
   7   3  10          8.60        -23.75        80.03 o                         
   8   3  10         24.19         56.15        54.26 o                         
   9   3  10          6.73         40.01        56.50 o                         
 -15   4  10        141.34        171.12       103.40 o                         
 -14   4  10         14.51        -73.48        74.23 o                         
 -13   4  10        175.46         90.47        68.55 o                         
 -12   4  10        133.46        158.58        65.52 o                         
 -11   4  10         47.88        105.83        67.94 o                         
 -10   4  10        314.13        280.06        65.43 o                         
  -9   4  10        127.34        105.59        52.72 o                         
  -8   4  10         23.77          1.90        37.32 o                         
  -7   4  10        523.52        519.75        60.32 o                         
  -6   4  10         57.63         60.19        29.94 o                         
  -5   4  10        156.72        140.26        37.21 o                         
  -4   4  10        270.88        360.09        44.21 o                         
  -3   4  10        150.99        129.38        30.49 o                         
  -2   4  10        186.44        183.14        38.77 o                         
  -1   4  10        931.12        964.74        67.62 o                         
   0   4  10         21.35         44.07        31.05 o                         
   1   4  10        140.66        150.99        39.85 o                         
   2   4  10        377.88        412.84        34.48 o                         
   3   4  10        117.90        169.65        59.89 o                         
   4   4  10         44.63         80.88        30.58 o                         
   5   4  10        409.32        384.15        41.14 o                         
   6   4  10         14.55        -43.70        43.70 o                         
   7   4  10         60.99         19.42        48.07 o                         
   8   4  10        139.27         32.10        75.96 o                         
 -14   5  10          4.17        154.92        87.22 o                         
 -13   5  10         21.32         90.75        66.95 o                         
 -12   5  10         33.46         90.11        54.79 o                         
 -11   5  10          4.64         34.00        50.19 o                         
 -10   5  10         14.01         50.64        50.00 o                         
  -9   5  10         42.14         51.55        46.22 o                         
  -8   5  10         20.26        -13.13        52.23 o                         
  -7   5  10        134.37         86.20        49.92 o                         
  -6   5  10        117.68         85.65        44.49 o                         
  -5   5  10          0.26        -32.67        32.67 o                         
  -4   5  10        106.99         66.11        35.16 o                         
  -3   5  10         74.30         63.24        35.36 o                         
  -2   5  10          8.35          2.84        30.24 o                         
  -1   5  10         15.18        -13.99        29.16 o                         
   0   5  10        154.58        110.82        28.28 o                         
   1   5  10         45.19         73.04        27.02 o                         
   2   5  10         13.77         46.48        26.75 o                         
   3   5  10        126.28        129.41        29.86 o                         
   4   5  10         31.30         11.84        35.47 o                         
   5   5  10          7.01         19.73        37.22 o                         
   6   5  10        157.75         60.99        50.51 o                         
   7   5  10         14.09        -34.88        55.68 o                         
 -12   6  10        258.81        288.10       254.14 o                         
 -11   6  10         76.50         54.29       140.90 o                         
 -10   6  10        115.34         81.20        64.40 o                         
  -9   6  10        203.30        167.39        65.08 o                         
  -8   6  10        200.76        175.38        62.46 o                         
  -7   6  10        386.94        313.87        68.05 o                         
  -6   6  10        159.28        116.66        57.32 o                         
  -5   6  10        127.00         23.10        56.47 o                         
  -4   6  10        607.45        519.38        78.93 o                         
  -3   6  10          5.70        -58.69        58.69 o                         
  -2   6  10          0.42          5.80        35.16 o                         
  -1   6  10        238.79        215.59        52.03 o                         
   0   6  10         28.32        -37.36        37.36 o                         
   1   6  10         10.76        -28.58        28.58 o                         
   2   6  10        194.91        220.86        58.82 o                         
   3   6  10          7.31        -36.67        36.67 o                         
   4   6  10         17.61        -34.18        58.55 o                         
   5   6  10        210.64        194.74        78.92 o                         
 -10   7  10         11.08        138.16       112.25 o                         
  -9   7  10         14.74         -5.26        70.29 o                         
  -8   7  10         48.51         39.27        75.11 o                         
  -7   7  10         24.16         -5.73        78.05 o                         
  -6   7  10         27.32         50.91        65.46 o                         
  -5   7  10        252.26         95.69        81.47 o                         
  -4   7  10         10.25         34.25        51.85 o                         
  -3   7  10          1.01        -11.41        40.02 o                         
  -2   7  10         44.90        -41.59        41.59 o                         
  -1   7  10          0.05        -16.31        42.54 o                         
   0   7  10          3.74        -29.72        48.46 o                         
   1   7  10          3.68        -50.41        50.41 o                         
   2   7  10         10.29        -51.47        51.47 o                         
   3   7  10          0.87         -6.96        95.62 o                         
 -16   1  11         27.68        163.27       114.09 o                         
 -15   1  11         49.69         72.27       181.63 o                         
 -14   1  11        112.55        482.85       331.49 o                         
 -13   1  11         73.61        193.90        65.93 o                         
 -12   1  11         42.98        112.31        64.72 o                         
 -11   1  11        306.89        325.77        87.93 o                         
 -10   1  11        156.05        108.49        44.06 o                         
  -9   1  11        173.43        161.80        43.55 o                         
  -8   1  11       1247.73       1256.93        69.00 o                         
  -7   1  11        152.42        107.51        35.88 o                         
  -6   1  11        452.73        415.21        48.95 o                         
  -5   1  11       1823.50       2021.21        80.88 o                         
  -4   1  11         16.94         61.27        35.71 o                         
  -3   1  11        117.42        171.10       144.38 o                         
  -2   1  11       1113.12       1162.72        57.98 o                         
  -1   1  11         11.50         55.68        58.20 o                         
   0   1  11         82.62         53.42        34.48 o                         
   1   1  11        476.14        512.78        50.18 o                         
   2   1  11          1.00         74.07        84.55 o                         
   3   1  11        125.98        104.11        46.02 o                         
   4   1  11        498.65        518.29       110.16 o                         
   5   1  11         35.63          2.64        50.50 o                         
   6   1  11         89.19         53.10        45.21 o                         
   7   1  11        239.94        104.03        59.87 o                         
   8   1  11          1.41        -62.52        62.52 o                         
 -15   2  11         21.37         83.50       101.80 o                         
 -14   2  11         18.78         28.23       139.53 o                         
 -13   2  11         18.19        -33.36        64.46 o                         
 -12   2  11         33.47        -21.12        57.08 o                         
 -11   2  11         10.40        -14.72        55.13 o                         
 -10   2  11         52.20         86.57        49.18 o                         
  -9   2  11          1.12         10.65        32.63 o                         
  -8   2  11         28.49        -33.60        33.60 o                         
  -7   2  11         10.29          1.71        37.46 o                         
  -6   2  11        105.49         96.44        38.44 o                         
  -5   2  11          9.24        -20.96        34.51 o                         
  -4   2  11         51.44         55.84        51.71 o                         
  -3   2  11         95.97         30.51        31.89 o                         
  -2   2  11          0.14         41.39        38.26 o                         
  -1   2  11        110.08        177.81        45.15 o                         
   0   2  11          4.53        -36.91        36.91 o                         
   1   2  11         54.22         39.41        16.48 o                         
   2   2  11          4.54         -9.90        31.16 o                         
   3   2  11         11.34         16.73        40.98 o                         
   4   2  11          6.62        -11.57        41.14 o                         
   5   2  11          0.23        -31.09        44.06 o                         
   6   2  11         12.58         56.81        79.22 o                         
   7   2  11         29.60        -49.63        49.63 o                         
   8   2  11         20.51        -38.40        58.36 o                         
 -15   3  11         57.53        199.70        97.88 o                         
 -14   3  11        189.48        155.11        83.25 o                         
 -13   3  11         93.95         85.55       111.74 o                         
 -12   3  11        120.76         47.65        66.50 o                         
 -11   3  11        515.70        488.56        77.37 o                         
 -10   3  11         43.00        101.81        59.42 o                         
  -9   3  11        154.82        113.66        55.07 o                         
  -8   3  11        483.22        509.12        56.08 o                         
  -7   3  11         31.13         45.16        39.07 o                         
  -6   3  11        284.68        248.42        48.57 o                         
  -5   3  11        224.70        194.26        46.55 o                         
  -4   3  11         67.49         68.99        33.83 o                         
  -3   3  11        472.40        467.93        67.49 o                         
  -2   3  11        588.35        672.19        54.40 o                         
  -1   3  11         19.87         27.66        28.37 o                         
   0   3  11        168.78        148.38        25.77 o                         
   1   3  11        769.00        792.22        47.09 o                         
   2   3  11         28.48         45.15        26.19 o                         
   3   3  11         58.46         39.95        36.86 o                         
   4   3  11        310.54        527.29        70.05 o                         
   5   3  11          7.87         61.95        46.65 o                         
   6   3  11        131.11         75.77        83.29 o                         
   7   3  11         91.02        -51.98        51.98 o                         
 -14   4  11          0.11        -87.79        87.79 o                         
 -13   4  11         16.21        -79.42       125.56 o                         
 -12   4  11         43.11         47.59        70.60 o                         
 -11   4  11         53.28         33.37        68.02 o                         
 -10   4  11          0.07        -50.36        61.97 o                         
  -9   4  11         66.66         16.13        47.92 o                         
  -8   4  11         25.79          9.47        63.67 o                         
  -7   4  11          6.22         27.75        43.09 o                         
  -6   4  11         36.15         30.12        54.67 o                         
  -5   4  11         31.08         61.92        40.30 o                         
  -4   4  11         16.98         -6.00        36.97 o                         
  -3   4  11        118.18        130.42        52.49 o                         
  -2   4  11         10.18          9.43        33.30 o                         
  -1   4  11          8.19        -21.44        31.83 o                         
   0   4  11         18.54         38.32        30.77 o                         
   1   4  11          0.65          8.68        32.80 o                         
   2   4  11         25.03         -3.18        36.49 o                         
   3   4  11          3.86         26.94        43.03 o                         
   4   4  11         33.27         96.71        36.13 o                         
   5   4  11         32.19        101.91        52.22 o                         
   6   4  11         68.32        -22.96        51.39 o                         
 -12   5  11         56.61        -43.71        63.07 o                         
 -11   5  11         56.26         96.45        60.77 o                         
 -10   5  11        137.51         98.74        57.68 o                         
  -9   5  11        210.05        187.32        54.23 o                         
  -8   5  11        124.00        147.14        68.56 o                         
  -7   5  11        119.54        498.43       422.73 o                         
  -6   5  11        164.12         12.37        55.92 o                         
  -5   5  11        295.79        407.92       183.98 o                         
  -4   5  11         84.32        141.87        47.41 o                         
  -3   5  11        227.49        280.88        90.82 o                         
  -2   5  11         47.97         25.27        38.68 o                         
  -1   5  11        100.15         98.09        40.23 o                         
   0   5  11        184.49        225.36        42.37 o                         
   1   5  11         61.60         41.76        40.24 o                         
   2   5  11         55.27         59.39        61.96 o                         
   3   5  11        207.04        142.80        72.84 o                         
   4   5  11         43.43          4.21        76.30 o                         
   5   5  11         63.05        -53.14        53.14 o                         
 -10   6  11          2.80         25.28        74.69 o                         
  -9   6  11          6.06         -1.55        70.27 o                         
  -8   6  11          0.08        -61.92        61.92 o                         
  -7   6  11          0.29         75.81        66.08 o                         
  -6   6  11        112.00        238.52        79.26 o                         
  -5   6  11          0.01         12.84        59.97 o                         
  -4   6  11         20.68        138.65       188.08 o                         
  -3   6  11         70.22        107.83        44.05 o                         
  -2   6  11         45.91        154.74        57.69 o                         
  -1   6  11          2.71         -8.65        44.31 o                         
   0   6  11         14.61        -46.82        46.82 o                         
   1   6  11         49.56        242.56       167.55 o                         
   2   6  11          8.97         96.61        44.44 o                         
  -6   7  11         82.52        -35.99        82.62 o                         
  -5   7  11         28.12         26.17        60.11 o                         
  -4   7  11          6.57        -51.02        51.02 o                         
  -3   7  11         85.48        113.71        53.64 o                         
  -2   7  11         29.72         67.67        53.07 o                         
 -14   0  12         25.14        -12.63       141.74 o                         
 -13   0  12         96.32        201.61       131.15 o                         
 -12   0  12          2.05         44.80       126.67 o                         
 -11   0  12        435.86        323.74        68.44 o                         
 -10   0  12        204.04         96.52        62.24 o                         
  -9   0  12        182.62        135.43        61.41 o                         
  -8   0  12         80.92         33.96        76.58 o                         
  -7   0  12        710.60        873.43       126.99 o                         
  -6   0  12        301.75        199.72        79.36 o                         
  -5   0  12         12.61        -36.81        73.52 o                         
  -4   0  12        943.82       1189.80       139.88 o                         
  -3   0  12         88.78        -54.98        81.46 o                         
  -2   0  12          4.25        -40.32        79.42 o                         
  -1   0  12        278.06        320.88        65.27 o                         
   0   0  12         12.38         57.62        35.76 o                         
   1   0  12         42.86         51.51        27.25 o                         
   2   0  12        211.00        137.66        64.35 o                         
   3   0  12         32.19        172.28        61.09 o                         
   4   0  12          2.01        -28.10        59.87 o                         
   5   0  12        143.73        219.90        79.01 o                         
   6   0  12        121.42        -38.29        78.61 o                         
 -14   1  12         12.07       -125.43       125.43 o                         
 -13   1  12          0.64         75.82        89.54 o                         
 -12   1  12         35.53        -57.63        57.63 o                         
 -11   1  12          5.87         15.55        60.08 o                         
 -10   1  12          3.11        -51.86        51.86 o                         
  -9   1  12         45.79         76.57        47.87 o                         
  -8   1  12          0.01         66.55        65.37 o                         
  -7   1  12         30.68         11.91        48.84 o                         
  -6   1  12         44.63         99.67        41.88 o                         
  -5   1  12         47.62         50.15        45.43 o                         
  -4   1  12          7.57        -27.02        55.06 o                         
  -3   1  12        102.97        113.93        47.73 o                         
  -2   1  12         34.58         15.99        38.99 o                         
  -1   1  12          9.39         44.75        53.39 o                         
   0   1  12         42.28         30.43        27.71 o                         
   1   1  12         45.02         16.63        33.81 o                         
   2   1  12          4.35        -13.61        41.42 o                         
   3   1  12         48.85         70.66        43.19 o                         
   4   1  12         25.03        102.46        49.22 o                         
   5   1  12          3.31        -47.84        47.84 o                         
   6   1  12          0.39        -53.61        53.61 o                         
 -14   2  12         49.51        129.78       103.51 o                         
 -13   2  12        158.90        129.37       120.34 o                         
 -12   2  12        436.12        478.14        80.01 o                         
 -11   2  12          0.54        -39.81        65.12 o                         
 -10   2  12        208.24        230.87        67.14 o                         
  -9   2  12        280.10        135.70        59.50 o                         
  -8   2  12         24.06         57.58        68.07 o                         
  -7   2  12        331.21        131.44        61.93 o                         
  -6   2  12        380.03        302.47        51.27 o                         
  -5   2  12          0.86         43.60        48.70 o                         
  -4   2  12        532.00        671.81        74.73 o                         
  -3   2  12        272.29        323.70        73.55 o                         
  -2   2  12          9.49         36.71        39.66 o                         
  -1   2  12        318.37        285.34        57.07 o                         
   0   2  12        505.16        396.71        59.02 o                         
   1   2  12          3.44        -27.48        27.48 o                         
   2   2  12        110.33        102.05        44.58 o                         
   3   2  12        114.89        136.90        46.29 o                         
   4   2  12          8.04         80.23        70.46 o                         
   5   2  12         63.74          3.27        70.67 o                         
 -13   3  12         38.36         12.02        93.83 o                         
 -12   3  12          0.34         18.96        72.60 o                         
 -11   3  12         34.88        -33.75        86.60 o                         
 -10   3  12          0.05         26.75        66.46 o                         
  -9   3  12         40.37        199.52        69.67 o                         
  -8   3  12          0.27         57.06        60.88 o                         
  -7   3  12          0.09         -9.83        56.56 o                         
  -6   3  12         40.62         35.42        47.91 o                         
  -5   3  12          8.69        -33.66        41.68 o                         
  -4   3  12          5.08        -29.00        38.91 o                         
  -3   3  12         12.73         30.42        72.28 o                         
  -2   3  12          0.12         -9.79        41.48 o                         
  -1   3  12        154.59        103.76        49.22 o                         
   0   3  12         16.64         95.83        37.82 o                         
   1   3  12          6.99         21.67        32.90 o                         
   2   3  12          4.03         22.12        37.31 o                         
   3   3  12          3.88         23.86        48.65 o                         
   4   3  12         34.87         96.94        69.65 o                         
   5   3  12         22.64        -33.56        53.46 o                         
 -12   4  12         63.64        104.39        87.11 o                         
 -11   4  12          1.84         35.86        86.59 o                         
 -10   4  12         51.94        -50.72        54.52 o                         
  -9   4  12        145.26         61.57        54.82 o                         
  -8   4  12          2.14         -4.90        54.71 o                         
  -7   4  12        134.15        161.50        57.19 o                         
  -6   4  12         90.12         82.98        46.50 o                         
  -5   4  12         17.32         12.55        50.23 o                         
  -4   4  12        180.08        152.95        55.83 o                         
  -3   4  12        175.85         86.95        52.77 o                         
  -2   4  12          3.35        -52.63        62.60 o                         
  -1   4  12        281.05        206.34        45.48 o                         
   0   4  12         41.38        101.36        44.92 o                         
   1   4  12          4.13        -24.26        33.44 o                         
   2   4  12        162.28        163.76        44.72 o                         
   3   4  12         85.75         52.28        51.08 o                         
 -10   5  12          0.36         62.73        67.36 o                         
  -9   5  12          2.54        -69.90        69.90 o                         
  -8   5  12         93.78        159.86        73.74 o                         
  -7   5  12         10.38         -0.04        62.43 o                         
  -6   5  12         12.77         -4.49        60.02 o                         
  -5   5  12          8.59          1.65       103.47 o                         
  -4   5  12          2.07        -59.66        59.66 o                         
  -3   5  12        107.97         31.26        60.21 o                         
  -2   5  12         12.69        -38.51        44.54 o                         
  -1   5  12          0.70        -28.76        46.19 o                         
   0   5  12         59.07          5.27        52.02 o                         
   1   5  12         35.29          3.70        47.27 o                         
  -6   6  12        413.44        589.78       234.33 o                         
  -5   6  12         44.20         88.27        75.66 o                         
  -4   6  12          7.06        -15.58        76.36 o                         
  -3   6  12        213.52        212.59        58.37 o                         
 -12   1  13          2.45        -20.79        93.49 o                         
 -11   1  13         74.80        222.11       101.08 o                         
 -10   1  13        109.56         37.33        66.78 o                         
  -9   1  13          0.11        -59.85        59.85 o                         
  -8   1  13         87.79         96.19        74.72 o                         
  -7   1  13        125.20        158.35        62.03 o                         
  -6   1  13         79.71        -52.23        55.63 o                         
  -5   1  13        200.81        229.10        75.10 o                         
  -4   1  13         39.22         84.77        76.57 o                         
  -3   1  13         64.58         48.45        63.75 o                         
  -2   1  13        270.47        242.44        56.79 o                         
  -1   1  13          6.79         14.66        50.92 o                         
   0   1  13         12.62        -10.95        95.92 o                         
   1   1  13        140.00        110.26        85.12 o                         
   2   1  13         36.54         19.91       121.37 o                         
   3   1  13          2.93         40.11        79.42 o                         
 -12   2  13         48.46        -75.87       102.72 o                         
 -11   2  13          1.14         18.89        73.78 o                         
 -10   2  13          4.57        -71.00        71.00 o                         
  -9   2  13          3.66         31.72       107.40 o                         
  -8   2  13         32.57         31.27        79.78 o                         
  -7   2  13         21.66         20.57        63.94 o                         
  -6   2  13         22.23        -61.70        61.70 o                         
  -5   2  13         80.81          4.52        45.98 o                         
  -4   2  13          5.97          0.82        58.55 o                         
  -3   2  13         78.45        132.34        55.34 o                         
  -2   2  13          0.01         24.72        55.52 o                         
  -1   2  13          1.62        -18.41        53.57 o                         
   0   2  13          3.11         46.42        55.37 o                         
   1   2  13          9.51        -33.31        50.18 o                         
   2   2  13          5.16         18.35        75.76 o                         
   3   2  13          0.89        -55.36        55.36 o                         
 -10   3  13         86.41        185.51        82.92 o                         
  -9   3  13         36.93         -5.64        74.20 o                         
  -8   3  13         86.59         63.66        57.88 o                         
  -7   3  13         57.03        -13.01        70.34 o                         
  -6   3  13          0.21        -31.39        50.49 o                         
  -5   3  13        141.75        132.53        52.45 o                         
  -3   3  13         57.14         66.35        59.63 o                         
  -2   3  13        218.70        134.05        64.61 o                         
  -1   3  13        119.98        101.44        57.19 o                         
   0   3  13        105.00         19.50       109.13 o                         
   1   3  13        176.44        173.52        52.51 o                         
  -8   4  13         16.22        -17.54        65.67 o                         
  -7   4  13          0.37        -46.42        57.00 o                         
  -6   4  13          0.52        -56.39        70.81 o                         
  -5   4  13         16.58        -21.55        65.28 o                         
  -4   4  13          0.72         19.27        64.10 o                         
  -3   4  13         13.86          0.79        66.11 o                         
  -2   4  13         14.82         19.98        47.85 o                         
  -1   4  13          0.50        -19.07        88.87 o                         
  -9   0  14         18.17        249.22       156.81 o                         
  -8   0  14          3.18         63.13       129.93 o                         
  -7   0  14         32.68         80.64       134.00 o                         
  -6   0  14         25.09         74.13       134.81 o                         
  -5   0  14          4.33         -3.26       130.33 o                         
  -4   0  14        215.18        -82.68       121.37 o                         
  -3   0  14         46.44        223.56       127.07 o                         
  -2   0  14          1.59        278.14       129.93 o                         
  -8   1  14          9.40         18.08        95.84 o                         
  -7   1  14         10.87         13.04        92.02 o                         
  -6   1  14          0.11         96.57       129.70 o                         
  -5   1  14          5.78          3.81        64.29 o                         
  -4   1  14          0.26        -51.96        61.83 o                         
  -3   1  14          0.56         96.05        90.41 o                         
  -2   1  14          2.84        -24.03       121.37 o                         
  -1   1  14          2.87        -13.85       129.93 o                         
  -7   2  14         31.48        -13.33        93.87 o                         
  -6   2  14        108.00         -5.53        59.12 o                         
  -5   2  14         65.14         21.01        63.02 o                         
  -4   2  14         54.51         34.20        58.61 o                         
  -3   2  14        180.19        136.66        79.23 o                         
                                                                                
